# Supplementary material for: Photoactivated conductive MOF thin film arrays on micro-LEDs for chemiresistive gas sensing
Source: Nat Commun. 2025 Oct 30;16:9612. doi: 10.1038/s41467-025-64602-9 (PMC12575684; doi:10.1038/s41467-025-64602-9)
Supplement: Supplementary file 4 — Source data [file 41467_2025_64602_MOESM4_ESM.xlsx]

## Sheet: Figure 2b
Figure 2b
Substrate		CuHHTP-1C		CuHHTP-3C		CuHHTP-5C		CuHHTP-7C		CuHHTP-9C		CuHHTP-11C		CuHHTP-13C		CuHHTP-15C		CuHHTP Powders
Wavelgnth	Intensity	Wavelgnth	Intensity	Wavelgnth	Intensity	Wavelgnth	Intensity	Wavelgnth	Intensity	Wavelgnth	Intensity	Wavelgnth	Intensity	Wavelgnth	Intensity	Wavelgnth	Intensity	Wavelgnth	Intensity
(cm-1)	(a.u)	(cm-1)	(a.u)	(cm-1)	(a.u)	(cm-1)	(a.u)	(cm-1)	(a.u)	(cm-1)	(a.u)	(cm-1)	(a.u)	(cm-1)	(a.u)	(cm-1)	(a.u)	(cm-1)	(a.u)
2099.08	141.653	2099.08	275.269	2099.08	348.607	2099.08	615.838	2099.08	568.621	2099.08	704.246	2099.08	178.824	2099.08	68.3149	2099.08	704.246	2099.08	618.852
2096.69	171.792	2096.69	283.306	2096.69	346.597	2096.69	610.815	2096.69	565.607	2096.69	699.223	2096.69	190.88	2096.69	75.3473	2096.69	728.357	2096.69	630.908
2094.3	148.642	2094.3	283.224	2094.3	346.497	2094.3	629.721	2094.3	566.447	2094.3	729.15	2094.3	184.798	2094.3	66.2864	2094.3	715.09	2094.3	616.664
2091.91	135.547	2091.91	270.089	2091.91	383.546	2091.91	642.591	2091.91	588.372	2091.91	694.801	2091.91	200.81	2091.91	61.2469	2091.91	758.057	2091.91	608.453
2089.52	149.56	2089.52	249.936	2089.52	374.402	2089.52	629.356	2089.52	573.146	2089.52	703.634	2089.52	167.628	2089.52	54.2029	2089.52	740.773	2089.52	626.345
2087.13	130.451	2087.13	270.936	2087.13	374.293	2087.13	613.118	2087.13	565.955	2087.13	719.486	2087.13	173.6	2087.13	67.2323	2087.13	712.461	2087.13	638.205
2084.73	155.492	2084.73	278.883	2084.73	360.14	2084.73	608.928	2084.73	540.712	2084.73	737.334	2084.73	181.575	2084.73	72.2287	2084.73	738.337	2084.73	634.007
2082.34	153.441	2082.34	258.744	2082.34	368.059	2082.34	613.766	2082.34	558.607	2082.34	715.057	2082.34	166.479	2082.34	71.2048	2082.34	740.129	2082.34	641.846
2079.95	168.436	2079.95	279.724	2079.95	327.848	2079.95	608.575	2079.95	571.479	2079.95	716.855	2079.95	183.475	2079.95	63.1634	2079.95	726.881	2079.95	627.624
2077.55	155.357	2077.55	272.627	2077.55	376.866	2077.55	603.387	2077.55	551.267	2077.55	719.654	2077.55	185.426	2077.55	65.1497	2077.55	733.686	2077.55	638.467
2075.16	142.286	2075.16	268.539	2075.16	383.771	2075.16	605.216	2075.16	531.067	2075.16	694.395	2075.16	170.342	2075.16	51.1027	2075.16	680.367	2075.16	617.24
2072.76	157.27	2072.76	279.481	2072.76	375.646	2072.76	608.046	2072.76	551.949	2072.76	719.237	2072.76	167.288	2072.76	67.1154	2072.76	703.209	2072.76	595.023
2070.37	164.235	2070.37	254.364	2070.37	374.536	2070.37	630.902	2070.37	583.835	2070.37	699	2070.37	186.266	2070.37	64.0916	2070.37	723.034	2070.37	615.881
2067.97	145.166	2067.97	263.3	2067.97	344.393	2067.97	604.689	2067.97	550.628	2067.97	728.831	2067.97	194.221	2067.97	63.0719	2067.97	738.842	2067.97	618.705
2065.57	146.124	2065.57	264.225	2065.57	358.305	2065.57	585.498	2065.57	557.474	2065.57	716.609	2065.57	176.15	2065.57	74.063	2065.57	726.618	2065.57	583.496
2063.17	149.084	2063.17	269.151	2063.17	373.209	2063.17	556.312	2063.17	543.304	2063.17	720.404	2063.17	172.096	2063.17	77.0432	2063.17	721.404	2063.17	647.363
2060.77	148.04	2060.77	267.072	2060.77	372.101	2060.77	609.165	2060.77	567.153	2060.77	686.185	2060.77	183.049	2060.77	81.0219	2060.77	719.194	2060.77	642.173
2058.37	140.997	2058.37	266.995	2058.37	345.993	2058.37	613.988	2058.37	534.989	2058.37	709.986	2058.37	184.996	2058.37	78.9984	2058.37	723.985	2058.37	614.988
2055.97	151.953	2055.97	257.92	2055.97	344.893	2055.97	623.806	2055.97	524.837	2055.97	709.78	2055.97	187.942	2055.97	79.9752	2055.97	715.778	2055.97	648.799
2053.57	131.921	2053.57	262.842	2053.57	338.796	2053.57	607.635	2053.57	557.665	2053.57	715.57	2053.57	163.901	2053.57	59.964	2053.57	728.562	2053.57	613.631
2051.17	151.865	2051.17	251.775	2051.17	370.669	2051.17	602.463	2051.17	552.507	2051.17	720.358	2051.17	180.839	2051.17	75.9323	2051.17	737.343	2051.17	624.443
2048.77	164.805	2048.77	246.708	2048.77	352.583	2048.77	598.293	2048.77	541.36	2048.77	743.121	2048.77	171.797	2048.77	59.9291	2048.77	755.107	2048.77	605.284
2046.36	158.766	2046.36	272.598	2046.36	378.442	2046.36	607.106	2046.36	538.207	2046.36	722.935	2046.36	187.723	2046.36	70.8955	2046.36	717.942	2046.36	593.126
2043.96	145.743	2043.96	259.542	2043.96	349.384	2043.96	622.901	2043.96	530.065	2043.96	719.73	2043.96	162.713	2043.96	62.889	2043.96	723.723	2043.96	611.92
2041.55	146.698	2041.55	276.432	2041.55	346.288	2041.55	617.73	2041.55	545.878	2041.55	734.49	2041.55	179.631	2041.55	69.8564	2041.55	714.531	2041.55	612.74
2039.15	147.653	2039.15	272.361	2039.15	352.173	2039.15	583.63	2039.15	549.71	2039.15	721.307	2039.15	181.574	2039.15	60.8572	2039.15	743.256	2039.15	627.527
2036.74	144.618	2036.74	267.295	2036.74	338.108	2036.74	624.353	2036.74	549.55	2036.74	713.119	2036.74	185.511	2036.74	64.829	2036.74	731.071	2036.74	634.326
2034.33	147.568	2034.33	241.293	2034.33	348.978	2034.33	628.16	2034.33	533.437	2034.33	712.911	2034.33	177.48	2034.33	89.7371	2034.33	716.9	2034.33	608.218
2031.93	158.489	2031.93	253.184	2031.93	346.882	2031.93	599.07	2031.93	535.276	2031.93	714.698	2031.93	189.39	2031.93	69.7752	2031.93	714.698	2031.93	624.987
2029.52	149.475	2029.52	250.121	2029.52	369.701	2029.52	622.812	2029.52	548.074	2029.52	743.388	2029.52	181.363	2029.52	71.7479	2029.52	742.392	2029.52	610.854
2027.11	147.439	2027.11	255.03	2027.11	379.556	2027.11	596.729	2027.11	563.854	2027.11	731.217	2027.11	181.31	2027.11	82.6853	2027.11	702.327	2027.11	624.623
2024.7	158.351	2024.7	258.939	2024.7	359.527	2024.7	580.621	2024.7	552.735	2024.7	732.997	2024.7	182.253	2024.7	76.6858	2024.7	711.086	2024.7	628.425
2022.29	166.27	2022.29	261.851	2022.29	344.488	2022.29	599.369	2022.29	514.74	2022.29	710.879	2022.29	173.24	2022.29	88.611	2022.29	742.74	2022.29	624.26
2019.88	145.32	2019.88	265.756	2019.88	337.42	2019.88	572.32	2019.88	508.619	2019.88	681.808	2019.88	188.119	2019.88	54.7437	2019.88	708.682	2019.88	613.129
2017.46	146.272	2017.46	266.673	2017.46	375.134	2017.46	591.06	2017.46	539.317	2017.46	676.634	2017.46	171.149	2017.46	65.6733	2017.46	728.377	2017.46	627.877
2015.05	156.177	2015.05	256.648	2015.05	342.198	2015.05	634.657	2015.05	551.097	2015.05	694.343	2015.05	200.942	2015.05	80.5756	2015.05	709.264	2015.05	618.741
2012.64	141.215	2012.64	270.496	2012.64	355.026	2012.64	602.649	2012.64	533.036	2012.64	685.19	2012.64	179.005	2012.64	73.5908	2012.64	735.908	2012.64	642.428
2010.22	148.133	2010.22	252.522	2010.22	355.917	2010.22	606.451	2010.22	537.852	2010.22	698.909	2010.22	173.982	2010.22	71.581	2010.22	720.781	2010.22	631.305
2007.81	160.017	2007.81	245.491	2007.81	358.795	2007.81	583.414	2007.81	543.659	2007.81	671.871	2007.81	178.9	2007.81	63.6091	2007.81	721.565	2007.81	611.243
2005.39	160.964	2005.39	254.362	2005.39	346.767	2005.39	589.206	2005.39	531.577	2005.39	705.457	2005.39	169.906	2005.39	81.4754	2005.39	705.457	2005.39	633.918
2002.98	165.883	2002.98	261.241	2002.98	345.673	2002.98	633.733	2002.98	539.369	2002.98	695.319	2002.98	177.803	2002.98	71.5185	2002.98	771.804	2002.98	621.814
2000.56	132.072	2000.56	268.116	2000.56	330.677	2000.56	566.023	2000.56	548.149	2000.56	726.893	2000.56	181.723	2000.56	62.5605	2000.56	689.158	2000.56	618.653
1998.14	132.034	1998.14	257.118	1998.14	354.406	1998.14	567.844	1998.14	552.953	1998.14	697.892	1998.14	167.772	1998.14	68.4986	1998.14	699.877	1998.14	621.451
1995.73	142.912	1995.73	286.816	1995.73	350.333	1995.73	592.489	1995.73	536.912	1995.73	706.62	1995.73	183.602	1995.73	69.4711	1995.73	738.378	1995.73	621.27
1993.31	146.839	1993.31	257.96	1993.31	344.278	1993.31	594.301	1993.31	535.764	1993.31	665.736	1993.31	166.682	1993.31	65.4822	1993.31	727.249	1993.31	613.152
1990.89	153.739	1990.89	261.852	1990.89	346.161	1990.89	620.908	1990.89	548.502	1990.89	716.127	1990.89	175.56	1990.89	93.2354	1990.89	748.858	1990.89	625.867
1988.47	148.736	1988.47	272.683	1988.47	346.06	1988.47	589.988	1988.47	509.67	1988.47	683.196	1988.47	188.399	1988.47	65.444	1988.47	752.606	1988.47	615.769
1986.04	160.588	1986.04	255.752	1986.04	341.003	1986.04	600.72	1986.04	548.182	1986.04	724.631	1986.04	173.475	1986.04	72.3639	1986.04	728.596	1986.04	643.345
1983.62	163.515	1983.62	267.569	1983.62	363.696	1983.62	626.31	1983.62	542.076	1983.62	733.338	1983.62	177.389	1983.62	78.2888	1983.62	745.23	1983.62	599.554
1981.2	159.504	1981.2	242.724	1981.2	344.767	1981.2	589.471	1981.2	551.825	1981.2	693.496	1981.2	201.114	1981.2	72.3217	1981.2	743.031	1981.2	613.248
1978.78	152.525	1978.78	250.576	1978.78	343.675	1978.78	602.175	1978.78	558.596	1978.78	699.236	1978.78	177.285	1978.78	70.3198	1978.78	728.948	1978.78	592.271
1976.35	159.411	1976.35	266.345	1976.35	364.368	1976.35	578.236	1976.35	543.581	1976.35	711.903	1976.35	189.115	1976.35	67.3288	1976.35	707.943	1976.35	614.871
1973.93	166.293	1973.93	258.348	1973.93	361.292	1973.93	586.976	1973.93	533.524	1973.93	687.939	1973.93	178.171	1973.93	74.2381	1973.93	729.513	1973.93	629.539
1971.5	159.318	1971.5	251.346	1971.5	352.28	1971.5	608.574	1971.5	530.4	1971.5	697.634	1971.5	170.203	1971.5	82.1328	1971.5	711.488	1971.5	623.418
1969.08	155.314	1969.08	246.326	1969.08	377.898	1969.08	609.386	1969.08	551.019	1969.08	682.591	1969.08	191.917	1969.08	74.1947	1969.08	729.087	1969.08	588.611
1966.65	142.412	1966.65	267.023	1966.65	349.108	1966.65	587.45	1966.65	539.98	1966.65	678.436	1966.65	182.96	1966.65	82.0848	1966.65	747.664	1966.65	620.086
1964.22	138.416	1964.22	266.945	1964.22	346.04	1964.22	610.018	1964.22	531.912	1964.22	712.842	1964.22	175.986	1964.22	65.2532	1964.22	732.615	1964.22	610.018
1961.79	149.248	1961.79	269.832	1961.79	338.031	1961.79	592.049	1961.79	533.734	1961.79	686.935	1961.79	171.981	1961.79	66.2225	1961.79	737.343	1961.79	603.91
1959.37	137.347	1959.37	269.753	1959.37	344.849	1959.37	619.543	1959.37	555.316	1959.37	713.413	1959.37	172.919	1959.37	78.0604	1959.37	752.937	1959.37	615.59
1956.94	148.173	1956.94	267.699	1956.94	336.846	1956.94	591.703	1956.94	549.227	1956.94	668.753	1956.94	173.856	1956.94	83.9645	1956.94	730.985	1956.94	617.386
1954.51	144.179	1954.51	268.608	1954.51	335.76	1954.51	583.629	1954.51	515.49	1954.51	690.282	1954.51	183.68	1954.51	72.0896	1954.51	768.297	1954.51	618.193
1952.08	146.111	1952.08	268.529	1952.08	363.304	1952.08	565.688	1952.08	542.982	1952.08	687.119	1952.08	170.792	1952.08	77.9919	1952.08	748.328	1952.08	649.604
1949.64	152.977	1949.64	266.477	1949.64	355.302	1949.64	592.17	1949.64	547.758	1949.64	684.944	1949.64	172.716	1949.64	68.0996	1949.64	727.383	1949.64	658.296
1947.21	150.959	1947.21	276.265	1947.21	340.398	1947.21	597.917	1947.21	567.331	1947.21	674.877	1947.21	196.346	1947.21	66.1064	1947.21	729.143	1947.21	632.45
1944.78	164.724	1944.78	244.621	1944.78	349.176	1944.78	579.987	1944.78	508.969	1944.78	691.448	1944.78	190.37	1944.78	79.8962	1944.78	741.753	1944.78	636.211
1942.34	152.843	1942.34	247.507	1942.34	337.241	1942.34	589.678	1942.34	539.388	1942.34	695.189	1942.34	187.356	1942.34	83.8172	1942.34	721.814	1942.34	637.01
1939.91	152.798	1939.91	267.151	1939.91	354.886	1939.91	570.776	1939.91	517.543	1939.91	696.957	1939.91	177.443	1939.91	69.9915	1939.91	753.148	1939.91	625.98
1937.47	139.942	1937.47	272.985	1937.47	347.884	1937.47	578.492	1937.47	520.348	1937.47	693.797	1937.47	188.232	1937.47	80.8116	1937.47	733.217	1937.47	648.463
1935.04	138.916	1935.04	249.26	1935.04	315.27	1935.04	579.308	1935.04	553.693	1935.04	655.17	1935.04	176.354	1935.04	79.8027	1935.04	746.795	1935.04	614.776
1932.6	145.77	1932.6	276.765	1932.6	348.665	1932.6	558.455	1932.6	522.997	1932.6	684.526	1932.6	177.287	1932.6	79.7793	1932.6	724.908	1932.6	627.4
1930.16	151.635	1930.16	264.868	1930.16	334.778	1930.16	561.245	1930.16	509.059	1930.16	678.417	1930.16	191.02	1930.16	61.0477	1930.16	775.897	1930.16	638.047
1927.73	139.778	1927.73	245.104	1927.73	353.382	1927.73	569.94	1927.73	519.738	1927.73	704.796	1927.73	167.34	1927.73	75.7951	1927.73	725.467	1927.73	629.001
1925.29	139.737	1925.29	264.713	1925.29	328.677	1925.29	560.916	1925.29	533.362	1925.29	669.163	1925.29	197.797	1925.29	72.8207	1925.29	727.223	1925.29	596.342
1922.85	148.55	1922.85	242.992	1922.85	341.37	1922.85	566.654	1922.85	530.255	1922.85	680.772	1922.85	185.933	1922.85	77.7182	1922.85	764.393	1922.85	624.697
1920.41	137.688	1920.41	256.69	1920.41	332.418	1920.41	554.686	1920.41	537.967	1920.41	700.242	1920.41	186.862	1920.41	81.6293	1920.41	738.598	1920.41	619.596
1917.97	143.547	1917.97	266.447	1917.97	332.321	1917.97	566.322	1917.97	527.977	1917.97	699.053	1917.97	179.925	1917.97	67.8406	1917.97	751.163	1917.97	623.347
1915.53	148.419	1915.53	266.368	1915.53	332.223	1915.53	575.985	1915.53	539.617	1915.53	681.156	1915.53	197.565	1915.53	80.5985	1915.53	743.079	1915.53	610.386
1913.08	164.098	1913.08	242.707	1913.08	333.108	1913.08	582.694	1913.08	532.58	1913.08	655.408	1913.08	172.941	1913.08	88.4358	1913.08	746.791	1913.08	620.033
1910.64	144.403	1910.64	256.389	1910.64	354.622	1910.64	579.576	1910.64	517.689	1910.64	671.915	1910.64	179.767	1910.64	75.6395	1910.64	750.501	1910.64	615.922
1908.2	146.324	1908.2	258.277	1908.2	343.715	1908.2	571.549	1908.2	521.465	1908.2	652.077	1908.2	190.516	1908.2	78.5635	1908.2	744.389	1908.2	611.813
1905.75	156.099	1905.75	241.512	1905.75	343.614	1905.75	561.564	1905.75	494.804	1905.75	647.958	1905.75	197.333	1905.75	76.5769	1905.75	735.334	1905.75	632.25
1903.3	150.164	1903.3	256.163	1903.3	349.402	1903.3	587.898	1903.3	543.732	1903.3	680.156	1903.3	188.442	1903.3	77.5358	1903.3	738.063	1903.3	635.99
1900.86	156.007	1900.86	238.426	1900.86	351.262	1900.86	568.102	1900.86	515.118	1900.86	649.54	1900.86	191.33	1900.86	81.4378	1900.86	731.959	1900.86	646.596
1898.41	150.076	1898.41	246.203	1898.41	338.407	1898.41	568.916	1898.41	508.101	1898.41	670.928	1898.41	199.121	1898.41	78.4712	1898.41	729.782	1898.41	616.979
1895.96	129.439	1895.96	260.84	1895.96	331.443	1895.96	552.078	1895.96	529.525	1895.96	689.363	1895.96	181.411	1895.96	61.7779	1895.96	724.664	1895.96	651.119
1893.52	151.948	1893.52	243.118	1893.52	348.991	1893.52	592.109	1893.52	485.255	1893.52	643.085	1893.52	181.358	1893.52	80.3856	1893.52	758.762	1893.52	634.262
1891.07	149.944	1891.07	248.926	1891.07	332.228	1891.07	561.554	1891.07	494.912	1891.07	641.916	1891.07	191.105	1891.07	71.5418	1891.07	766.379	1891.07	647.796
1888.62	140.102	1888.62	255.711	1888.62	338.009	1888.62	576.085	1888.62	493.787	1888.62	633.889	1888.62	197.907	1888.62	91.1154	1888.62	774.971	1888.62	626.051
1886.17	144.958	1886.17	243.882	1886.17	335.951	1886.17	554.367	1886.17	541.635	1886.17	635.661	1886.17	191.972	1886.17	82.2736	1886.17	756.134	1886.17	636.641
1883.72	139.041	1883.72	248.706	1883.72	327.039	1883.72	551.267	1883.72	533.642	1883.72	642.328	1883.72	184.082	1883.72	93.0201	1883.72	760.807	1883.72	653.099
1881.27	130.19	1881.27	248.633	1881.27	324.006	1881.27	542.294	1881.27	498.245	1881.27	660.738	1881.27	181.091	1881.27	89.0773	1881.27	716.534	1881.27	655.844
1878.81	150.702	1878.81	262.26	1878.81	340.547	1878.81	531.37	1878.81	520.606	1878.81	651.736	1878.81	171.252	1878.81	79.2652	1878.81	752.53	1878.81	620.421
1876.36	139.896	1876.36	258.27	1876.36	347.295	1876.36	553.715	1876.36	524.366	1876.36	626.108	1876.36	207.398	1876.36	90.0031	1876.36	756.222	1876.36	629.043
1873.91	153.547	1873.91	233.743	1873.91	324.698	1873.91	567.244	1873.91	511.497	1873.91	654.286	1873.91	195.601	1873.91	77.2625	1873.91	740.351	1873.91	639.616
1871.45	131.014	1871.45	236.608	1871.45	313.847	1871.45	570.987	1871.45	526.012	1871.45	649.205	1871.45	165.234	1871.45	87.9946	1871.45	733.288	1871.45	624.762
1869	122.179	1869	237.515	1869	334.281	1869	544.428	1869	546.383	1869	654.878	1869	185.712	1869	77.2169	1869	752.621	1869	621.645
1866.54	148.526	1866.54	221.811	1866.54	314.64	1866.54	569.673	1866.54	507.136	1866.54	655.662	1866.54	190.543	1866.54	81.1027	1866.54	781.713	1866.54	659.57
1864.08	134.806	1864.08	252.028	1864.08	344.829	1864.08	542.154	1864.08	496.241	1864.08	601.742	1864.08	170.949	1864.08	91.8242	1864.08	768.784	1864.08	651.561
1861.62	145.508	1861.62	236.329	1861.62	312.501	1861.62	556.642	1861.62	501.954	1861.62	660.158	1861.62	177.735	1861.62	81.0549	1861.62	728.518	1861.62	647.463
1859.17	140.584	1859.17	270.429	1859.17	309.48	1859.17	552.573	1859.17	512.545	1859.17	633.604	1859.17	189.398	1859.17	68.3394	1859.17	743.923	1859.17	643.367
1856.71	144.446	1856.71	256.685	1856.71	322.076	1856.71	544.602	1856.71	500.682	1856.71	649.033	1856.71	183.486	1856.71	68.3192	1856.71	764.199	1856.71	662.696
1854.25	143.428	1854.25	239.047	1854.25	307.346	1854.25	540.538	1854.25	501.51	1854.25	627.376	1854.25	186.359	1854.25	68.299	1854.25	739.581	1854.25	627.376
1851.79	147.287	1851.79	233.124	1851.79	323.837	1851.79	539.403	1851.79	521.846	1851.79	660.354	1851.79	192.156	1851.79	87.7871	1851.79	743.264	1851.79	646.699
1849.33	128.716	1849.33	234.03	1849.33	320.816	1849.33	526.567	1849.33	494.388	1849.33	628.955	1849.33	184.299	1849.33	78.9851	1849.33	736.219	1849.33	649.433
1846.86	129.653	1846.86	243.709	1846.86	319.746	1846.86	559.556	1846.86	462.072	1846.86	644.367	1846.86	197.892	1846.86	62.3895	1846.86	739.901	1846.86	658.015
1844.4	120.844	1844.4	240.713	1844.4	312.83	1844.4	510.663	1844.4	530.154	1844.4	620.787	1844.4	181.266	1844.4	73.0911	1844.4	773.791	1844.4	667.566
1841.94	127.628	1841.94	224.08	1841.94	326.377	1841.94	533.895	1841.94	505.641	1841.94	634.243	1841.94	192.904	1841.94	81.8379	1841.94	764.794	1841.94	674.188
1839.47	127.59	1839.47	260.051	1839.47	315.567	1839.47	539.581	1839.47	504.518	1839.47	630.16	1839.47	179.211	1839.47	80.8397	1839.47	752.881	1839.47	643.796
1837.01	122.684	1837.01	251.211	1837.01	326.184	1837.01	518.974	1837.01	518.974	1837.01	607.579	1837.01	166.5	1837.01	92.5	1837.01	767.263	1837.01	664.053
1834.54	126.542	1834.54	249.189	1834.54	338.742	1834.54	583.064	1834.54	494.485	1834.54	602.532	1834.54	193.706	1834.54	78.8451	1834.54	768.01	1834.54	661.909
1832.08	133.316	1832.08	253.008	1832.08	311.395	1832.08	528.398	1832.08	496.285	1832.08	638.359	1832.08	195.595	1832.08	76.8755	1832.08	759.997	1832.08	682.149
1829.61	143.005	1829.61	237.368	1829.61	309.357	1829.61	543.807	1829.61	507.812	1829.61	640.116	1829.61	196.51	1829.61	84.6354	1829.61	804.522	1829.61	700.431
1827.14	127.402	1827.14	245.078	1827.14	302.458	1827.14	523.222	1827.14	495.991	1827.14	652.569	1827.14	197.424	1827.14	74.885	1827.14	787.751	1827.14	691.47
1824.67	122.503	1824.67	241.117	1824.67	322.785	1824.67	527.929	1824.67	518.206	1824.67	645.57	1824.67	185.699	1824.67	92.3632	1824.67	767.101	1824.67	686.404
1822.21	129.27	1822.21	257.568	1822.21	310.054	1822.21	558.875	1822.21	526.8	1822.21	637.603	1822.21	200.223	1822.21	95.2517	1822.21	790.2	1822.21	695.921
1819.73	136.034	1819.73	243.889	1819.73	312.877	1819.73	552.879	1819.73	510.126	1819.73	631.584	1819.73	212.795	1819.73	86.4785	1819.73	847.295	1819.73	685.998
1817.26	127.251	1817.26	238.96	1817.26	335.126	1817.26	579.914	1817.26	525.517	1817.26	605.17	1817.26	197.19	1817.26	72.8535	1817.26	812.074	1817.26	691.623
1814.79	134.011	1814.79	268.022	1814.79	333.085	1814.79	552.552	1814.79	514.679	1814.79	637.037	1814.79	202.958	1814.79	79.6296	1814.79	813.776	1814.79	675.88
1812.32	137.854	1812.32	279.592	1812.32	325.22	1812.32	550.446	1812.32	506.76	1812.32	634.906	1812.32	200.957	1812.32	91.2556	1812.32	799.943	1812.32	696.067
1809.85	146.548	1809.85	263.01	1809.85	325.123	1809.85	587.163	1809.85	528.932	1809.85	644.423	1809.85	204.779	1809.85	96.0812	1809.85	850.173	1809.85	705.566
1807.37	126.13	1807.37	234.795	1807.37	325.997	1807.37	556.911	1807.37	548.179	1807.37	677.22	1807.37	208.599	1807.37	75.6778	1807.37	842.159	1807.37	695.654
1804.9	129.972	1804.9	240.545	1804.9	332.69	1804.9	605.243	1804.9	540.257	1804.9	680.899	1804.9	208.537	1804.9	90.2045	1804.9	883.616	1804.9	667.319
1802.42	127.994	1802.42	230.777	1802.42	331.621	1802.42	612.821	1802.42	552.702	1802.42	698.15	1802.42	214.293	1802.42	97.935	1802.42	904.686	1802.42	714.634
1799.95	140.558	1799.95	242.341	1799.95	345.094	1799.95	589.374	1799.95	587.435	1799.95	698.912	1799.95	206.475	1799.95	88.2122	1799.95	886.969	1799.95	696.974
1797.47	125.98	1797.47	235.486	1797.47	332.394	1797.47	583.385	1797.47	567.879	1797.47	728.746	1797.47	203.506	1797.47	89.1551	1797.47	920.624	1797.47	735.53
1794.99	122.067	1794.99	244.135	1794.99	329.388	1794.99	569.648	1794.99	549.304	1794.99	638.432	1794.99	209.259	1794.99	91.0662	1794.99	900.005	1794.99	711.092
1792.52	129.779	1792.52	254.716	1792.52	348.661	1792.52	596.597	1792.52	539.455	1792.52	667.298	1792.52	215.007	1792.52	99.7557	1792.52	854.219	1792.52	708.943
1790.04	132.645	1790.04	256.577	1790.04	338.875	1790.04	597.388	1790.04	529.613	1790.04	702.923	1790.04	209.134	1790.04	86.171	1790.04	878.17	1790.04	707.764
1787.56	126.798	1787.56	245.853	1787.56	319.416	1787.56	573.012	1787.56	523.648	1787.56	661.094	1787.56	177.13	1787.56	86.1454	1787.56	839.192	1787.56	696.907
1785.08	132.566	1785.08	251.586	1785.08	317.385	1785.08	562.198	1785.08	520.589	1785.08	636.706	1785.08	199.333	1785.08	88.0551	1785.08	825.396	1785.08	706.376
1782.6	124.788	1782.6	243.772	1782.6	300.846	1782.6	578.476	1782.6	520.435	1782.6	654.896	1782.6	195.405	1782.6	89.9636	1782.6	859.007	1782.6	674.243
1780.12	128.619	1780.12	242.733	1780.12	309.46	1780.12	536.72	1780.12	477.729	1780.12	644.064	1780.12	199.215	1780.12	84.1345	1780.12	862.62	1780.12	680.812
1777.63	123.747	1777.63	246.528	1777.63	332.571	1777.63	556.862	1777.63	503.69	1777.63	630.337	1777.63	186.588	1777.63	95.7107	1777.63	814.991	1777.63	699.945
1775.15	132.409	1775.15	244.521	1775.15	324.74	1775.15	548.965	1775.15	513.205	1775.15	654.312	1775.15	186.532	1775.15	89.8833	1775.15	797.352	1775.15	698.77
1772.67	125.606	1772.67	245.415	1772.67	310.15	1772.67	532.376	1772.67	504.356	1772.67	623.199	1772.67	183.578	1772.67	104.35	1772.67	811.608	1772.67	721.751
1770.18	123.637	1770.18	235.682	1770.18	312.955	1770.18	503.24	1770.18	494.547	1770.18	631.706	1770.18	223.126	1770.18	80.1707	1770.18	809.434	1770.18	689.661
1767.7	135.187	1767.7	242.372	1767.7	310.931	1767.7	563.924	1767.7	487.64	1767.7	637.312	1767.7	207.609	1767.7	77.2499	1767.7	828.505	1767.7	677.868
1765.21	121.632	1765.21	232.646	1765.21	311.804	1765.21	505.836	1765.21	505.836	1765.21	621.677	1765.21	202.721	1765.21	102.326	1765.21	845.635	1765.21	700.834
1762.72	119.666	1762.72	234.507	1762.72	323.291	1762.72	536.567	1762.72	511.476	1762.72	598.33	1762.72	186.254	1762.72	97.4699	1762.72	834.767	1762.72	703.52
1760.23	122.525	1760.23	241.19	1760.23	320.301	1760.23	518.077	1760.23	549.914	1760.23	624.2	1760.23	200.67	1760.23	74.2866	1760.23	793.998	1760.23	711.994
1757.75	129.239	1757.75	247.87	1757.75	310.56	1757.75	523.709	1757.75	501.526	1757.75	630.765	1757.75	195.788	1757.75	83.9092	1757.75	828.482	1757.75	696.35
1755.26	119.559	1755.26	256.473	1755.26	318.181	1755.26	561.156	1755.26	476.308	1755.26	608.401	1755.26	209.228	1755.26	99.3111	1755.26	839.806	1755.26	700.963
1752.77	133.018	1752.77	235.191	1752.77	316.158	1752.77	523.396	1752.77	525.324	1752.77	626.534	1752.77	232.299	1752.77	106.029	1752.77	854.013	1752.77	716.176
1750.28	131.051	1750.28	264.029	1750.28	318.955	1750.28	576.239	1750.28	518.422	1750.28	602.256	1750.28	201.395	1750.28	93.4702	1750.28	887.485	1750.28	702.472
1747.79	132.938	1747.79	236.014	1747.79	301.52	1747.79	581.847	1747.79	526.937	1747.79	660.839	1747.79	223.491	1747.79	93.4423	1747.79	898.78	1747.79	700.335
1745.29	126.158	1745.29	266.761	1745.29	295.652	1745.29	556.634	1745.29	567.227	1745.29	644.27	1745.29	234.017	1745.29	103.045	1745.29	931.255	1745.29	713.609
1742.8	107.828	1742.8	257.053	1742.8	343.701	1742.8	586.313	1742.8	573.797	1742.8	654.668	1742.8	232.985	1742.8	100.126	1742.8	916.535	1742.8	697.992
1740.31	113.57	1740.31	258.902	1740.31	341.673	1740.31	552.452	1740.31	553.414	1740.31	651.585	1740.31	218.478	1740.31	90.4712	1740.31	954.76	1740.31	697.783
1737.81	105.839	1737.81	253.051	1737.81	329.063	1737.81	576.341	1737.81	554.211	1737.81	685.066	1737.81	225.148	1737.81	83.709	1737.81	933.307	1737.81	713.932
1735.32	122.159	1735.32	281.832	1735.32	328.964	1735.32	587.711	1735.32	543.465	1735.32	680.052	1735.32	238.547	1735.32	117.35	1735.32	931.104	1735.32	700.252
1732.82	125.969	1732.82	260.593	1732.82	330.789	1732.82	587.536	1732.82	565.419	1732.82	688.503	1732.82	254.823	1732.82	106.737	1732.82	961.597	1732.82	759.661
1730.32	109.589	1730.32	265.321	1730.32	331.652	1730.32	564.288	1730.32	518.146	1730.32	667.148	1730.32	227.83	1730.32	116.318	1730.32	946.889	1730.32	729.633
1727.83	113.401	1727.83	276.774	1727.83	318.098	1727.83	568.925	1727.83	538.172	1727.83	666.949	1727.83	227.762	1727.83	109.556	1727.83	933.152	1727.83	713.078
1725.33	115.288	1725.33	271.888	1725.33	337.218	1725.33	558.186	1725.33	527.443	1725.33	660.024	1725.33	222.89	1725.33	104.72	1725.33	933.833	1725.33	745.529
1722.83	110.451	1722.83	254.518	1722.83	332.314	1722.83	542.652	1722.83	528.245	1722.83	639.657	1722.83	219.942	1722.83	115.254	1722.83	928.751	1722.83	749.148
1720.33	114.259	1720.33	251.562	1720.33	324.534	1720.33	557.852	1720.33	523.286	1720.33	662.509	1720.33	226.597	1720.33	87.3744	1720.33	934.234	1720.33	747.964
1717.83	120.944	1717.83	239.968	1717.83	322.517	1717.83	556.725	1717.83	519.29	1717.83	644.073	1717.83	220.77	1717.83	93.1075	1717.83	919.556	1717.83	775.576
1715.33	120.908	1715.33	243.734	1715.33	318.582	1715.33	541.205	1715.33	533.528	1715.33	628.527	1715.33	216.866	1715.33	95.9583	1715.33	923.119	1715.33	750.394
1712.83	123.749	1712.83	262.847	1712.83	316.568	1712.83	546.799	1712.83	525.694	1712.83	622.583	1712.83	214.882	1712.83	89.2145	1712.83	919.005	1712.83	755.925
1710.32	111.245	1710.32	240.711	1710.32	324.145	1710.32	538.963	1710.32	525.536	1710.32	615.683	1710.32	231.121	1710.32	93.0238	1710.32	966.68	1710.32	737.477
1707.82	121.758	1707.82	262.689	1707.82	330.759	1707.82	537.842	1707.82	505.246	1707.82	620.292	1707.82	223.382	1707.82	92.9959	1707.82	926.124	1707.82	768.894
1705.32	106.386	1705.32	252.068	1705.32	336.41	1705.32	561.642	1705.32	514.679	1705.32	643.109	1705.32	213.731	1705.32	107.345	1705.32	896.135	1705.32	771.539
1702.81	130.308	1702.81	258.699	1702.81	320.979	1702.81	556.683	1702.81	505.901	1702.81	638.125	1702.81	220.373	1702.81	98.689	1702.81	908.322	1702.81	749.27
1700.31	114.943	1700.31	261.495	1700.31	300.767	1700.31	551.726	1700.31	513.412	1700.31	658.048	1700.31	242.338	1700.31	112.069	1700.31	934.869	1700.31	766.286
1697.8	117.781	1697.8	270.035	1697.8	317.913	1697.8	511.343	1697.8	516.13	1697.8	643.487	1697.8	215.453	1697.8	108.205	1697.8	945.122	1697.8	770.844
1695.29	120.618	1695.29	260.381	1695.29	308.245	1695.29	513.104	1695.29	523.634	1695.29	606.917	1695.29	246.022	1695.29	93.8137	1695.29	930.479	1695.29	745.723
1692.79	121.538	1692.79	267.959	1692.79	335.905	1692.79	513.906	1692.79	498.595	1692.79	627.789	1692.79	239.249	1692.79	113.882	1692.79	933.07	1692.79	774.209
1690.28	109.065	1690.28	265.965	1690.28	319.54	1690.28	514.709	1690.28	516.622	1690.28	650.561	1690.28	244.917	1690.28	112.892	1690.28	957.665	1690.28	779.717
1687.77	109.988	1687.77	253.451	1687.77	324.226	1687.77	544.203	1687.77	564.288	1687.77	629.325	1687.77	235.279	1687.77	101.381	1687.77	966.941	1687.77	793.829
1685.26	112.824	1685.26	261.024	1685.26	330.822	1685.26	565.074	1685.26	557.425	1685.26	654.951	1685.26	248.595	1685.26	115.692	1685.26	1000.11	1685.26	806.02
1682.75	126.172	1682.75	261.902	1682.75	295.356	1682.75	541.008	1682.75	510.421	1682.75	615.564	1682.75	227.491	1682.75	109.922	1682.75	974.962	1682.75	802.91
1680.23	121.356	1680.23	267.556	1680.23	331.579	1680.23	558.046	1680.23	517.912	1680.23	601.046	1680.23	242.712	1680.23	117.534	1680.23	995.691	1680.23	841.846
1677.72	119.409	1677.72	282.76	1677.72	336.255	1677.72	567.431	1677.72	528.264	1677.72	653.405	1677.72	262.699	1677.72	113.677	1677.72	995.392	1677.72	819.622
1675.21	123.193	1675.21	279.81	1675.21	327.559	1675.21	548.16	1675.21	505.186	1675.21	675.173	1675.21	250.205	1675.21	114.598	1675.21	989.362	1675.21	824.15
1672.7	131.748	1672.7	275.907	1672.7	310.276	1672.7	551.814	1672.7	527.946	1672.7	656.83	1672.7	256.813	1672.7	121.246	1672.7	1009.11	1672.7	805.763
1670.18	112.62	1670.18	269.143	1670.18	329.271	1670.18	547.83	1670.18	537.332	1670.18	628	1670.18	260.553	1670.18	121.21	1670.18	1043.17	1670.18	798.839
1667.67	109.724	1667.67	272.878	1667.67	320.584	1667.67	574.38	1667.67	523.812	1667.67	657.389	1667.67	265.245	1667.67	105.907	1667.67	1023.77	1667.67	815.773
1665.15	102.06	1665.15	263.258	1665.15	356.733	1665.15	563.715	1665.15	548.454	1665.15	665.775	1665.15	255.627	1665.15	118.275	1665.15	1071.15	1665.15	843.188
1662.63	111.565	1662.63	263.178	1662.63	332.787	1662.63	575.941	1662.63	513.961	1662.63	684.646	1662.63	234.572	1662.63	123.007	1662.63	1050.81	1662.63	865.819
1660.12	122.017	1660.12	249.754	1660.12	326.967	1660.12	550.983	1660.12	530.965	1660.12	652.028	1660.12	252.613	1660.12	117.251	1660.12	1065.74	1660.12	886.53
1657.6	111.498	1657.6	280.173	1657.6	335.446	1657.6	583.218	1657.6	560.347	1657.6	642.302	1657.6	260.161	1657.6	126.745	1657.6	1086.39	1657.6	890.074
1655.08	104.795	1655.08	281.041	1655.08	333.439	1655.08	578.279	1655.08	567.799	1655.08	658.304	1655.08	249.603	1655.08	121.943	1655.08	1030.8	1655.08	872.657
1652.56	112.383	1652.56	272.385	1652.56	323.814	1652.56	580.009	1652.56	565.723	1652.56	658.105	1652.56	263.814	1652.56	133.335	1652.56	1052.4	1652.56	945.729
1650.04	122.822	1650.04	284.68	1650.04	349.424	1650.04	594.115	1650.04	551.271	1650.04	653.146	1650.04	263.734	1650.04	126.63	1650.04	1123.49	1650.04	950.204
1647.52	120.881	1647.52	290.305	1647.52	334.089	1647.52	548.249	1647.52	560.622	1647.52	670.082	1647.52	265.558	1647.52	118.978	1647.52	1134.57	1647.52	976.568
1644.99	124.651	1644.99	310.2	1644.99	356.825	1644.99	559.501	1644.99	557.598	1644.99	699.377	1644.99	289.266	1644.99	134.166	1644.99	1163.72	1644.99	939.163
1642.47	97.027	1642.47	288.227	1642.47	341.497	1642.47	571.699	1642.47	570.747	1642.47	685.848	1642.47	278.715	1642.47	128.418	1642.47	1148.15	1642.47	1012.13
1639.95	114.115	1639.95	308.11	1639.95	344.247	1639.95	549.654	1639.95	595.3	1639.95	717.022	1639.95	296.699	1639.95	153.104	1639.95	1166.83	1639.95	1076.48
1637.42	104.574	1637.42	276.645	1637.42	352.699	1637.42	594.169	1637.42	603.676	1637.42	711.102	1637.42	282.349	1637.42	138.798	1637.42	1149.36	1637.42	1063.8
1634.9	111.195	1634.9	287.966	1634.9	360.195	1634.9	605.394	1634.9	592.089	1634.9	718.49	1634.9	289.867	1634.9	130.202	1634.9	1243.1	1634.9	1101.49
1632.37	109.261	1632.37	291.679	1632.37	388.589	1632.37	603.311	1632.37	639.414	1632.37	723.973	1632.37	282.178	1632.37	161.516	1632.37	1191.42	1632.37	1109.71
1629.84	109.228	1629.84	315.336	1629.84	402.719	1629.84	597.429	1629.84	635.422	1629.84	772.194	1629.84	310.587	1629.84	140.572	1629.84	1290.79	1629.84	1149.27
1627.32	131.034	1627.32	308.594	1627.32	393.102	1627.32	640.927	1627.32	639.028	1627.32	742.525	1627.32	311.443	1627.32	152.873	1627.32	1316.04	1627.32	1147.97
1624.79	114.857	1624.79	310.399	1624.79	396.78	1624.79	638.834	1624.79	688.194	1624.79	783.118	1624.79	336.978	1624.79	166.116	1624.79	1353.61	1624.79	1176.1
1622.26	115.771	1622.26	315.999	1622.26	444.107	1622.26	669.956	1622.26	699.373	1622.26	772.442	1622.26	333.08	1622.26	153.729	1622.26	1366.48	1622.26	1199.47
1619.73	103.404	1619.73	349.106	1619.73	442.075	1619.73	698.213	1619.73	703.905	1619.73	762.721	1619.73	332.031	1619.73	175.502	1619.73	1458.09	1619.73	1219.03
1617.2	95.7855	1617.2	349.001	1617.2	459.012	1617.2	716.969	1617.2	735.936	1617.2	796.632	1617.2	364.175	1617.2	172.604	1617.2	1554.38	1617.2	1263.23
1614.67	113.77	1614.67	337.518	1614.67	477.834	1614.67	721.492	1614.67	782.169	1614.67	900.68	1614.67	357.428	1614.67	180.136	1614.67	1562.44	1614.67	1289.39
1612.13	96.6752	1612.13	371.536	1612.13	492.854	1612.13	765.819	1612.13	835.009	1612.13	879.555	1612.13	411.344	1612.13	187.664	1612.13	1675.7	1612.13	1315.54
1609.6	110.859	1609.6	378.056	1609.6	500.285	1609.6	798.75	1609.6	882.131	1609.6	914.346	1609.6	404.586	1609.6	191.397	1609.6	1727.31	1609.6	1317.98
1607.07	102.3	1607.07	421.514	1607.07	525.708	1607.07	804.191	1607.07	884.705	1607.07	987.952	1607.07	432.88	1607.07	186.603	1607.07	1839.5	1607.07	1349.79
1604.53	121.208	1604.53	427.067	1604.53	543.54	1604.53	895.8	1604.53	943.146	1604.53	996.175	1604.53	458.316	1604.53	229.158	1604.53	1947.84	1604.53	1409.04
1602	118.331	1602	451.55	1602	596.387	1602	896.474	1602	934.34	1602	974.099	1602	456.284	1602	248.021	1602	1953.88	1602	1444.58
1599.46	115.456	1599.46	435.325	1599.46	619.865	1599.46	912.29	1599.46	988.945	1599.46	1038.16	1599.46	476.019	1599.46	223.341	1599.46	2048.87	1599.46	1430.9
1596.92	122.989	1596.92	426.678	1596.92	599.81	1596.92	930.935	1596.92	999.998	1596.92	1029.33	1596.92	471.144	1596.92	241.248	1596.92	2140.96	1596.92	1408.7
1594.39	104.036	1594.39	484.242	1594.39	633.676	1594.39	931.598	1594.39	1052.66	1594.39	1049.82	1594.39	527.748	1594.39	251.579	1594.39	2241.51	1594.39	1474.48
1591.85	112.514	1591.85	475.585	1591.85	650.502	1591.85	977.644	1591.85	1059.9	1591.85	1087.32	1591.85	526.642	1591.85	249.611	1591.85	2315.52	1591.85	1504.29
1589.31	94.521	1589.31	492.454	1589.31	648.414	1589.31	1003.81	1589.31	1105.9	1589.31	1127.64	1589.31	523.646	1589.31	279.782	1589.31	2363.02	1589.31	1505.72
1586.77	114.336	1586.77	502.699	1586.77	641.602	1586.77	1027.13	1586.77	1159.42	1586.77	1153.75	1586.77	547.11	1586.77	289.146	1586.77	2437.9	1586.77	1494.87
1584.23	102.021	1584.23	507.269	1584.23	682.971	1584.23	1053.27	1584.23	1174.18	1584.23	1153.4	1584.23	587.563	1584.23	288.114	1584.23	2554.29	1584.23	1498.19
1581.69	110.489	1581.69	548.666	1581.69	660.099	1581.69	1093.55	1581.69	1202.15	1581.69	1238.04	1581.69	609.104	1581.69	295.581	1581.69	2596.96	1581.69	1556.28
1579.14	114.231	1579.14	534.338	1579.14	715.598	1579.14	1139.48	1579.14	1253.71	1579.14	1233.89	1579.14	632.52	1579.14	280.386	1579.14	2653.75	1579.14	1532.21
1576.6	113.253	1576.6	510.581	1576.6	710.661	1576.6	1108.93	1576.6	1281.64	1576.6	1208.97	1576.6	627.609	1576.6	321.827	1576.6	2748.27	1576.6	1514.76
1574.06	104.727	1574.06	557.6	1574.06	716.105	1574.06	1118.03	1574.06	1277.48	1574.06	1252.01	1574.06	640.627	1574.06	321.729	1574.06	2728.56	1574.06	1561.47
1571.51	111.297	1571.51	539.509	1571.51	710.228	1571.51	1136.55	1571.51	1241.25	1571.51	1258.23	1571.51	632.886	1571.51	299.937	1571.51	2744.71	1571.51	1497.8
1568.97	110.321	1568.97	559.146	1568.97	663.809	1568.97	1097.55	1568.97	1213.53	1568.97	1254.07	1568.97	638.351	1568.97	325.304	1568.97	2736.33	1568.97	1578.43
1566.42	111.23	1566.42	561.804	1566.42	732.418	1566.42	1128.32	1566.42	1219.75	1566.42	1262.17	1566.42	642.869	1566.42	319.549	1566.42	2753.4	1566.42	1552.5
1563.88	119.677	1563.88	522.054	1563.88	713.348	1563.88	1130.8	1563.88	1199.59	1563.88	1261.79	1563.88	639.846	1563.88	290.24	1563.88	2757.28	1563.88	1573.7
1561.33	112.104	1561.33	561.461	1561.33	718.783	1561.33	1152.13	1561.33	1211.47	1561.33	1235.03	1561.33	685.811	1561.33	314.644	1561.33	2888.32	1561.33	1518.58
1558.78	109.244	1558.78	532.095	1558.78	708.205	1558.78	1137.65	1558.78	1221.46	1558.78	1239.36	1558.78	661.116	1558.78	312.665	1558.78	2839.41	1558.78	1553.91
1556.23	97.9133	1556.23	516.869	1556.23	721.169	1556.23	1199.44	1556.23	1220.15	1556.23	1303.94	1556.23	725.876	1556.23	321.043	1556.23	2885.62	1556.23	1531.78
1553.68	100.707	1553.68	536.476	1553.68	738.831	1553.68	1187.78	1553.68	1252.72	1553.68	1234.84	1553.68	709.655	1553.68	310.592	1553.68	2961.91	1553.68	1514.37
1551.13	101.617	1551.13	507.145	1551.13	733.901	1551.13	1224.11	1551.13	1276.8	1551.13	1314.44	1551.13	727.315	1551.13	325.551	1551.13	3085.21	1551.13	1486.62
1548.58	113.814	1548.58	537.089	1548.58	757.193	1548.58	1254.78	1548.58	1317.8	1548.58	1329.08	1548.58	735.559	1548.58	324.511	1548.58	3164.22	1548.58	1458.89
1546.03	104.376	1546.03	510.596	1546.03	768.245	1546.03	1278.84	1546.03	1277.9	1546.03	1370.05	1546.03	732.513	1546.03	350.741	1546.03	3295.84	1546.03	1449.04
1543.47	104.344	1543.47	529.241	1543.47	730.409	1543.47	1264.35	1543.47	1299.13	1543.47	1336.73	1543.47	771.771	1543.47	330.893	1543.47	3242.19	1543.47	1475.86
1540.92	99.6135	1540.92	516.862	1540.92	811.004	1540.92	1287.46	1540.92	1327.87	1540.92	1357	1540.92	756.499	1540.92	346.768	1540.92	3312.62	1540.92	1443.46
1538.37	93.9463	1538.37	492.278	1538.37	774.117	1538.37	1257	1538.37	1288.94	1538.37	1399.8	1538.37	786.33	1538.37	335.388	1538.37	3257.12	1538.37	1428.92
1535.81	83.5866	1535.81	490.249	1535.81	748.523	1535.81	1206.84	1535.81	1279.16	1535.81	1359.93	1535.81	766.367	1535.81	321.198	1535.81	3138.72	1535.81	1387.16
1533.25	98.5832	1533.25	493.855	1533.25	725.76	1533.25	1198.02	1533.25	1201.78	1533.25	1349.18	1533.25	768.01	1533.25	307.955	1533.25	3166.87	1533.25	1392.37
1530.7	79.7811	1530.7	504.967	1530.7	717.091	1530.7	1143.22	1530.7	1212.67	1530.7	1321.55	1530.7	737.74	1530.7	317.247	1530.7	3041.07	1530.7	1380.68
1528.14	99.4612	1528.14	467.28	1528.14	665.264	1528.14	1099.7	1528.14	1170.08	1528.14	1282.67	1528.14	723.44	1528.14	306.828	1528.14	3013.86	1528.14	1317.39
1525.58	91.9266	1525.58	469.951	1525.58	690.387	1525.58	1072.16	1525.58	1153.77	1525.58	1196.92	1525.58	691.325	1525.58	302.044	1525.58	2988.55	1525.58	1319.8
1523.02	86.272	1523.02	462.305	1523.02	625.472	1523.02	1064.33	1523.02	1080.28	1523.02	1250.01	1523.02	672.359	1523.02	308.516	1523.02	2874.17	1523.02	1355.97
1520.46	97.4949	1520.46	448.102	1520.46	629.967	1520.46	1045.26	1520.46	1064.94	1520.46	1199.94	1520.46	614.031	1520.46	311.234	1520.46	2757.98	1520.46	1362.12
1517.9	89.0306	1517.9	453.587	1517.9	604.471	1517.9	994.331	1517.9	1035.57	1517.9	1151.77	1517.9	607.282	1517.9	267.092	1517.9	2755.26	1517.9	1249.24
1515.34	94.6246	1515.34	464.691	1515.34	593.98	1515.34	1012.76	1515.34	1046.49	1515.34	1128.94	1515.34	627.707	1515.34	282	1515.34	2665.41	1515.34	1275.09
1512.78	84.2931	1512.78	443.007	1512.78	590.051	1512.78	1000.28	1512.78	1040.55	1512.78	1082.7	1512.78	611.593	1512.78	282.85	1512.78	2667.41	1512.78	1301.86
1510.21	105.802	1510.21	415.718	1510.21	592.679	1510.21	928.812	1510.21	1016.82	1510.21	1111.39	1510.21	632.94	1510.21	269.655	1510.21	2591.68	1510.21	1240.6
1507.65	82.3693	1507.65	419.335	1507.65	546.633	1507.65	964.095	1507.65	967.839	1507.65	1081.1	1507.65	606.538	1507.65	260.212	1507.65	2584.34	1507.65	1251.45
1505.08	95.4442	1505.08	426.692	1505.08	582.023	1505.08	977.835	1505.08	988.128	1505.08	1086.38	1505.08	636.295	1505.08	282.59	1505.08	2572.32	1505.08	1262.3
1502.52	98.2212	1502.52	440.592	1502.52	575.296	1502.52	943.859	1502.52	1047.69	1502.52	1077.63	1502.52	614.584	1502.52	261.923	1502.52	2625.78	1502.52	1280.62
1499.95	86.0341	1499.95	460.095	1499.95	578.86	1499.95	985.651	1499.95	1026.8	1499.95	1120.31	1499.95	642.45	1499.95	276.805	1499.95	2688.56	1499.95	1248.43
1497.38	88.8122	1497.38	442.192	1497.38	582.421	1497.38	961.977	1497.38	1055.46	1497.38	1171.39	1497.38	636.644	1497.38	301.027	1497.38	2706.44	1497.38	1248.05
1494.81	96.2616	1494.81	414.953	1494.81	599.065	1494.81	992.522	1494.81	1033.64	1494.81	1194.39	1494.81	636.448	1494.81	285.981	1494.81	2798.13	1494.81	1256.07
1492.25	91.5605	1492.25	412.957	1492.25	580.195	1492.25	995.954	1492.25	1034.26	1492.25	1208.04	1492.25	677.361	1492.25	283.09	1492.25	2797.27	1492.25	1223.92
1489.68	88.7304	1489.68	453.926	1489.68	596.829	1489.68	1018.06	1489.68	1073.17	1489.68	1198.33	1489.68	712.645	1489.68	297.013	1489.68	2923.43	1489.68	1265.58
1487.11	100.841	1487.11	448.184	1487.11	577.971	1487.11	995.342	1487.11	1081.24	1487.11	1155.01	1487.11	675.077	1487.11	286.651	1487.11	2888.92	1487.11	1291.33
1484.54	95.2098	1484.54	461.114	1484.54	599.262	1484.54	1011.84	1484.54	1083.71	1484.54	1179.85	1484.54	670.202	1484.54	303.365	1484.54	2924.43	1484.54	1270.4
1481.96	99.8462	1481.96	445.109	1481.96	604.676	1481.96	1019.92	1481.96	1064.72	1481.96	1169.23	1481.96	662.531	1481.96	293.94	1481.96	2944.06	1481.96	1310.13
1479.39	87.6884	1479.39	443.106	1479.39	620.349	1479.39	1026.14	1479.39	1083.98	1479.39	1201.52	1479.39	694.044	1479.39	319.036	1479.39	2927.3	1479.39	1243.5
1476.82	80.2008	1476.82	445.767	1476.82	625.753	1476.82	1028.62	1476.82	1064.06	1476.82	1211.41	1476.82	703.156	1476.82	301.219	1476.82	2934.79	1476.82	1239.38
1474.24	91.3635	1474.24	472.666	1474.24	639.544	1474.24	1071.19	1474.24	1124.33	1474.24	1176.54	1474.24	734.637	1474.24	311.382	1474.24	3090.51	1474.24	1257.65
1471.67	80.1514	1471.67	444.561	1471.67	603	1471.67	1078.32	1471.67	1128.64	1471.67	1248.87	1471.67	740.935	1471.67	295.442	1471.67	3188.35	1471.67	1276.83
1469.09	94.1023	1469.09	465.853	1469.09	641.014	1469.09	1093.82	1469.09	1124.57	1469.09	1226.13	1469.09	779.838	1469.09	305.6	1469.09	3183.64	1469.09	1237.31
1466.52	90.3476	1466.52	462.915	1466.52	639.885	1466.52	1057.16	1466.52	1127.02	1466.52	1305.85	1466.52	760.038	1466.52	298.054	1466.52	3209.67	1466.52	1241.58
1463.94	94.9754	1463.94	466.497	1463.94	614.547	1463.94	1107.12	1463.94	1110.84	1463.94	1277.51	1463.94	754.217	1463.94	312.86	1463.94	3165.85	1463.94	1222.58
1461.36	93.0844	1461.36	427.258	1461.36	635.767	1461.36	1032.31	1461.36	1088.16	1461.36	1236.16	1461.36	752.122	1461.36	277.392	1461.36	3122.05	1461.36	1269.67
1458.78	91.1946	1458.78	431.779	1458.78	611.376	1458.78	1051.53	1458.78	1075.72	1458.78	1240.43	1458.78	774.224	1458.78	308.014	1458.78	3086.66	1458.78	1259.04
1456.2	81.8638	1456.2	437.227	1456.2	604.675	1456.2	1005.62	1456.2	1089.35	1456.2	1178.65	1456.2	729.332	1456.2	285.593	1456.2	3029.89	1456.2	1251.21
1453.62	95.7882	1453.62	454.762	1453.62	597.049	1453.62	1002.52	1453.62	1051.81	1453.62	1176.43	1453.62	676.097	1453.62	307.824	1453.62	2974.08	1453.62	1271.29
1451.04	98.5477	1451.04	458.34	1451.04	576.411	1451.04	964.094	1451.04	1012.44	1451.04	1152.82	1451.04	703.78	1451.04	295.643	1451.04	2877.41	1451.04	1231.85
1448.46	99.4467	1448.46	456.34	1448.46	530.692	1448.46	955.432	1448.46	1011.2	1448.46	1133.88	1448.46	724.009	1448.46	309.493	1448.46	2885.81	1448.46	1238.9
1445.87	91.0539	1445.87	450.624	1445.87	524.024	1445.87	930.05	1445.87	998.805	1445.87	1160.47	1445.87	654.101	1445.87	291.744	1445.87	2903.5	1445.87	1263.6
1443.29	78.9509	1443.29	469.061	1443.29	521.076	1443.29	924.19	1443.29	982.706	1443.29	1151.75	1443.29	661.33	1443.29	274.935	1443.29	2793.93	1443.29	1292.94
1440.71	87.2834	1440.71	432.703	1440.71	522.772	1440.71	897.905	1440.71	953.618	1440.71	1076.19	1440.71	677.839	1440.71	272.993	1440.71	2750.36	1440.71	1286.97
1438.12	77.9738	1438.12	417.717	1438.12	491.978	1438.12	866.066	1438.12	935.686	1438.12	1074	1438.12	612.651	1438.12	263.626	1438.12	2651.11	1438.12	1284.71
1435.53	83.5175	1435.53	408.308	1435.53	503.889	1435.53	808.264	1435.53	901.061	1435.53	1042.11	1435.53	598.542	1435.53	217.146	1435.53	2611.31	1435.53	1229.56
1432.95	94.6239	1432.95	396.122	1432.95	455.493	1432.95	791.316	1432.95	848.832	1432.95	995.406	1432.95	592.791	1432.95	232.849	1432.95	2495.47	1432.95	1234.75
1430.36	82.5384	1430.36	402.491	1430.36	468.336	1430.36	784.579	1430.36	855.061	1430.36	975.623	1430.36	564.785	1430.36	228.14	1430.36	2404.74	1430.36	1234.37
1427.77	79.7315	1427.77	376.407	1427.77	433.888	1427.77	728.709	1427.77	781.555	1427.77	928.038	1427.77	544.214	1427.77	228.069	1427.77	2228.77	1427.77	1268.29
1425.18	76.9264	1425.18	375.364	1425.18	426.339	1425.18	726.63	1425.18	772.971	1425.18	864.727	1425.18	524.582	1425.18	227.999	1425.18	2180.82	1425.18	1273.46
1422.59	75.976	1422.59	380.807	1422.59	416.942	1422.59	659.694	1422.59	767.172	1422.59	868.165	1422.59	497.55	1422.59	213.103	1422.59	2102.31	1422.59	1226.73
1420	75.9525	1420	370.5	1420	428.854	1420	673.383	1420	711.36	1420	820.657	1420	508.511	1420	199.144	1420	2034.04	1420	1263.4
1417.41	77.7808	1417.41	348.162	1417.41	379.645	1417.41	642.618	1417.41	727.807	1417.41	848.182	1417.41	481.5	1417.41	213.897	1417.41	2050.08	1417.41	1257.46
1414.81	72.2027	1414.81	378.601	1414.81	391.561	1414.81	681.297	1414.81	718.324	1414.81	869.209	1414.81	493.385	1414.81	214.757	1414.81	2059.63	1414.81	1280.21
1412.22	75.8818	1412.22	349.797	1412.22	423.828	1412.22	682.937	1412.22	768.998	1412.22	865.238	1412.22	496.008	1412.22	228.571	1412.22	2161.71	1412.22	1249.27
1409.62	83.2591	1409.62	386.692	1409.62	447.749	1409.62	704.927	1409.62	820.565	1409.62	915.85	1409.62	531.008	1409.62	245.152	1409.62	2280.37	1409.62	1275.71
1407.03	89.707	1407.03	398.595	1407.03	458.708	1407.03	738.926	1407.03	853.603	1407.03	980.303	1407.03	599.279	1407.03	242.301	1407.03	2417.46	1407.03	1237.4
1404.43	88.7546	1404.43	408.641	1404.43	489.999	1404.43	832.999	1404.43	871.829	1404.43	1047.49	1404.43	609.263	1404.43	249.622	1404.43	2696.85	1404.43	1261.98
1401.84	73.9392	1401.84	423.302	1401.84	504.635	1401.84	830.892	1401.84	928.861	1401.84	1096.15	1401.84	678.392	1401.84	243.999	1401.84	2695.08	1401.84	1234.78
1399.24	79.4599	1399.24	410.235	1399.24	509.098	1399.24	839.873	1399.24	886.995	1399.24	1100.43	1399.24	655.083	1399.24	252.239	1399.24	2780.17	1399.24	1277.83
1396.64	84.0536	1396.64	405.489	1396.64	475.688	1396.64	847.001	1396.64	905.192	1396.64	1043.74	1396.64	627.169	1396.64	265.092	1396.64	2650	1396.64	1263.57
1394.04	77.5638	1394.04	411.827	1394.04	454.302	1394.04	763.634	1394.04	879.056	1394.04	1005.56	1394.04	624.204	1394.04	271.473	1394.04	2635.32	1394.04	1238.25
1391.44	83.0782	1391.44	380.314	1391.44	432.93	1391.44	753.243	1391.44	816.013	1391.44	972.015	1391.44	595.394	1391.44	239.081	1391.44	2475.73	1391.44	1274.79
1388.84	71.9788	1388.84	383.887	1388.84	456.788	1388.84	765.928	1388.84	800.994	1388.84	980.941	1388.84	593.363	1388.84	216.859	1388.84	2464.81	1388.84	1287.31
1386.24	68.2663	1386.24	389.302	1386.24	435.428	1386.24	758.309	1386.24	815.505	1386.24	957.573	1386.24	613.474	1386.24	273.065	1386.24	2442.83	1386.24	1280.45
1383.64	67.3228	1383.64	385.492	1383.64	446.36	1383.64	771.907	1383.64	799.574	1383.64	1059.64	1383.64	580.083	1383.64	244.391	1383.64	2499.24	1383.64	1241.32
1381.04	59.9263	1381.04	386.294	1381.04	461.894	1381.04	821.452	1381.04	849.11	1381.04	1026.12	1381.04	623.234	1381.04	252.613	1381.04	2530.73	1381.04	1249.23
1378.43	62.6726	1378.43	383.409	1378.43	488.478	1378.43	829.491	1378.43	847.002	1378.43	1015.67	1378.43	663.593	1378.43	256.22	1378.43	2706.91	1378.43	1252.53
1375.83	64.4959	1375.83	391.582	1375.83	521.495	1375.83	882.672	1375.83	896.492	1375.83	1112.09	1375.83	679.049	1375.83	272.725	1375.83	2829.53	1375.83	1263.2
1373.22	62.6336	1373.22	401.592	1373.22	518.569	1373.22	862.133	1373.22	924.767	1373.22	1156.88	1373.22	694.496	1373.22	283.693	1373.22	2922.59	1373.22	1245.3
1370.61	69.0597	1370.61	394.1	1370.61	547.873	1370.61	910.667	1370.61	952.102	1370.61	1213.61	1370.61	720.983	1370.61	273.476	1370.61	2919.84	1370.61	1243.07
1368.01	81.9253	1368.01	420.672	1368.01	576.238	1368.01	946.283	1368.01	937.998	1368.01	1206.79	1368.01	722.599	1368.01	250.378	1368.01	3112.24	1368.01	1288.71
1365.4	69.9368	1365.4	415.02	1365.4	558.574	1365.4	958.871	1365.4	925.743	1365.4	1197.21	1365.4	737.097	1365.4	271.465	1365.4	3049.61	1365.4	1237.7
1362.79	68.0752	1362.79	408.451	1362.79	540.922	1362.79	916.255	1362.79	920.854	1362.79	1194.99	1362.79	753.426	1362.79	276.9	1362.79	3039.46	1362.79	1286.07
1360.18	64.3753	1360.18	452.467	1360.18	536.155	1360.18	923.326	1360.18	924.246	1360.18	1213.93	1360.18	727.441	1360.18	263.019	1360.18	2930	1360.18	1232.33
1357.57	73.5489	1357.57	433.019	1357.57	517.6	1357.57	889.022	1357.57	918.441	1357.57	1171.27	1357.57	704.23	1357.57	250.066	1357.57	2928.16	1357.57	1210.8
1354.96	79.0403	1354.96	421.855	1354.96	531.225	1354.96	893.34	1354.96	851.062	1354.96	1146.08	1354.96	676.438	1354.96	249.988	1354.96	2839.02	1354.96	1217.77
1352.35	59.7211	1352.35	434.586	1352.35	471.338	1352.35	830.583	1352.35	854.472	1352.35	1063.96	1352.35	663.364	1352.35	244.397	1352.35	2681.02	1352.35	1183.4
1349.73	63.3765	1349.73	380.259	1349.73	468.435	1349.73	757.762	1349.73	784.399	1349.73	1047.09	1349.73	607.128	1349.73	232.38	1349.73	2555.27	1349.73	1164.66
1347.12	68.866	1347.12	360.858	1347.12	436.151	1347.12	712.533	1347.12	753.853	1347.12	966.878	1347.12	560.11	1347.12	216.698	1347.12	2387.35	1347.12	1153.28
1344.5	64.2548	1344.5	378.186	1344.5	391.036	1344.5	684.773	1344.5	730.669	1344.5	916.09	1344.5	516.792	1344.5	206.533	1344.5	2226.89	1344.5	1131.8
1341.89	70.6582	1341.89	356.962	1341.89	359.715	1341.89	638.677	1341.89	680.888	1341.89	885.522	1341.89	508.372	1341.89	208.304	1341.89	2121.58	1341.89	1107.59
1339.27	67.8841	1339.27	330.247	1339.27	356.85	1339.27	588.023	1339.27	610.957	1339.27	836.625	1339.27	450.42	1339.27	166.041	1339.27	1891.58	1339.27	1147.61
1336.66	72.4482	1336.66	341.148	1336.66	354.904	1336.66	567.664	1336.66	611.683	1336.66	823.525	1336.66	485.128	1336.66	166.906	1336.66	1879.07	1336.66	1133.49
1334.04	71.5087	1334.04	341.042	1334.04	363.044	1334.04	586.738	1334.04	578.487	1334.04	768.26	1334.04	459.306	1334.04	163.187	1334.04	1766.63	1334.04	1134.06
1331.42	65.0709	1331.42	311.607	1331.42	329.937	1331.42	556.31	1331.42	572.807	1331.42	725.861	1331.42	423.419	1331.42	164.052	1331.42	1673.51	1331.42	1114.45
1328.8	64.1343	1328.8	318.839	1328.8	337.163	1328.8	529.566	1328.8	605.611	1328.8	712.807	1328.8	397.633	1328.8	168.582	1328.8	1648.25	1328.8	1126.93
1326.18	57.7028	1326.18	326.067	1326.18	315.076	1326.18	520.241	1326.18	537.644	1326.18	693.35	1326.18	395.677	1326.18	149.295	1326.18	1636.75	1326.18	1095.44
1323.56	63.1786	1323.56	320.471	1323.56	314.062	1323.56	494.441	1323.56	524.657	1323.56	716.024	1323.56	391.89	1323.56	162.067	1323.56	1606.93	1323.56	1133.55
1320.94	60.4127	1320.94	299.318	1320.94	319.455	1320.94	515.339	1320.94	527.238	1320.94	703.9	1320.94	381.699	1320.94	160.185	1320.94	1581.72	1320.94	1092.92
1318.31	69.5444	1318.31	310.205	1318.31	298.309	1318.31	505.112	1318.31	511.517	1318.31	688.123	1318.31	377.004	1318.31	152.815	1318.31	1543.7	1318.31	1108.13
1315.69	51.2272	1315.69	312.852	1315.69	312.852	1315.69	481.169	1315.69	535.141	1315.69	681.504	1315.69	350.357	1315.69	151.852	1315.69	1537.73	1315.69	1071.2
1313.07	68.5863	1313.07	288.977	1313.07	302.694	1313.07	470.959	1313.07	534.973	1313.07	652.942	1313.07	388.656	1313.07	166.436	1313.07	1555.54	1313.07	1078.18
1310.44	53.0234	1310.44	294.372	1310.44	301.685	1310.44	492.752	1310.44	545.776	1310.44	640.852	1310.44	375.735	1310.44	156.328	1310.44	1544.99	1310.44	1056.81
1307.81	63.0598	1307.81	303.418	1307.81	282.398	1307.81	452.386	1307.81	528.24	1307.81	636.082	1307.81	338.147	1307.81	131.603	1307.81	1523.49	1307.81	1025.41
1305.19	61.2128	1305.19	288.705	1305.19	284.137	1305.19	460.466	1305.19	541.779	1305.19	643.191	1305.19	357.227	1305.19	163.539	1305.19	1520.27	1305.19	1034.22
1302.56	63.0203	1302.56	279.481	1302.56	266.694	1302.56	464.889	1302.56	525.169	1302.56	649.383	1302.56	354.375	1302.56	158.007	1302.56	1486.91	1302.56	1013.8
1299.93	62.0874	1299.93	269.35	1299.93	282.133	1299.93	467.482	1299.93	520.439	1299.93	640.048	1299.93	336.916	1299.93	165.262	1299.93	1488.27	1299.93	979.703
1297.3	67.5445	1297.3	278.393	1297.3	265.614	1297.3	485.59	1297.3	524.839	1297.3	648.062	1297.3	337.723	1297.3	148.78	1297.3	1463.16	1297.3	975.744
1294.67	53.8361	1294.67	283.78	1294.67	259.143	1294.67	460.801	1294.67	491.825	1294.67	647.859	1294.67	342.179	1294.67	159.683	1294.67	1510.15	1294.67	975.438
1292.04	62.0289	1292.04	282.779	1292.04	283.691	1292.04	454.271	1292.04	514.475	1292.04	656.777	1292.04	357.579	1292.04	150.511	1292.04	1509.68	1292.04	956.888
1289.41	74.7761	1289.41	269.012	1289.41	298.193	1289.41	451.392	1289.41	540.759	1289.41	673.897	1289.41	360.202	1289.41	149.552	1289.41	1544.77	1289.41	931.054
1286.78	61.0783	1286.78	285.336	1286.78	277.132	1286.78	464.925	1286.78	533.296	1286.78	700.122	1286.78	350.973	1286.78	166.826	1286.78	1498.7	1286.78	988.193
1284.14	55.5912	1284.14	279.778	1284.14	302.562	1284.14	457.488	1284.14	555	1284.14	675.296	1284.14	359.064	1284.14	172.241	1284.14	1559.29	1284.14	930.468
1281.51	66.5062	1281.51	287.89	1281.51	274.224	1281.51	460.077	1281.51	542.982	1281.51	655.041	1281.51	354.396	1281.51	153.055	1281.51	1584.31	1281.51	946.575
1278.87	49.1809	1278.87	275.959	1278.87	300.55	1278.87	471.772	1278.87	565.58	1278.87	650.281	1278.87	361.571	1278.87	163.936	1278.87	1560.13	1278.87	950.831
1276.24	70.1062	1276.24	284.067	1276.24	286.798	1276.24	488.012	1276.24	574.507	1276.24	670.106	1276.24	384.219	1276.24	161.153	1276.24	1596.97	1276.24	958.726
1273.6	48.2398	1273.6	287.618	1273.6	272.145	1273.6	469.655	1273.6	589.799	1273.6	686.279	1273.6	380.457	1273.6	170.204	1273.6	1606.47	1273.6	898.352
1270.96	57.3235	1270.96	289.347	1270.96	298.446	1270.96	486.795	1270.96	571.416	1270.96	688.792	1270.96	366.689	1270.96	161.962	1270.96	1637.82	1270.96	918.997
1268.32	60.0343	1268.32	303.81	1268.32	285.618	1268.32	474.817	1268.32	562.14	1268.32	689.485	1268.32	356.568	1268.32	145.538	1268.32	1595.46	1268.32	908.701
1265.69	56.3781	1265.69	286.437	1265.69	276.435	1265.69	493.763	1265.69	574.693	1265.69	700.18	1265.69	366.458	1265.69	167.316	1265.69	1608.6	1265.69	914.78
1263.04	52.7242	1263.04	287.256	1263.04	273.62	1263.04	475.427	1263.04	604.51	1263.04	681.779	1263.04	375.433	1263.04	168.172	1263.04	1604.45	1263.04	889.948
1260.4	69.0651	1260.4	279.895	1260.4	271.717	1260.4	446.197	1260.4	583.418	1260.4	678.837	1260.4	353.504	1260.4	145.4	1260.4	1623.03	1260.4	888.759
1257.76	58.1418	1257.76	297.977	1257.76	263.455	1257.76	474.219	1257.76	600.495	1257.76	693.159	1257.76	343.4	1257.76	154.439	1257.76	1565.29	1257.76	875.76
1255.12	62.6643	1255.12	263.372	1255.12	281.535	1255.12	458.63	1255.12	559.438	1255.12	700.206	1255.12	388.7	1255.12	177.095	1255.12	1594.76	1255.12	878.209
1252.48	53.5656	1252.48	287.802	1252.48	271.46	1252.48	501.156	1252.48	548.367	1252.48	692.722	1252.48	348.631	1252.48	159.789	1252.48	1555.22	1252.48	859.774
1249.83	48.1031	1249.83	267.744	1249.83	277.727	1249.83	496.46	1249.83	531.857	1249.83	685.242	1249.83	362.135	1249.83	163.369	1249.83	1532.95	1249.83	816.845
1247.19	59.8831	1247.19	260.401	1247.19	279.454	1247.19	502.655	1247.19	563.445	1247.19	685.026	1247.19	360.206	1247.19	117.044	1247.19	1600.51	1247.19	860.139
1244.54	56.236	1244.54	263.04	1244.54	263.04	1244.54	486.17	1244.54	586.85	1244.54	683.903	1244.54	354.65	1244.54	154.196	1244.54	1552.84	1244.54	848.076
1241.89	52.5913	1241.89	260.236	1241.89	271.117	1241.89	470.601	1241.89	564.903	1241.89	688.221	1241.89	340.03	1241.89	147.8	1241.89	1581.37	1241.89	844.181
1239.25	61.6393	1239.25	255.622	1239.25	262.873	1239.25	474.985	1239.25	521.215	1239.25	682.565	1239.25	362.584	1239.25	143.221	1239.25	1511.98	1239.25	823.972
1236.6	48.9334	1236.6	277.289	1236.6	276.383	1236.6	453.087	1236.6	553.672	1236.6	658.788	1236.6	338.003	1236.6	154.05	1236.6	1479.78	1236.6	788.371
1233.95	64.318	1233.95	249.119	1233.95	264.519	1233.95	462.003	1233.95	539.909	1233.95	651.333	1233.95	350.578	1233.95	139.507	1233.95	1437.64	1233.95	831.605
1231.3	53.4305	1231.3	259.002	1231.3	259.908	1231.3	464.573	1231.3	489.025	1231.3	659.278	1231.3	339.6	1231.3	143.991	1231.3	1474.32	1231.3	824.097
1228.65	47.9817	1228.65	267.973	1228.65	258.92	1228.65	441.794	1228.65	535.041	1228.65	661.785	1228.65	337.682	1228.65	143.04	1228.65	1425.87	1228.65	807.541
1225.99	52.4917	1225.99	261.553	1225.99	258.838	1225.99	428.079	1225.99	514.961	1225.99	628.09	1225.99	315.855	1225.99	140.279	1225.99	1430.85	1225.99	781.04
1223.34	49.7608	1223.34	246.09	1223.34	242.471	1223.34	452.371	1223.34	484.942	1223.34	601.654	1223.34	341.993	1223.34	142.045	1223.34	1416.83	1223.34	806.125
1220.69	63.3119	1220.69	248.725	1220.69	264.101	1220.69	432.33	1220.69	473.031	1220.69	621.361	1220.69	342.789	1220.69	135.668	1220.69	1384.72	1220.69	754.316
1218.04	56.9627	1218.04	234.18	1218.04	245.934	1218.04	447.564	1218.04	481.018	1218.04	631.111	1218.04	324.597	1218.04	132.009	1218.04	1339.98	1218.04	757.694
1215.38	45.1942	1215.38	249.472	1215.38	248.568	1215.38	421.21	1215.38	462.789	1215.38	602.891	1215.38	309.128	1215.38	128.352	1215.38	1309.73	1215.38	761.974
1212.72	49.6979	1212.72	237.646	1212.72	222.285	1212.72	433.727	1212.72	474.389	1212.72	583.724	1212.72	294.573	1212.72	137.347	1212.72	1299.37	1212.72	706.613
1210.07	53.2954	1210.07	239.378	1210.07	230.344	1210.07	420.943	1210.07	451.656	1210.07	590.766	1210.07	309.836	1210.07	127.367	1210.07	1242.05	1210.07	750.652
1207.41	37.024	1207.41	251.041	1207.41	226.659	1207.41	399.137	1207.41	442.482	1207.41	600.512	1207.41	296.192	1207.41	125.521	1207.41	1275.97	1207.41	738.675
1204.75	51.4561	1204.75	235.615	1204.75	244.642	1204.75	407.135	1204.75	428.801	1204.75	622.89	1204.75	288.877	1204.75	136.314	1204.75	1228.63	1204.75	714.067
1202.09	40.6104	1202.09	249.98	1202.09	240.955	1202.09	383.543	1202.09	455.739	1202.09	590.204	1202.09	273.443	1202.09	118.221	1202.09	1239.07	1202.09	735.499
1199.43	37.891	1199.43	248.998	1199.43	208.401	1199.43	429.432	1199.43	437.551	1199.43	583.702	1199.43	297.715	1199.43	115.477	1199.43	1193.57	1199.43	700.082
1196.77	65.8373	1196.77	218.255	1196.77	206.531	1196.77	407.65	1196.77	459.057	1196.77	578.106	1196.77	293.111	1196.77	124.46	1196.77	1224.75	1196.77	696.252
1194.11	53.1941	1194.11	233.513	1194.11	212.776	1194.11	401.21	1194.11	441.782	1194.11	574.316	1194.11	284.002	1194.11	113.601	1194.11	1228.87	1194.11	710.457
1191.44	41.4602	1191.44	218.117	1191.44	225.327	1191.44	361.425	1191.44	418.207	1191.44	573.233	1191.44	265.886	1191.44	121.677	1191.44	1215.87	1191.44	693.107
1188.78	51.3583	1188.78	205.433	1188.78	215.344	1188.78	381.133	1188.78	425.283	1188.78	560.436	1188.78	280.218	1188.78	130.648	1188.78	1210.07	1188.78	697.392
1186.12	43.2354	1186.12	212.574	1186.12	226.085	1186.12	372.905	1186.12	418.843	1186.12	546.747	1186.12	268.42	1186.12	122.5	1186.12	1166.45	1186.12	695.369
1183.45	47.7239	1183.45	199.9	1183.45	212.506	1183.45	365.583	1183.45	442.121	1183.45	539.37	1183.45	262.932	1183.45	110.755	1183.45	1140.87	1183.45	680.741
1180.79	44.1081	1180.79	221.441	1180.79	222.341	1180.79	367.267	1180.79	402.374	1180.79	532.898	1180.79	256.547	1180.79	105.319	1180.79	1180.12	1180.79	673.324
1178.12	47.6936	1178.12	196.174	1178.12	210.572	1178.12	350.953	1178.12	415.744	1178.12	525.53	1178.12	267.264	1178.12	125.983	1178.12	1112.25	1178.12	664.111
1175.45	52.1764	1175.45	214.103	1175.45	190.714	1175.45	368.833	1175.45	429.106	1175.45	523.563	1175.45	252.786	1175.45	105.252	1175.45	1128.99	1175.45	669.298
1172.78	44.0661	1172.78	198.747	1172.78	195.15	1172.78	341.737	1172.78	410.084	1172.78	502.713	1172.78	245.511	1172.78	122.306	1172.78	1084.56	1172.78	664.588
1170.11	50.3452	1170.11	190.593	1170.11	181.602	1170.11	357.811	1170.11	391.974	1170.11	516.938	1170.11	237.342	1170.11	108.782	1170.11	1012.3	1170.11	647.296
1167.44	42.2406	1167.44	190.532	1167.44	193.228	1167.44	349.608	1167.44	370.279	1167.44	488.912	1167.44	230.076	1167.44	106.95	1167.44	1023.66	1167.44	658.773
1164.77	56.6024	1164.77	183.284	1164.77	169.807	1164.77	309.965	1164.77	346.802	1164.77	474.382	1164.77	206.644	1164.77	95.2357	1164.77	951.459	1164.77	624.423
1162.1	52.0935	1162.1	190.411	1162.1	174.244	1162.1	307.172	1162.1	333.219	1162.1	440.999	1162.1	217.356	1162.1	95.2054	1162.1	882.896	1162.1	623.326
1159.42	51.1791	1159.42	180.474	1159.42	164.312	1159.42	293.606	1159.42	325.93	1159.42	448.041	1159.42	189.452	1159.42	78.1154	1159.42	845.802	1159.42	609.66
1156.75	52.0604	1156.75	192.085	1156.75	168.747	1156.75	289.923	1156.75	317.748	1156.75	437.128	1156.75	174.133	1156.75	92.4521	1156.75	806.936	1156.75	626.52
1154.08	47.5573	1154.08	180.359	1154.08	151.645	1154.08	275.473	1154.08	288.933	1154.08	411.864	1154.08	183.051	1154.08	80.7577	1154.08	771.684	1154.08	612.861
1151.4	45.7481	1151.4	184.786	1151.4	143.523	1151.4	262.827	1151.4	276.283	1151.4	417.115	1151.4	180.301	1151.4	66.3796	1151.4	779.512	1151.4	608.181
1148.72	53.8042	1148.72	180.244	1148.72	168.586	1148.72	247.499	1148.72	296.82	1148.72	412.499	1148.72	177.554	1148.72	73.5324	1148.72	737.117	1148.72	572.118
1146.05	47.5119	1146.05	166.74	1146.05	149.707	1146.05	263.556	1146.05	284.175	1146.05	389.06	1146.05	161.361	1146.05	74.4054	1146.05	710.885	1146.05	571.039
1143.37	45.7044	1143.37	172.064	1143.37	151.452	1143.37	250.926	1143.37	262.576	1143.37	399.69	1143.37	160.414	1143.37	76.174	1143.37	711.555	1143.37	567.272
1140.69	57.3363	1140.69	155.883	1140.69	169.321	1140.69	247.263	1140.69	280.41	1140.69	369.102	1140.69	167.529	1140.69	66.2951	1140.69	671.91	1140.69	576.946
1138.01	43.8841	1138.01	171.954	1138.01	148.669	1138.01	271.365	1138.01	282.112	1138.01	376.149	1138.01	174.641	1138.01	63.5872	1138.01	658.261	1138.01	584.823
1135.33	55.5091	1135.33	160.26	1135.33	134.296	1135.33	228.304	1135.33	265.907	1135.33	378.715	1135.33	150.412	1135.33	61.7763	1135.33	649.994	1135.33	588.218
1132.65	60.8616	1132.65	174.529	1132.65	127.988	1132.65	238.971	1132.65	242.551	1132.65	369.644	1132.65	130.673	1132.65	60.8616	1132.65	629.201	1132.65	567.445
1129.96	47.4211	1129.96	165.526	1129.96	133.316	1129.96	227.263	1129.96	256.79	1129.96	366.842	1129.96	154.79	1129.96	68.8948	1129.96	634.369	1129.96	583.369
1127.28	42.9337	1127.28	162.79	1127.28	135.062	1127.28	226.296	1127.28	247.763	1127.28	384.614	1127.28	147.585	1127.28	67.0839	1127.28	618.066	1127.28	581.394
1124.6	42.92	1124.6	160.056	1124.6	135.019	1124.6	244.107	1124.6	227.118	1124.6	380.915	1124.6	128.76	1124.6	67.0625	1124.6	582.997	1124.6	581.208
1121.91	46.4818	1121.91	170.731	1121.91	143.915	1121.91	244.03	1121.91	241.348	1121.91	364.704	1121.91	145.703	1121.91	68.8289	1121.91	584.598	1121.91	598.007
1119.23	50.935	1119.23	168.89	1119.23	134.039	1119.23	242.165	1119.23	257.356	1119.23	345.822	1119.23	144.763	1119.23	60.7645	1119.23	577.263	1119.23	578.157
1116.54	54.492	1116.54	173.302	1116.54	142.93	1116.54	237.621	1116.54	244.767	1116.54	338.565	1116.54	132.21	1116.54	58.0652	1116.54	566.359	1116.54	552.066
1113.85	49.1164	1113.85	170.568	1113.85	150.921	1113.85	258.977	1113.85	227.721	1113.85	353.638	1113.85	142.884	1113.85	61.6188	1113.85	565.285	1113.85	550.104
1111.17	56.2426	1111.17	174.977	1111.17	137.482	1111.17	235.683	1111.17	258.895	1111.17	341.027	1111.17	134.804	1111.17	56.2426	1111.17	551.713	1111.17	556.177
1108.48	53.5473	1108.48	157.965	1108.48	121.374	1108.48	215.974	1108.48	229.361	1108.48	360.552	1108.48	141.008	1108.48	63.3643	1108.48	554.215	1108.48	552.43
1105.79	49.9615	1105.79	171.297	1105.79	132.041	1105.79	236.425	1105.79	246.239	1105.79	338.132	1105.79	122.227	1105.79	54.4224	1105.79	550.469	1105.79	560.283
1103.1	44.5942	1103.1	155.188	1103.1	135.566	1103.1	234.566	1103.1	255.971	1103.1	346.051	1103.1	139.134	1103.1	50.8374	1103.1	532.455	1103.1	562.779
1100.4	45.4716	1100.4	163.163	1100.4	147.114	1100.4	209.526	1100.4	237.165	1100.4	329	1100.4	140.873	1100.4	50.8212	1100.4	553.683	1100.4	576.865
1097.71	55.2615	1097.71	145.284	1097.71	139.045	1097.71	240.655	1097.71	221.046	1097.71	324.438	1097.71	132.806	1097.71	66.8486	1097.71	514.288	1097.71	552.615
1095.02	46.3335	1095.02	153.257	1095.02	132.763	1095.02	225.43	1095.02	249.488	1095.02	318.098	1095.02	123.853	1095.02	67.7182	1095.02	540.855	1095.02	551.547
1092.32	58.7891	1092.32	157.662	1092.32	133.612	1092.32	221.795	1092.32	241.392	1092.32	319.777	1092.32	127.376	1092.32	48.9909	1092.32	520.195	1092.32	539.791
1089.63	48.0848	1089.63	149.597	1089.63	126.445	1089.63	225.286	1089.63	231.519	1089.63	346.389	1089.63	133.569	1089.63	45.4134	1089.63	536.947	1089.63	527.152
1086.93	53.4105	1086.93	154.89	1086.93	135.307	1086.93	214.532	1086.93	230.555	1086.93	316.012	1086.93	131.746	1086.93	53.4105	1086.93	528.764	1086.93	531.434
1084.23	48.9439	1084.23	137.933	1084.23	126.364	1084.23	211.794	1084.23	235.821	1084.23	339.048	1084.23	121.915	1084.23	47.1641	1084.23	521.475	1084.23	534.824
1081.54	54.2659	1081.54	137.889	1081.54	136.109	1081.54	208.167	1081.54	243.752	1081.54	305.134	1081.54	105.863	1081.54	64.9411	1081.54	517.75	1081.54	539.1
1078.84	52.4699	1078.84	149.406	1078.84	123.615	1078.84	216.994	1078.84	233.002	1078.84	305.926	1078.84	118.28	1078.84	57.8058	1078.84	512.248	1078.84	534.481
1076.14	56.8982	1076.14	158.248	1076.14	116.464	1076.14	217.814	1076.14	228.482	1076.14	337.833	1076.14	112.018	1076.14	47.1189	1076.14	488.08	1076.14	533.421
1073.44	57.7688	1073.44	137.756	1073.44	113.76	1073.44	237.296	1073.44	229.298	1073.44	331.504	1073.44	117.315	1073.44	47.9925	1073.44	487.035	1073.44	522.585
1070.74	55.9733	1070.74	140.378	1070.74	113.724	1070.74	199.905	1070.74	223.005	1070.74	309.186	1070.74	117.277	1070.74	54.1964	1070.74	486.879	1070.74	513.533
1068.04	50.6263	1068.04	146.55	1068.04	113.687	1068.04	206.946	1068.04	192.735	1068.04	315.304	1068.04	119.016	1068.04	40.8563	1068.04	480.506	1068.04	532.908
1065.33	51.498	1065.33	162.485	1065.33	120.754	1065.33	186.458	1065.33	213.095	1065.33	318.755	1065.33	110.099	1065.33	59.489	1065.33	484.791	1065.33	508.764
1062.63	52.3691	1062.63	142.018	1062.63	133.142	1062.63	197.937	1062.63	226.341	1062.63	296.462	1062.63	110.951	1062.63	51.4815	1062.63	469.546	1062.63	503.276
1059.92	56.7889	1059.92	118.902	1059.92	134.874	1059.92	214.733	1059.92	196.099	1059.92	289.268	1059.92	110.029	1059.92	58.5636	1059.92	453.424	1059.92	463.185
1057.22	62.0929	1057.22	164.99	1057.22	118.864	1057.22	226.196	1057.22	213.777	1057.22	294.498	1057.22	114.428	1057.22	37.2558	1057.22	467.471	1057.22	494.082
1054.51	49.6584	1054.51	142.768	1054.51	116.165	1054.51	212.822	1054.51	196.86	1054.51	305.045	1054.51	99.3168	1054.51	34.5835	1054.51	421.21	1054.51	446.039
1051.8	56.7343	1051.8	147.155	1051.8	147.155	1051.8	197.683	1051.8	209.208	1051.8	286.331	1051.8	88.6473	1051.8	37.2319	1051.8	463.625	1051.8	497.311
1049.1	61.147	1049.1	127.611	1049.1	146.221	1049.1	209.141	1049.1	204.71	1049.1	296.873	1049.1	101.912	1049.1	62.0332	1049.1	456.387	1049.1	467.021
1046.39	68.2146	1046.39	138.201	1046.39	154.147	1046.39	223.248	1046.39	211.731	1046.39	304.751	1046.39	104.537	1046.39	42.5234	1046.39	451.811	1046.39	476.616
1043.68	80.5914	1043.68	152.327	1043.68	139.042	1043.68	245.317	1043.68	218.748	1043.68	295.797	1043.68	115.131	1043.68	48.7091	1043.68	432.182	1043.68	463.179
1040.96	77.0242	1040.96	153.163	1040.96	142.539	1040.96	231.958	1040.96	205.398	1040.96	285.078	1040.96	106.24	1040.96	53.1201	1040.96	440.012	1040.96	478.966
1038.25	99.1257	1038.25	175.24	1038.25	145.148	1038.25	235.424	1038.25	221.263	1038.25	332.779	1038.25	102.666	1038.25	48.6778	1038.25	477.043	1038.25	467.307
1035.54	115.02	1035.54	168.99	1035.54	158.373	1035.54	237.117	1035.54	228.27	1035.54	317.631	1035.54	111.481	1035.54	49.5469	1035.54	468.042	1035.54	469.811
1032.83	130.903	1032.83	180.434	1032.83	162.745	1032.83	237.926	1032.83	236.157	1032.83	330.796	1032.83	111.445	1032.83	46.8776	1032.83	490.003	1032.83	473.198
1030.11	137.051	1030.11	185.682	1030.11	182.145	1030.11	237.849	1030.11	232.544	1030.11	305.933	1030.11	117.598	1030.11	55.7045	1030.11	438.562	1030.11	467.741
1027.4	151.149	1027.4	209.488	1027.4	183.854	1027.4	254.567	1027.4	228.05	1027.4	338.539	1027.4	119.328	1027.4	44.1957	1027.4	465.823	1027.4	443.725
1024.68	157.286	1024.68	203.235	1024.68	178.493	1024.68	247.416	1024.68	233.278	1024.68	345.499	1024.68	135.195	1024.68	47.716	1024.68	481.578	1024.68	450.651
1021.96	188.153	1021.96	193.453	1021.96	188.153	1021.96	251.754	1021.96	259.704	1021.96	328.605	1021.96	130.735	1021.96	60.0675	1021.96	468.173	1021.96	455.806
1019.25	202.221	1019.25	231.362	1019.25	195.157	1019.25	250.79	1019.25	278.164	1019.25	332.914	1019.25	126.278	1019.25	52.1007	1019.25	480.386	1019.25	426.519
1016.53	205.687	1016.53	252.474	1016.53	214.515	1016.53	278.075	1016.53	280.723	1016.53	331.924	1016.53	132.417	1016.53	45.9044	1016.53	506.714	1016.53	423.733
1013.81	209.151	1013.81	270.926	1013.81	219.741	1013.81	287.693	1013.81	270.043	1013.81	362.705	1013.81	135.904	1013.81	54.7146	1013.81	506.551	1013.81	445.659
1011.09	250.548	1011.09	270.838	1011.09	213.495	1011.09	273.485	1011.09	296.423	1011.09	355.531	1011.09	142.036	1011.09	50.286	1011.09	498.449	1011.09	447.28
1008.37	241.648	1008.37	270.751	1008.37	232.828	1008.37	308.674	1008.37	317.493	1008.37	358.062	1008.37	123.47	1008.37	52.0336	1008.37	527.392	1008.37	434.79
1005.64	287.415	1005.64	297.995	1005.64	257.44	1005.64	329.734	1005.64	318.273	1005.64	383.514	1005.64	140.181	1005.64	59.07	1005.64	531.63	1005.64	421.425
1002.92	302.306	1002.92	297.899	1002.92	246.78	1002.92	348.137	1002.92	337.56	1002.92	403.662	1002.92	143.661	1002.92	59.9324	1002.92	541.154	1002.92	417.764
1000.2	325.998	1000.2	318.949	1000.2	266.966	1000.2	366.527	1000.2	345.381	1000.2	417.629	1000.2	166.523	1000.2	51.1023	1000.2	569.174	1000.2	443.181
997.473	394.594	997.473	344.389	997.473	306.515	997.473	396.356	997.473	343.508	997.473	449.203	997.473	187.608	997.473	77.5096	997.473	590.13	997.473	416.614
994.748	442.895	994.748	404.153	994.748	362.769	994.748	427.046	994.748	388.304	994.748	456.983	994.748	203.397	994.748	82.7677	994.748	616.355	994.748	420.882
992.021	518.452	992.021	440.112	992.021	399.622	992.021	503.488	992.021	441.872	992.021	504.368	992.021	218.295	992.021	68.6574	992.021	720.023	992.021	419.867
989.293	681.954	989.293	518.285	989.293	486.607	989.293	538.523	989.293	474.288	989.293	544.683	989.293	216.465	989.293	82.7144	989.293	765.548	989.293	429.411
986.564	731.874	986.564	601.685	986.564	526.035	986.564	584.972	986.564	520.757	986.564	580.573	986.564	263.897	986.564	73.8912	986.564	790.811	986.564	415.198
983.836	822.214	983.836	607.647	983.836	569.834	983.836	638.425	983.836	572.472	983.836	603.25	983.836	255.898	983.836	90.5754	983.836	800.229	983.836	428.255
981.105	881.727	981.105	642.615	981.105	561.738	981.105	641.735	981.105	578.441	981.105	646.131	981.105	292.737	981.105	99.3371	981.105	765.687	981.105	438.666
978.375	876.17	978.375	675.802	978.375	566.83	978.375	616.922	978.375	560.678	978.375	598.467	978.375	261.005	978.375	87.0018	978.375	780.38	978.375	406.008
975.643	835.475	975.643	652.742	975.643	571.04	975.643	638.686	975.643	577.19	975.643	606.181	975.643	269.707	975.643	78.1885	975.643	795.942	975.643	420.812
972.91	843.988	972.91	640.237	972.91	605.107	972.91	645.506	972.91	576.125	972.91	600.716	972.91	262.594	972.91	77.2851	972.91	733.33	972.91	404.868
970.176	841.082	970.176	654.955	970.176	561.892	970.176	619.837	970.176	544.333	970.176	599.644	970.176	275.678	970.176	83.4058	970.176	745.385	970.176	420.541
967.441	853.098	967.441	667.031	967.441	573.998	967.441	609.983	967.441	528.359	967.441	591.552	967.441	259.791	967.441	90.4003	967.441	733.735	967.441	423.916
964.707	845.804	964.707	644.882	964.707	581.709	964.707	601.889	964.707	534.33	964.707	581.709	964.707	235.14	964.707	84.2294	964.707	716.828	964.707	400.09
961.971	845.531	961.971	634.148	961.971	552.577	961.971	612.22	961.971	521.001	961.971	569.242	961.971	235.942	961.971	87.7107	961.971	727.999	961.971	404.346
959.232	844.381	959.232	625.175	959.232	558.537	959.232	598.871	959.232	504.174	959.232	570.812	959.232	249.018	959.232	70.1459	959.232	695.321	959.232	419.999
956.496	834.467	956.496	612.702	956.496	532.06	956.496	597.801	956.496	524.171	956.496	546.085	956.496	256.826	956.496	69.2467	956.496	714.381	956.496	400.579
953.756	857.856	953.756	631.782	953.756	545.032	953.756	575.701	953.756	502.096	953.756	589.721	953.756	245.352	953.756	75.3582	953.756	669.461	953.756	429.366
951.016	823.416	951.016	627.198	951.016	561.5	951.016	586.027	951.016	523.833	951.016	559.748	951.016	240.893	951.016	67.4501	951.016	660.485	951.016	409.956
948.275	799.507	948.275	620.865	948.275	517.534	948.275	579.708	948.275	527.166	948.275	544.68	948.275	246.069	948.275	77.0609	948.275	689.169	948.275	378.299
945.535	803.625	945.535	600.531	945.535	553.258	945.535	583.898	945.535	529.622	945.535	551.508	945.535	247.741	945.535	72.6589	945.535	700.327	945.535	378.177
942.791	840.996	942.791	643.218	942.791	560.956	942.791	625.715	942.791	560.956	942.791	571.457	942.791	243.285	942.791	84.0121	942.791	719.354	942.791	356.176
940.049	827.602	940.049	620.264	940.049	539.778	940.049	616.765	940.049	510.034	940.049	581.771	940.049	250.205	940.049	67.3629	940.049	692.001	940.049	388.431
937.305	733.756	937.305	567.59	937.305	486.256	937.305	553.597	937.305	468.765	937.305	536.106	937.305	225.637	937.305	72.5885	937.305	635.806	937.305	407.545
934.559	593.635	934.559	460.745	934.559	414.408	934.559	464.242	934.559	430.145	934.559	479.104	934.559	197.587	934.559	72.5651	934.559	615.492	934.559	393.425
931.812	453.604	931.812	376.692	931.812	332.992	931.812	404.66	931.812	376.692	931.812	450.108	931.812	168.681	931.812	49.8177	931.812	556.735	931.812	387.18
929.066	358.222	929.066	325.021	929.066	276.967	929.066	374.823	929.066	333.758	929.066	387.929	929.066	163.384	929.066	58.5388	929.066	484.037	929.066	376.57
926.318	263.776	926.318	258.535	926.318	242.814	926.318	311.815	926.318	300.46	926.318	354.613	926.318	130.141	926.318	58.5198	926.318	471.652	926.318	391.297
923.57	201.697	923.57	222.653	923.57	208.682	923.57	290.758	923.57	280.281	923.57	336.162	923.57	120.494	923.57	48.8963	923.57	416.492	923.57	386.805
920.82	164.099	920.82	206.869	920.82	204.251	920.82	281.936	920.82	274.953	920.82	333.435	920.82	111.727	920.82	47.1347	920.82	446.034	920.82	377.951
918.07	145.721	918.07	211.165	918.07	182.37	918.07	244.323	918.07	247.814	918.07	313.257	918.07	103.837	918.07	35.7759	918.07	398.771	918.07	369.975
915.318	180.566	915.318	194.523	915.318	181.439	915.318	272.158	915.318	232.904	915.318	334.091	915.318	114.271	915.318	54.955	915.318	408.237	915.318	362.005
912.566	160.451	912.566	183.124	912.566	198.82	912.566	262.478	912.566	261.606	912.566	295.614	912.566	109.002	912.566	40.1129	912.566	427.289	912.566	360.144
909.812	158.656	909.812	186.552	909.812	184.808	909.812	273.725	909.812	259.778	909.812	303.364	909.812	115.941	909.812	44.4586	909.812	396.64	909.812	373.103
907.059	142.919	907.059	182.134	907.059	180.391	907.059	264.051	907.059	227.45	907.059	320.695	907.059	114.161	907.059	44.4442	907.059	420.913	907.059	375.597
904.305	147.228	904.305	204.726	904.305	180.333	904.305	263.094	904.305	250.898	904.305	314.493	904.305	106.283	904.305	53.1415	904.305	425.132	904.305	362.408
901.549	157.631	901.549	178.533	901.549	191.596	901.549	282.169	901.549	251.687	901.549	313.521	901.549	107.99	901.549	42.6736	901.549	426.736	901.549	371.87
898.791	159.321	898.791	194.146	898.791	188.051	898.791	278.595	898.791	269.889	898.791	334.314	898.791	99.2494	898.791	43.5304	898.791	434.434	898.791	372.621
896.033	144.474	896.033	195.824	896.033	178.417	896.033	278.505	896.033	256.746	896.033	333.335	896.033	101.828	896.033	54.8306	896.033	422.109	896.033	367.278
893.275	154.868	893.275	180.099	893.275	185.32	893.275	283.635	893.275	252.313	893.275	322.787	893.275	113.976	893.275	56.5529	893.275	454.164	893.275	368.029
890.516	145.25	890.516	186.999	890.516	186.129	890.516	277.454	890.516	273.975	890.516	327.901	890.516	110.46	890.516	44.3579	890.516	447.928	890.516	360.082
887.756	154.768	887.756	189.547	887.756	189.547	887.756	271.278	887.756	287.798	887.756	353.879	887.756	112.163	887.756	50.4299	887.756	445.175	887.756	381.702
884.994	145.156	884.994	186.009	884.994	182.532	884.994	276.406	884.994	285.098	884.994	334.642	884.994	107.781	884.994	53.8904	884.994	482.406	884.994	367.672
882.232	135.551	882.232	183.342	882.232	195.507	882.232	272.84	882.232	285.874	882.232	339.747	882.232	115.566	882.232	47.7905	882.232	476.167	882.232	344.961
879.469	147.668	879.469	196.312	879.469	199.786	879.469	281.438	879.469	264.934	879.469	339.637	879.469	117.266	879.469	46.0378	879.469	463.852	879.469	377.857
876.705	134.595	876.705	207.537	876.705	204.064	876.705	255.296	876.705	273.532	876.705	330.843	876.705	126.78	876.705	59.0482	876.705	456.755	876.705	360.367
873.941	131.947	873.941	179.691	873.941	193.581	873.941	281.256	873.941	284.728	873.941	329	873.941	109.377	873.941	50.3483	873.941	457.475	873.941	366.327
871.176	123.227	871.176	174.426	871.176	198.725	871.176	268.148	871.176	295.917	871.176	348.853	871.176	109.342	871.176	47.7286	871.176	496.377	871.176	319.348
868.408	138.802	868.408	167.43	868.408	193.455	868.408	284.544	868.408	289.749	868.408	327.052	868.408	122.319	868.408	70.2684	868.408	458.046	868.408	327.919
865.641	143.093	865.641	187.322	865.641	183.853	865.641	296.593	865.641	269.709	865.641	339.087	865.641	112.74	865.641	58.9717	865.641	458.765	865.641	360.768
862.873	124.841	862.873	203.733	862.873	208.068	862.873	297.363	862.873	287.827	862.873	354.582	862.873	116.171	862.873	65.0212	862.873	463.818	862.873	357.183
860.104	131.734	860.104	177.667	860.104	208	860.104	285.134	860.104	294.667	860.104	357.067	860.104	133.467	860.104	39.0001	860.104	475.801	860.104	366.601
857.334	141.221	857.334	190.605	857.334	200.135	857.334	292.839	857.334	304.968	857.334	349.154	857.334	118.695	857.334	45.9185	857.334	469.582	857.334	357.818
854.562	155.033	854.562	187.945	854.562	193.142	854.562	276.288	854.562	296.208	854.562	373.292	854.562	133.38	854.562	45.9036	854.562	471.162	854.562	354.237
851.791	148.056	851.791	184.421	851.791	196.542	851.791	288.32	851.791	277.064	851.791	365.378	851.791	121.216	851.791	50.2178	851.791	483.996	851.791	338.538
849.018	139.353	849.018	191.285	849.018	199.075	849.018	277.84	849.018	300.344	849.018	370.453	849.018	130.697	849.018	38.0839	849.018	462.201	849.018	361.797
846.244	131.52	846.244	192.954	846.244	212.855	846.244	305.438	846.244	309.764	846.244	359.084	846.244	122.867	846.244	51.0505	846.244	487.143	846.244	340.914
843.469	147.047	843.469	189.431	843.469	195.486	843.469	307.069	843.469	308.799	843.469	351.183	843.469	120.233	843.469	51.899	843.469	492.175	843.469	337.343
840.693	142.676	840.693	175.535	840.693	206.664	840.693	302.646	840.693	309.563	840.693	336.369	840.693	112.411	840.693	51.0174	840.693	492.88	840.693	361.445
837.918	150.409	837.918	194.495	837.918	188.444	837.918	299.954	837.918	302.547	837.918	363.921	837.918	123.612	837.918	40.6278	837.918	471.974	837.918	325.022
835.141	143.447	835.141	187.519	835.141	187.519	835.141	300.721	835.141	300.721	835.141	349.113	835.141	123.572	835.141	65.6747	835.141	438.984	835.141	360.347
832.361	141.673	832.361	185.73	832.361	190.913	832.361	303.215	832.361	274.708	832.361	341.225	832.361	131.307	832.361	47.5123	832.361	456.982	832.361	349.863
829.584	154.581	829.584	189.124	829.584	198.623	829.584	299.662	829.584	270.301	829.584	332.478	829.584	113.993	829.584	49.2241	829.584	437.835	829.584	359.249
826.803	164.89	826.803	176.976	826.803	195.106	826.803	300.428	826.803	284.889	826.803	350.5	826.803	111.366	826.803	47.4815	826.803	435.103	826.803	369.492
824.021	157.933	824.021	179.508	824.021	190.727	824.021	289.975	824.021	282.207	824.021	315.002	824.021	112.193	824.021	46.6031	824.021	418.564	824.021	351.249
821.24	160.469	821.24	199.293	821.24	216.548	821.24	308.861	821.24	265.724	821.24	336.468	821.24	113.019	821.24	39.686	821.24	427.919	821.24	355.449
818.457	162.142	818.457	190.603	818.457	202.678	818.457	302.723	818.457	274.262	818.457	344.984	818.457	112.12	818.457	31.0485	818.457	467.453	818.457	349.296
815.674	159.503	815.674	191.404	815.674	205.199	815.674	326.766	815.674	285.381	815.674	362.977	815.674	118.119	815.674	50.8686	815.674	486.269	815.674	337.974
812.889	163.761	812.889	194.789	812.889	207.718	812.889	318.041	812.889	293.908	812.889	358.55	812.889	124.113	812.889	47.4044	812.889	468.011	812.889	343.036
810.104	151.645	810.104	193.864	810.104	219.713	810.104	298.12	810.104	307.598	810.104	342.063	810.104	117.18	810.104	50.8355	810.104	487.676	810.104	360.157
807.318	138.676	807.318	180.02	807.318	197.247	807.318	306.637	807.318	297.162	807.318	359.178	807.318	115.419	807.318	53.403	807.318	463.401	807.318	346.258
804.529	139.492	804.529	170.49	804.529	181.684	804.529	306.537	804.529	276.4	804.529	324.619	804.529	116.243	804.529	37.8866	804.529	422.78	804.529	350.451
801.742	138.586	801.742	174.738	801.742	196.258	801.742	257.373	801.742	264.259	801.742	306.438	801.742	104.154	801.742	53.3684	801.742	406.288	801.742	335.704
798.953	140.262	798.953	173.821	798.953	182.426	798.953	259.011	798.953	261.592	798.953	302.896	798.953	94.655	798.953	55.072	798.953	393.249	798.953	329.572
796.162	140.216	796.162	170.324	796.162	179.786	796.162	256.346	796.162	257.206	796.162	313.12	796.162	99.7856	796.162	36.9895	796.162	394.841	796.162	329.465
793.373	135.011	793.373	169.408	793.373	178.868	793.373	271.741	793.373	244.223	793.373	299.26	793.373	103.193	793.373	42.1371	793.373	364.615	793.373	352.576
790.58	128.949	790.58	158.178	790.58	185.687	790.58	275.092	790.58	261.337	790.58	285.408	790.58	96.2821	790.58	41.2638	790.58	389.427	790.58	326.671
787.787	149.533	787.787	151.251	787.787	177.892	787.787	263.83	787.787	253.518	787.787	299.924	787.787	101.407	787.787	45.5473	787.787	379.847	787.787	334.3
784.994	131.443	784.994	177.834	784.994	164.089	784.994	262.886	784.994	249.999	784.994	310.136	784.994	88.4876	784.994	43.8143	784.994	390.892	784.994	350.514
782.199	126.247	782.199	159.741	782.199	179.494	782.199	277.4	782.199	256.788	782.199	325.494	782.199	106.494	782.199	56.6824	782.199	353.835	782.199	319.482
779.404	112.469	779.404	162.265	779.404	173.426	779.404	282.461	779.404	246.402	779.404	293.622	779.404	97.0156	779.404	51.5127	779.404	386.345	779.404	349.428
776.607	102.992	776.607	153.63	776.607	164.787	776.607	260.055	776.607	248.039	776.607	301.251	776.607	108.141	776.607	36.9054	776.607	381.928	776.607	338.157
773.811	102.958	773.811	147.574	773.811	160.444	773.811	256.538	773.811	244.526	773.811	305.443	773.811	96.9525	773.811	56.6271	773.811	369.792	773.811	332.041
771.012	117.506	771.012	167.253	771.012	168.968	771.012	272.751	771.012	254.739	771.012	313.063	771.012	94.3479	771.012	51.4625	771.012	370.53	771.012	337.079
768.213	110.608	768.213	153.48	768.213	178.345	768.213	279.522	768.213	254.656	768.213	296.67	768.213	96.0321	768.213	39.4417	768.213	376.411	768.213	334.397
765.414	102.858	765.414	161.144	765.414	171.43	765.414	257.145	765.414	278.574	765.414	285.431	765.414	106.287	765.414	45.429	765.414	401.146	765.414	342.003
762.613	115.678	762.613	155.094	762.613	161.949	762.613	256.205	762.613	257.061	762.613	287.909	762.613	89.1146	762.613	41.1298	762.613	379.594	762.613	341.035
759.811	97.6516	759.811	161.039	759.811	175.602	759.811	252.695	759.811	229.567	759.811	293.811	759.811	89.0857	759.811	27.411	759.811	358.056	759.811	328.932
757.008	106.183	757.008	132.729	757.008	161.843	757.008	262.032	757.008	235.486	757.008	295.428	757.008	90.7693	757.008	49.6662	757.008	379.347	757.008	330.537
754.205	107.861	754.205	137.822	754.205	178.056	754.205	260.235	754.205	255.099	754.205	285.916	754.205	86.4596	754.205	35.9535	754.205	381.792	754.205	325.294
751.4	103.547	751.4	155.748	751.4	169.44	751.4	271.275	751.4	256.727	751.4	313.207	751.4	93.2776	751.4	40.2206	751.4	377.389	751.4	334.601
748.594	91.5363	748.594	155.697	748.594	171.096	748.594	259.21	748.594	269.476	748.594	308.828	748.594	98.3801	748.594	35.0747	748.594	403.786	748.594	331.926
745.787	93.2169	745.787	147.095	745.787	171.04	745.787	280.506	745.787	267.678	745.787	314.714	745.787	106.045	745.787	55.5881	745.787	403.655	745.787	302.741
742.98	72.6685	742.98	144.482	742.98	182.954	742.98	264.171	742.98	273.575	742.98	290.674	742.98	101.736	742.98	44.456	742.98	402.669	742.98	326.581
740.172	94.011	740.172	137.598	740.172	176.912	740.172	257.248	740.172	259.812	740.172	316.219	740.172	108.54	740.172	40.1683	740.172	398.265	740.172	316.219
737.363	88.8542	737.363	139.262	737.363	166.602	737.363	277.669	737.363	265.708	737.363	301.592	737.363	101.67	737.363	51.262	737.363	395.572	737.363	313.553
734.553	95.658	734.553	138.362	734.553	161.423	734.553	252.81	734.553	254.519	734.553	286.12	734.553	103.345	734.553	42.7045	734.553	374.091	734.553	339.928
731.742	99.8959	731.742	134.902	731.742	157.101	731.742	280.05	731.742	235.652	731.742	298.834	731.742	97.3345	731.742	50.3749	731.742	381.654	731.742	316.764
728.93	94.7422	728.93	142.54	728.93	180.096	728.93	268.01	728.93	242.404	728.93	294.469	728.93	98.1564	728.93	55.4797	728.93	368.727	728.93	339.706
726.117	88.7386	726.117	135.668	726.117	173.211	726.117	270.482	726.117	267.069	726.117	290.107	726.117	93.0049	726.117	48.6356	726.117	388.232	726.117	335.33
723.305	87.0038	723.305	127.947	723.305	162.919	723.305	260.158	723.305	254.188	723.305	318.161	723.305	96.3866	723.305	52.0317	723.305	410.283	723.305	320.72
720.49	87.8282	720.49	135.579	720.49	164.571	720.49	273.717	720.49	267.748	720.49	318.91	720.49	109.998	720.49	39.2243	720.49	405.033	720.49	342.786
717.674	106.553	717.674	143.207	717.674	179.009	717.674	275.333	717.674	284.71	717.674	319.659	717.674	102.291	717.674	37.5066	717.674	427.064	717.674	318.806
714.857	92.884	714.857	149.978	714.857	184.064	714.857	296.547	714.857	297.399	714.857	322.964	714.857	106.518	714.857	63.911	714.857	452.49	714.857	326.372
712.041	86.8907	712.041	143.966	712.041	189.967	712.041	304.969	712.041	307.525	712.041	352.674	712.041	114.15	712.041	58.779	712.041	489.825	712.041	302.414
709.223	107.301	709.223	156.693	709.223	208.64	709.223	332.973	709.223	350.856	709.223	358.52	709.223	125.184	709.223	60.463	709.223	554.386	709.223	320.199
706.402	84.2802	706.402	157.493	706.402	240.071	706.402	357.552	706.402	384.794	706.402	423.104	706.402	145.575	706.402	55.3355	706.402	632.527	706.402	333.716
703.582	96.1673	703.582	162.548	703.582	271.481	703.582	442.54	703.582	433.178	703.582	485.092	703.582	160.846	703.582	79.1465	703.582	764.232	703.582	326.799
700.762	97.8375	700.762	169.301	700.762	323.289	700.762	531.726	700.762	541.935	700.762	552.144	700.762	214.392	700.762	75.7178	700.762	909.464	700.762	348.812
697.939	112.264	697.939	194.761	697.939	356.353	697.939	557.918	697.939	573.227	697.939	636.162	697.939	209.219	697.939	78.2446	697.939	987.413	697.939	351.25
695.117	113.078	695.117	175.993	695.117	289.921	695.117	522.028	695.117	509.274	695.117	543.283	695.117	209.151	695.117	65.466	695.117	857.009	695.117	346.035
692.293	130.889	692.293	184.435	692.293	273.678	692.293	433.465	692.293	432.615	692.293	468.312	692.293	171.686	692.293	67.9945	692.293	693.544	692.293	343.372
689.469	125.749	689.469	183.525	689.469	231.106	689.469	368.75	689.469	384.894	689.469	435.023	689.469	149.539	689.469	50.9793	689.469	598.157	689.469	344.96
686.643	136.75	686.643	169.026	686.643	222.537	686.643	358.438	686.643	365.233	686.643	366.931	686.643	109.57	686.643	56.059	686.643	539.355	686.643	362.685
683.816	130.762	683.816	173.217	683.816	223.314	683.816	332.848	683.816	351.528	683.816	380.398	683.816	103.59	683.816	38.2096	683.816	500.121	683.816	330.301
680.988	145.149	680.988	165.521	680.988	230.881	680.988	359.902	680.988	342.926	680.988	366.693	680.988	130.719	680.988	60.2666	680.988	496.563	680.988	341.228
678.16	146.799	678.16	187.529	678.16	239.291	678.16	350.451	678.16	358.936	678.16	369.119	678.16	123.04	678.16	44.1246	678.16	526.101	678.16	350.451
675.332	158.627	675.332	183.227	675.332	223.096	675.332	313.013	675.332	349.489	675.332	368.999	675.332	113.669	675.332	62.7722	675.332	504.723	675.332	320.647
672.502	163.664	672.502	183.167	672.502	214.543	672.502	328.175	672.502	316.303	672.502	341.743	672.502	130.592	672.502	39.0079	672.502	475.727	672.502	322.239
669.67	146.656	669.67	177.174	669.67	215.321	669.67	305.18	669.67	319.591	669.67	337.393	669.67	110.204	669.67	45.777	669.67	443.358	669.67	327.221
666.838	145.761	666.838	173.726	666.838	212.709	666.838	323.724	666.838	311.86	666.838	326.267	666.838	121.185	666.838	49.1519	666.838	449.994	666.838	350.843
664.006	157.574	664.006	182.142	664.006	203.321	664.006	330.396	664.006	318.536	664.006	333.785	664.006	108.438	664.006	54.2189	664.006	434.598	664.006	303.287
661.172	135.503	661.172	174.46	661.172	220.193	661.172	306.576	661.172	328.595	661.172	350.614	661.172	114.331	661.172	42.3447	661.172	430.222	661.172	326.901
658.336	124.453	658.336	176.097	658.336	224.354	658.336	303.09	658.336	314.096	658.336	338.648	658.336	107.521	658.336	50.7972	658.336	443.628	658.336	344.574
655.5	147.264	655.5	194.659	655.5	231.898	655.5	324.996	655.5	330.92	655.5	343.616	655.5	110.025	655.5	53.3197	655.5	457.872	655.5	340.23
652.664	140.447	652.664	188.673	652.664	340.12	652.664	351.118	652.664	370.578	652.664	372.27	652.664	131.987	652.664	49.918	652.664	516.102	652.664	336.735
649.826	148.86	649.826	178.462	649.826	264.733	649.826	372.995	649.826	387.373	649.826	372.149	649.826	131.944	649.826	46.5186	649.826	569.219	649.826	356.079
646.988	139.51	646.988	180.941	646.988	279.021	646.988	411.767	646.988	445.588	646.988	447.279	646.988	143.738	646.988	60.0318	646.988	591.017	646.988	373.719
644.148	131.858	644.148	193.561	644.148	284.002	644.148	469.955	644.148	481.789	644.148	470.8	644.148	154.679	644.148	68.4647	644.148	646.611	644.148	377.824
641.309	131.815	641.309	182.513	641.309	283.064	641.309	493.461	641.309	502.756	641.309	509.516	641.309	160.544	641.309	63.3726	641.309	707.238	641.309	364.181
638.467	133.462	638.467	197.658	638.467	284.662	638.467	469.65	638.467	484.009	638.467	481.475	638.467	160.492	638.467	54.0604	638.467	683.357	638.467	370.82
635.625	150.307	635.625	203.505	635.625	281.191	635.625	457.675	635.625	464.43	635.625	477.941	635.625	146.084	635.625	54.8872	635.625	645.98	635.625	368.167
632.781	140.128	632.781	195.841	632.781	285.321	632.781	430.513	632.781	431.358	632.781	452.461	632.781	151.102	632.781	61.6225	632.781	612.849	632.781	362.138
629.938	149.365	629.938	201.685	629.938	250.629	629.938	437.124	629.938	432.905	629.938	468.348	629.938	147.677	629.938	56.5393	629.938	569.612	629.938	349.362
627.092	165.345	627.092	210.899	627.092	270.794	627.092	443.731	627.092	426.859	627.092	407.456	627.092	121.478	627.092	48.0849	627.092	591.36	627.092	324.784
624.246	154.328	624.246	196.494	624.246	255.526	624.246	395.517	624.246	407.324	624.246	418.287	624.246	134.931	624.246	47.226	624.246	540.569	624.246	329.738
621.4	182.098	621.4	214.134	621.4	258.815	621.4	391.174	621.4	349.864	621.4	402.133	621.4	130.672	621.4	61.5424	621.4	510.043	621.4	330.474
618.553	182.039	618.553	219.964	618.553	246.932	618.553	379.248	618.553	361.549	618.553	395.26	618.553	128.944	618.553	50.5663	618.553	492.179	618.553	329.524
615.703	176.925	615.703	192.09	615.703	240.112	615.703	362.274	615.703	348.794	615.703	369.857	615.703	127.217	615.703	51.3924	615.703	497.917	615.703	356.377
612.854	144.863	612.854	187.816	612.854	250.141	612.854	365.525	612.854	375.632	612.854	362.999	612.854	120.438	612.854	48.849	612.854	489.332	612.854	317.519
610.004	137.238	610.004	206.278	610.004	227.327	610.004	338.464	610.004	335.938	610.004	344.358	610.004	113.663	610.004	51.359	610.004	460.547	610.004	338.464
607.152	139.718	607.152	178.436	607.152	240.72	607.152	345.929	607.152	340.037	607.152	361.079	607.152	117.835	607.152	61.4424	607.152	462.081	607.152	341.721
604.299	125.369	604.299	176.695	604.299	217.082	604.299	355.072	604.299	342.451	604.299	332.354	604.299	111.065	604.299	49.6428	604.299	463.613	604.299	317.209
601.447	121.964	601.447	180.002	601.447	209.441	601.447	332.246	601.447	338.134	601.447	347.387	601.447	114.394	601.447	64.767	601.447	481.967	601.447	333.928
598.592	120.242	598.592	166.49	598.592	221.986	598.592	333.82	598.592	354.841	598.592	359.887	598.592	114.356	598.592	43.7245	598.592	473.402	598.592	305.231
595.736	112.638	595.736	148.783	595.736	223.595	595.736	335.393	595.736	346.32	595.736	362.291	595.736	112.638	595.736	50.435	595.736	474.929	595.736	333.711
592.881	118.484	592.881	190.75	592.881	208.397	592.881	347.888	592.881	334.443	592.881	359.653	592.881	110.081	592.881	57.9814	592.881	513.429	592.881	333.603
590.023	105.845	590.023	178.928	590.023	226.81	590.023	358.696	590.023	351.135	590.023	373.816	590.023	128.526	590.023	42.8419	590.023	493.942	590.023	309.134
587.166	115.048	587.166	186.428	587.166	226.736	587.166	369.496	587.166	365.297	587.166	370.336	587.166	124.285	587.166	54.5846	587.166	531.57	587.166	325.828
584.307	108.294	584.307	181.33	584.307	240.094	584.307	392.042	584.307	347.549	584.307	402.956	584.307	129.282	584.307	58.7644	584.307	507.053	584.307	328.241
581.447	88.9571	581.447	174.557	581.447	230.785	581.447	368.417	581.447	391.915	581.447	392.754	581.447	122.526	581.447	53.71	581.447	519.476	581.447	324.777
578.586	107.385	578.586	181.212	578.586	237.422	578.586	395.982	578.586	387.593	578.586	382.559	578.586	145.977	578.586	58.7262	578.586	511.757	578.586	347.323
575.725	104.834	575.725	180.315	575.725	248.247	575.725	390.822	575.725	415.143	575.725	387.467	575.725	129.156	575.725	61.2231	575.725	561.911	575.725	327.082
572.861	112.346	572.861	193.671	572.861	242.298	572.861	419.2	572.861	402.432	572.861	411.655	572.861	123.245	572.861	58.688	572.861	563.405	572.861	332.007
569.998	122.367	569.998	186.064	569.998	251.438	569.998	424.931	569.998	416.55	569.998	405.654	569.998	134.939	569.998	45.2589	569.998	560.708	569.998	321.003
567.135	137.408	567.135	197.734	567.135	264.762	567.135	410.549	567.135	425.631	567.135	409.712	567.135	134.895	567.135	55.2985	567.135	561.364	567.135	336.818
564.27	134.013	564.27	204.37	564.27	281.428	564.27	433.868	564.27	441.407	564.27	435.544	564.27	135.689	564.27	61.1436	564.27	546.105	564.27	344.247
561.402	137.319	561.402	213.515	561.402	254.543	561.402	423.68	561.402	437.914	561.402	415.307	561.402	144.018	561.402	63.6357	561.402	564.348	561.402	325.714
558.535	155.689	558.535	209.26	558.535	278.734	558.535	416.846	558.535	423.542	558.535	418.52	558.535	141.46	558.535	52.7335	558.535	534.869	558.535	333.979
555.668	174.048	555.668	236.805	555.668	292.032	555.668	414.2	555.668	434.283	555.668	446.834	555.668	130.536	555.668	51.0429	555.668	530.511	555.668	322.993
552.799	192.394	552.799	252.622	552.799	291.937	552.799	420.758	552.799	429.959	552.799	437.488	552.799	142.204	552.799	62.7372	552.799	533.685	552.799	321.215
549.928	206.548	549.928	265.92	549.928	292.679	549.928	447.38	549.928	434.001	549.928	439.018	549.928	153.029	549.928	64.3893	549.928	541.038	549.928	347.87
547.057	250.786	547.057	319.334	547.057	315.155	547.057	458.939	547.057	473.986	547.057	459.775	547.057	141.276	547.057	69.3842	547.057	538.354	547.057	330.202
544.186	287.475	544.186	362.686	544.186	341.794	544.186	472.996	544.186	472.996	544.186	462.968	544.186	143.737	544.186	65.1832	544.186	547.372	544.186	308.367
541.312	313.279	541.312	403.504	541.312	365.075	541.312	515.449	541.312	475.349	541.312	465.324	541.312	141.184	541.312	82.7057	541.312	568.08	541.312	329.987
538.438	369.132	538.438	477.7	538.438	415.065	538.438	583.763	538.438	541.171	538.438	478.535	538.438	154.501	538.438	67.6463	538.438	599.631	538.438	339.067
535.564	499.252	535.564	606.115	535.564	498.417	535.564	642.014	535.564	605.28	535.564	562.702	535.564	199.534	535.564	62.6152	535.564	642.849	535.564	313.911
532.688	677.694	532.688	793.703	532.688	617.603	532.688	803.718	532.688	700.228	532.688	654.325	532.688	206.146	532.688	88.4674	532.688	731.108	532.688	327.997
529.812	1102.98	529.812	1285.7	529.812	942.79	529.812	1126.34	529.812	1002.03	529.812	920.263	529.812	284.506	529.812	124.315	529.812	922.766	529.812	322.885
526.934	2593.92	526.934	3098.52	526.934	1970.88	526.934	2338.7	526.934	2005.91	526.934	1887.47	526.934	492.928	526.934	223.527	526.934	1541.34	526.934	334.457
524.055	8322.86	524.055	10598.3	524.055	6161.68	524.055	7026.32	524.055	5717.27	524.055	5100.27	524.055	1432.45	524.055	652.021	524.055	3709.52	524.055	341.852
521.176	17150.4	521.176	18991.7	521.176	13483.8	521.176	13396.3	521.176	10858.2	521.176	8595.22	521.176	3500.77	521.176	1086.9	521.176	7544.99	521.176	327.572
518.297	16322.5	518.297	15941.7	518.297	10044.8	518.297	11557.1	518.297	9013.22	518.297	7718.36	518.297	3376.31	518.297	819.081	518.297	6296.01	518.297	340.798
515.414	6020.75	515.414	5858.32	515.414	3395.21	515.414	4214.86	515.414	3225.28	515.414	3057.02	515.414	1263.62	515.414	313.199	515.414	2304.01	515.414	339.021
512.533	2041.79	512.533	2035.97	512.533	1297.36	512.533	1612.95	512.533	1299.02	512.533	1213.25	512.533	506.285	512.533	143.225	512.533	1114.16	512.533	327.253
509.65	986.436	509.65	1029.72	509.65	741.7	509.65	915.679	509.65	796.641	509.65	769.171	509.65	284.693	509.65	109.049	509.65	789.982	509.65	351.288
506.766	599.992	506.766	644.096	506.766	500.964	506.766	688.201	506.766	586.677	506.766	557.551	506.766	206.377	506.766	75.7271	506.766	644.929	506.766	338.692
503.881	431.754	503.881	503.297	503.881	423.435	503.881	563.194	503.881	498.306	503.881	503.297	503.881	176.362	503.881	66.5517	503.881	572.345	503.881	341.909
500.994	358.431	500.994	416.645	500.994	371.737	500.994	504.797	500.994	459.058	500.994	442.425	500.994	166.325	500.994	64.8669	500.994	523.093	500.994	305.207

## Sheet: Figure 2c
Figure 2c
	point 1	point 2	point 3	point 4	point 5	point 6	point 7	point 8	point 9	point 10	average data
5 cycles Cu-HHTP	129.851	140.299	107.463	80.597	125.373	102.985	92.5373	74.6269	100	134.328	108.806	(nm)

## Sheet: Figure 2d
Figure 2d
Ethanol 100 ppm
	1	3	5	7	9	11	13	15
#1	14.3758	20.4305	24.86	24.379	23.961	21.9762	22.1226	22.1116
#2	10.273	13.5894	22.2692	24.1809	23.2287	21.3221	21.077	22.3088
#3		19.2141	22.2072	24.7254	22.9718	20.2753	21.2175	22.4817
#4						21.33	22.4673	21.9158
Average	12.3244	17.7447	23.1122	24.4284	23.3871	21.2259	21.7211	22.2045
SD	2.05139	2.97991	1.23621	0.225038	0.419092	0.609657	0.588737	0.211953
TMA 100 ppm
	1	3	5	7	9	11	13	15
#1	9.53669	8.13784	7.14182	8.59493	7.02316	7.88062	8.60313	8.82153
#2	11.9268	5.48455	7.27029	9.61918	7.2538	8.11921	8.13321	8.79001
#3			7.15922	8.74181	7.36451	7.6637	8.19761	8.68699
#4						7.54663	8.89616	8.39987
Average	10.7318	6.81119	7.19044	8.98531	7.21382	7.80254	8.45753	8.6746
SD	1.19508	1.32665	0.0850245	0.634203	0.385648	0.218597	0.31078	0.166237
NH3 5 ppm
	1	3	5	7	9	11	13	15
#1	31.1026	19.0732	12.9241	9.15661	9.4501	6.58669	6.42107	4.71848
#2	40.8137	21.1486	11.7227	9.60217	9.11415	6.07995	6.10101	4.73472
#3		20.5389	12.3147	9.4411	9.18536	6.65682	5.89098	5.21356
#4				9.91751		6.72253	5.35754	4.96027
Average	35.9581	20.2536	12.3205	9.52935	9.24987	6.5115	5.94265	4.90676
SD	4.85554	0.870953	0.490483	0.275087	0.144541	0.25374	0.386972	0.201268
NO2 5 ppm
	1	3	5	7	9	11	13	15
#1	-66.3479	-56.9369	-39.2791	-28.0166	-34.0805	-1.77621	1.72627	3.84845
#2	-74.3648	-66.0204	-41.4477	-22.0565	-25.846	-2.73892	1.05311	3.30253
#3		-67.1942	-33.5716	-24.695	-26.3652	-2.96344	1.98124	2.29732
#4							2.742	2.22491
Average	-70.3563	-63.3838	-38.0995	-24.9227	-28.7639	-2.49286	1.87565	2.9183
SD	4.00844	4.58376	3.32181	2.43855	3.76535	0.514969	0.604275	0.685423

## Sheet: Figure 2e
Figure 2e
Resistance in Air
	1	3	5	7	9	11	13	15
#1	1.99394e+07	2.45048e+06	748624	447695	385686	161732	187249	89017
#2	3.3929e+07	3.60265e+06	1.05169e+06	625750		153133	148443	99278.3
#3		2.88999e+06	545828	584838		240645	102012	135552
#4						162976	100714	89926.9
Average	2.69342e+07	2.98104e+06	782048	552761	385686	179621	134605	103444
SD	6.99481e+06	474759	207866	76147.1	0	35435.3	35964.6	18968

## Sheet: Figure 2g
Figure 2g
CuHHTP-1C		CuHHTP-3C		CuHHTP-5C		CuHHTP-7C		CuHHTP-9C		CuHHTP-11C		CuHHTP-13C		CuHHTP-15C
Time	Normalized Response	Time	Normalized Response	Time	Normalized Response	Time	Normalized Response	Time	Normalized Response	Time	Normalized Response	Time	Normalized Response	Time	Normalized Response
(sec)	(%)	(sec)	(%)	(sec)	(%)	(sec)	(%)	(sec)	(%)	(sec)	(%)	(sec)	(%)	(sec)	(%)
0	4.7531	0	6.953	0	3.9054	0	3.10606	0	3.08535	0	3.37507	0	2.7974	0	2.78444
10	4.68234	10	6.8474	10	3.83447	10	3.10046	10	3.05047	10	3.25473	10	2.73594	10	2.80391
20	4.58368	20	6.71085	20	3.81158	20	3.06022	20	3.05289	20	3.26495	20	2.67527	20	2.71511
30	4.55207	30	6.62666	30	3.72822	30	3.0315	30	3.02073	30	3.16716	30	2.62789	30	2.68267
40	4.43805	40	6.49544	40	3.69197	40	2.9491	40	2.97648	40	3.18653	40	2.58775	40	2.58192
50	4.38077	50	6.36906	50	3.63595	50	2.97356	50	2.92716	50	3.13207	50	2.49496	50	2.49965
60	4.28001	60	6.2286	60	3.56407	60	2.86411	60	2.91488	60	2.9926	60	2.42558	60	2.45908
70	4.07578	70	6.10011	70	3.47843	70	2.8085	70	2.87493	70	2.86855	70	2.34625	70	2.32352
80	4.15896	80	5.9503	80	3.4435	80	2.75925	80	2.82052	80	2.82184	80	2.24281	80	2.2163
90	3.93271	90	5.81004	90	3.38488	90	2.76465	90	2.75047	90	2.64025	90	2.20122	90	2.21109
100	3.87575	100	5.67777	100	3.26681	100	2.67838	100	2.73574	100	2.66777	100	2.16402	100	2.15653
110	3.77791	110	5.57324	110	3.21947	110	2.61565	110	2.67911	110	2.62863	110	2.05593	110	2.07189
120	3.70428	120	5.43549	120	3.15198	120	2.56446	120	2.57154	120	2.49698	120	1.98715	120	1.98341
130	3.76578	130	5.28194	130	3.08504	130	2.5909	130	2.58866	130	2.47181	130	1.95484	130	1.93637
140	3.50888	140	5.16067	140	3.01601	140	2.52117	140	2.50278	140	2.44003	140	1.92134	140	1.80671
150	3.61756	150	5.02217	150	2.95053	150	2.46762	150	2.44442	150	2.2426	150	1.85714	150	1.73015
160	3.38759	160	4.87656	160	2.87145	160	2.36782	160	2.36456	160	2.26315	160	1.75452	160	1.63777
170	3.36645	170	4.73304	170	2.76381	170	2.33544	170	2.33031	170	2.13724	170	1.71411	170	1.62064
180	3.22229	180	4.59822	180	2.69495	180	2.26039	180	2.24565	180	2.0914	180	1.64975	180	1.55517
190	3.06172	190	4.50624	190	2.60706	190	2.22257	190	2.20812	190	2.01339	190	1.53614	190	1.44447
200	2.87652	200	4.37309	200	2.54005	200	2.09421	200	2.14035	200	1.90138	200	1.56193	200	1.36616
210	3.00733	210	4.27127	210	2.44892	210	2.05412	210	2.09123	210	1.86365	210	1.48993	210	1.27897
220	2.89094	220	4.1577	220	2.37177	220	2.03483	220	2.01156	220	1.83926	220	1.42158	220	1.29539
230	2.75773	230	4.04919	230	2.3151	230	1.93374	230	1.92687	230	1.72521	230	1.34951	230	1.1706
240	2.7715	240	3.89864	240	2.24545	240	1.88974	240	1.87898	240	1.71568	240	1.32502	240	1.127
250	2.72447	250	3.79305	250	2.19397	250	1.85355	250	1.7783	250	1.61372	250	1.28469	250	1.09276
260	2.72141	260	3.70334	260	2.13499	260	1.80978	260	1.73471	260	1.55512	260	1.2153	260	1.06037
270	2.6357	270	3.57067	270	2.04534	270	1.74244	270	1.6927	270	1.49589	270	1.14117	270	1.06027
280	2.51871	280	3.43059	280	1.96905	280	1.65699	280	1.66105	280	1.41276	280	1.0911	280	1.01001
290	2.38474	290	3.32319	290	1.93454	290	1.6108	290	1.58844	290	1.36693	290	1.07597	290	0.937137
300	2.47214	300	3.19277	300	1.85661	300	1.57387	300	1.49726	300	1.39008	300	1.05584	300	0.963363
310	2.36176	310	3.04753	310	1.81398	310	1.48565	310	1.50425	310	1.3221	310	1.0416	310	0.889933
320	2.37208	320	2.93799	320	1.73079	320	1.46771	320	1.44748	320	1.27861	320	0.977278	320	0.927571
330	2.06906	330	2.82284	330	1.6675	330	1.37833	330	1.35912	330	1.24478	330	0.923726	330	0.917187
340	1.9645	340	2.72549	340	1.58505	340	1.34107	340	1.3299	340	1.20715	340	0.877218	340	0.854507
350	1.92741	350	2.63578	350	1.51135	350	1.22728	350	1.29563	350	1.13523	350	0.853959	350	0.909616
360	1.7977	360	2.486	360	1.43457	360	1.15189	360	1.20645	360	1.11557	360	0.845727	360	0.855747
370	1.75815	370	2.39006	370	1.39552	370	1.11077	370	1.14633	370	1.11726	370	0.825601	370	0.858259
380	1.68852	380	2.288	380	1.33285	380	1.0728	380	1.0947	380	1.03941	380	0.810642	380	0.826467
390	1.64338	390	2.18361	390	1.26547	390	0.967445	390	1.03253	390	1.03226	390	0.80458	390	0.843536
400	1.58776	400	2.07117	400	1.20219	400	0.964466	400	0.964071	400	0.954418	400	0.739908	400	0.73751
410	1.45013	410	1.9559	410	1.14498	410	0.906077	410	0.940436	410	0.87593	410	0.704823	410	0.702946
420	1.28007	420	1.876	420	1.05096	420	0.836419	420	0.890169	420	0.888616	420	0.699916	420	0.663747
430	1.16601	430	1.73234	430	1.01252	430	0.812052	430	0.783962	430	0.797864	430	0.627831	430	0.699236
440	1.2564	440	1.59456	440	0.920761	440	0.785863	440	0.733922	440	0.733548	440	0.626571	440	0.60547
450	1.02275	450	1.47001	450	0.874903	450	0.6975	450	0.672492	450	0.639673	450	0.585685	450	0.584609
460	0.963548	460	1.33368	460	0.808262	460	0.65452	460	0.675494	460	0.62844	460	0.545557	460	0.502299
470	0.86366	470	1.17893	470	0.741116	470	0.621989	470	0.603232	470	0.559131	470	0.453358	470	0.512767
480	0.697673	480	1.07144	480	0.690587	480	0.604968	480	0.500636	480	0.476972	480	0.45802	480	0.456558
490	0.597076	490	0.950036	490	0.58654	490	0.508931	490	0.483716	490	0.480253	490	0.385118	490	0.373206
500	0.615543	500	0.817678	500	0.546127	500	0.425494	500	0.425773	500	0.387387	500	0.312821	500	0.397576
510	0.523526	510	0.70999	510	0.449789	510	0.384984	510	0.353512	510	0.372069	510	0.241672	510	0.296943
520	0.438277	520	0.558776	520	0.377412	520	0.335151	520	0.301527	520	0.259597	520	0.208228	520	0.223072
530	0.153868	530	0.444295	530	0.313247	530	0.189481	530	0.248031	530	0.197877	530	0.121179	530	0.159743
540	0.229744	540	0.349819	540	0.190598	540	0.167685	540	0.159638	540	0.167449	540	0.0768434	540	0.145785
550	-0.001571	550	0.247294	550	0.124893	550	0.0954289	550	0.0885648	550	0.055989	550	0.0729856	550	0.120826
560	0.0424783	560	0.115694	560	0.0745365	560	0.0524594	560	0.06576	560	0.0631165	560	0.068213	560	-0.037504
570	0	570	0	570	0	570	0	570	0	570	0	570	0	570	0
580	-0.09545	580	-0.132992	580	-0.0833308	580	-0.0456521	580	-0.0387404	580	-0.0627361	580	0.0097814	580	-0.0232178
590	-0.304487	590	-0.238091	590	-0.135699	590	-0.103967	590	-0.0815188	590	-0.0506299	590	-0.0548744	590	-0.0842855
600	-0.432512	600	-0.157415	600	-0.0978144	600	-0.10468	600	-0.0456103	600	-0.148731	600	-0.0620833	600	-0.0960151
610	-0.482673	610	-0.0317174	610	-0.0348087	610	-0.0251092	610	0.0343695	610	-0.169279	610	-0.120555	610	-0.133618
620	-0.209619	620	0.173279	620	0.0481073	620	0.0984855	620	0.158102	620	-0.0670219	620	-0.0107945	620	0.140764
630	0.11779	630	0.37324	630	0.116521	630	0.250116	630	0.274903	630	-0.0266416	630	0.144198	630	0.303235
640	0.53073	640	0.661644	640	0.205905	640	0.398328	640	0.425651	640	0.122301	640	0.29678	640	0.629178
650	0.979648	650	1.08918	650	0.35316	650	0.624431	650	0.688579	650	0.206153	650	0.472809	650	0.887675
660	1.72569	660	1.65682	660	0.545184	660	0.887193	660	1.02207	660	0.313869	660	0.619331	660	1.25937
670	2.6163	670	2.34766	670	0.743901	670	1.18641	670	1.39827	670	0.597404	670	0.84538	670	1.57032
680	3.98751	680	3.14793	680	1.08777	680	1.54618	680	1.76589	680	0.825355	680	1.08781	680	2.03792
690	5.92583	690	3.95299	690	1.50893	690	1.9666	690	2.21359	690	0.962948	690	1.35995	690	2.59038
700	7.45237	700	4.77533	700	1.95734	700	2.38261	700	2.7833	700	1.16857	700	1.70519	700	3.15328
710	9.35385	710	5.65539	710	2.50845	710	2.91482	710	3.31151	710	1.47234	710	2.04558	710	3.77175
720	11.0915	720	6.54859	720	3.06207	720	3.43928	720	3.86695	720	1.72135	720	2.44073	720	4.35528
730	12.8792	730	7.46339	730	3.69944	730	4.01851	730	4.40329	730	2.00563	730	2.87616	730	4.97163
740	14.5913	740	8.37063	740	4.38284	740	4.608	740	4.96129	740	2.28137	740	3.28864	740	5.50372
750	16.3879	750	9.28249	750	5.07309	750	5.15153	750	5.59914	750	2.57618	750	3.67641	750	6.06177
760	17.9123	760	10.2276	760	5.8768	760	5.76798	760	6.16982	760	2.89836	760	4.07129	760	6.64264
770	19.5797	770	11.1599	770	6.74268	770	6.37994	770	6.86096	770	3.35307	770	4.587	770	7.14691
780	21.0468	780	12.1012	780	7.65912	780	6.99675	780	7.56158	780	3.70282	780	4.97308	780	7.67972
790	22.2984	790	13.0291	790	8.57331	790	7.68864	790	8.23461	790	4.10418	790	5.42461	790	8.17238
800	23.7741	800	13.9504	800	9.51903	800	8.36694	800	8.91161	800	4.38885	800	5.86529	800	8.78399
810	25.0257	810	14.8992	810	10.5248	810	9.04196	810	9.62922	810	4.80474	810	6.37709	810	9.34978
820	26.5713	820	15.8161	820	11.5505	820	9.66236	820	10.3967	820	5.23525	820	6.81806	820	9.86266
830	27.4636	830	16.7682	830	12.6209	830	10.3289	830	11.0959	830	5.68292	830	7.33865	830	10.4448
840	28.6803	840	17.7282	840	13.731	840	11.0627	840	11.8623	840	6.1311	840	7.82156	840	10.9044
850	29.9469	850	18.7031	850	14.8316	850	11.7681	850	12.6479	850	6.54219	850	8.31809	850	11.4502
860	31.0579	860	19.6758	860	15.971	860	12.4337	860	13.4616	860	6.98317	860	8.83247	860	12.0298
870	32.2698	870	20.6325	870	17.0705	870	13.1917	870	14.2915	870	7.4784	870	9.37438	870	12.5529
880	33.1571	880	21.609	880	18.2057	880	13.9346	880	15.1105	880	7.92691	880	9.92141	880	13.1872
890	34.4505	890	22.4899	890	19.3204	890	14.7117	890	15.9862	890	8.40874	890	10.4776	890	13.7345
900	35.5137	900	23.3846	900	20.4488	900	15.4151	900	16.8093	900	8.98555	900	10.9705	900	14.304
910	36.3525	910	24.3495	910	21.5411	910	16.184	910	17.6707	910	9.51987	910	11.4932	910	14.8275
920	37.5555	920	25.2532	920	22.6257	920	16.9417	920	18.4698	920	10.1028	920	12.0603	920	15.4237
930	38.4325	930	26.1709	930	23.737	930	17.6623	930	19.3581	930	10.6489	930	12.6632	930	16.006
940	39.2616	940	27.0811	940	24.7903	940	18.4674	940	20.2193	940	11.2459	940	13.1974	940	16.4909
950	40.0315	950	27.9883	950	25.8806	950	19.274	950	21.1438	950	11.6706	950	13.7752	950	17.1003
960	40.967	960	28.8895	960	26.8938	960	20.0104	960	21.9807	960	12.2608	960	14.3152	960	17.6803
970	41.9707	970	29.7515	970	27.9152	970	20.7518	970	22.8401	970	12.8429	970	14.8995	970	18.1476
980	42.916	980	30.686	980	28.9421	980	21.5663	980	23.7526	980	13.3766	980	15.5024	980	18.7388
990	43.9746	990	31.5022	990	29.9484	990	22.3509	990	24.6371	990	13.9648	990	16.0731	990	19.268
1000	44.6755	1000	32.3459	1000	30.9515	1000	23.1798	1000	25.5262	1000	14.4774	1000	16.6531	1000	19.7867
1010	45.5752	1010	33.167	1010	31.9273	1010	23.9847	1010	26.4108	1010	15.1126	1010	17.1991	1010	20.3388
1020	46.2704	1020	34.003	1020	32.8706	1020	24.7365	1020	27.2786	1020	15.7484	1020	17.7548	1020	20.9244
1030	46.8438	1030	34.8255	1030	33.8179	1030	25.5609	1030	28.1464	1030	16.2844	1030	18.3665	1030	21.4549
1040	47.7055	1040	35.6495	1040	34.7684	1040	26.3688	1040	29.0523	1040	16.9479	1040	18.9794	1040	21.9594
1050	48.6363	1050	36.443	1050	35.6685	1050	27.1642	1050	29.9064	1050	17.605	1050	19.5645	1050	22.5928
1060	49.4173	1060	37.2297	1060	36.5691	1060	27.9509	1060	30.7531	1060	18.2317	1060	20.1979	1060	23.1511
1070	50.1584	1070	38.0063	1070	37.4889	1070	28.7885	1070	31.6147	1070	18.9557	1070	20.8166	1070	23.7727
1080	50.8993	1080	38.8198	1080	38.3135	1080	29.5607	1080	32.4219	1080	19.4705	1080	21.4172	1080	24.3385
1090	51.6508	1090	39.5817	1090	39.1716	1090	30.3433	1090	33.2426	1090	20.1137	1090	22.0279	1090	24.9008
1100	52.2437	1100	40.3382	1100	39.9812	1100	31.0943	1100	34.0788	1100	20.8226	1100	22.6565	1100	25.4671
1110	52.7349	1110	41.0727	1110	40.8248	1110	31.908	1110	35.0024	1110	21.5375	1110	23.2689	1110	26.0228
1120	53.44	1120	41.8953	1120	41.6224	1120	32.6407	1120	35.7884	1120	22.154	1120	23.9443	1120	26.6756
1130	54.152	1130	42.6654	1130	42.3962	1130	33.4134	1130	36.6001	1130	22.8782	1130	24.5677	1130	27.2904
1140	55.0041	1140	43.4245	1140	43.2375	1140	34.2205	1140	37.4086	1140	23.5042	1140	25.1815	1140	27.8761
1150	55.516	1150	44.1863	1150	44.0648	1150	35.023	1150	38.1998	1150	24.2794	1150	25.8608	1150	28.4846
1160	56.1758	1160	44.869	1160	44.8403	1160	35.8216	1160	39.0536	1160	24.965	1160	26.486	1160	29.0404
1170	56.8595	1170	45.5745	1170	45.5946	1170	36.6042	1170	39.7996	1170	25.5809	1170	27.1241	1170	29.6892
1180	57.3737	1180	46.2729	1180	46.3591	1180	37.3481	1180	40.5778	1180	26.2155	1180	27.743	1180	30.2632
1190	57.9851	1190	46.9611	1190	47.097	1190	38.1172	1190	41.3542	1190	26.9979	1190	28.3546	1190	30.8116
1200	58.5875	1200	47.7131	1200	47.8056	1200	38.8764	1200	42.1522	1200	27.6619	1200	29.0485	1200	31.42
1210	59.2943	1210	48.4079	1210	48.5386	1210	39.6379	1210	42.8813	1210	28.4156	1210	29.6769	1210	32.0647
1220	59.7751	1220	49.0826	1220	49.2476	1220	40.4116	1220	43.6694	1220	29.1111	1220	30.3207	1220	32.7198
1230	60.3369	1230	49.754	1230	49.9704	1230	41.1959	1230	44.4116	1230	29.7382	1230	30.9503	1230	33.3065
1240	60.812	1240	50.4149	1240	50.6212	1240	41.8883	1240	45.1838	1240	30.4311	1240	31.6391	1240	33.9143
1250	61.499	1250	51.0712	1250	51.3399	1250	42.6178	1250	45.8532	1250	31.217	1250	32.292	1250	34.4679
1260	61.813	1260	51.7498	1260	52.0102	1260	43.3004	1260	46.5826	1260	31.8964	1260	32.9308	1260	35.1193
1270	62.4522	1270	52.3979	1270	52.659	1270	44.0571	1270	47.3056	1270	32.6911	1270	33.6167	1270	35.7736
1280	62.9126	1280	53.0199	1280	53.3412	1280	44.7895	1280	48.0247	1280	33.233	1280	34.2413	1280	36.3256
1290	63.5549	1290	53.6975	1290	54.0219	1290	45.5533	1290	48.7499	1290	34.0851	1290	34.9111	1290	37.0036
1300	64.0374	1300	54.3209	1300	54.7092	1300	46.2542	1300	49.4573	1300	34.707	1300	35.532	1300	37.5914
1310	64.4234	1310	54.9683	1310	55.3452	1310	47.0015	1310	50.1302	1310	35.3864	1310	36.2253	1310	38.2161
1320	64.8689	1320	55.5927	1320	55.9623	1320	47.6733	1320	50.871	1320	36.0815	1320	36.9112	1320	38.8336
1330	65.5118	1330	56.211	1330	56.6136	1330	48.3955	1330	51.5894	1330	36.8579	1330	37.5856	1330	39.4645
1340	65.9619	1340	56.8008	1340	57.2321	1340	49.0917	1340	52.2637	1340	37.6476	1340	38.2185	1340	40.0527
1350	66.7686	1350	57.418	1350	57.8882	1350	49.8269	1350	52.9236	1350	38.3583	1350	38.8792	1350	40.6914
1360	67.2312	1360	57.9734	1360	58.4654	1360	50.4738	1360	53.5516	1360	39.0371	1360	39.5306	1360	41.296
1370	67.7387	1370	58.5417	1370	59.0418	1370	51.1049	1370	54.2233	1370	39.702	1370	40.1926	1370	41.8799
1380	68.1085	1380	59.1377	1380	59.6344	1380	51.7973	1380	54.8299	1380	40.4418	1380	40.8154	1380	42.5057
1390	68.5807	1390	59.6808	1390	60.1909	1390	52.4646	1390	55.4946	1390	41.2212	1390	41.4323	1390	43.0891
1400	69.0404	1400	60.2697	1400	60.7877	1400	53.118	1400	56.1563	1400	41.7998	1400	42.1209	1400	43.6476
1410	69.549	1410	60.8251	1410	61.3129	1410	53.7795	1410	56.7625	1410	42.5605	1410	42.778	1410	44.3301
1420	69.9148	1420	61.4099	1420	61.8469	1420	54.3927	1420	57.3513	1420	43.1882	1420	43.4049	1420	44.8632
1430	70.6206	1430	61.97	1430	62.4703	1430	55.1091	1430	57.9504	1430	43.9764	1430	44.1017	1430	45.4653
1440	70.9891	1440	62.5354	1440	63.0055	1440	55.7007	1440	58.5874	1440	44.6252	1440	44.6951	1440	46.0747
1450	71.491	1450	63.0481	1450	63.5646	1450	56.2962	1450	59.1846	1450	45.3491	1450	45.3662	1450	46.6623
1460	71.833	1460	63.6089	1460	64.1351	1460	56.911	1460	59.7371	1460	45.9844	1460	46.0113	1460	47.1876
1470	72.1833	1470	64.1523	1470	64.6235	1470	57.6031	1470	60.3325	1470	46.7251	1470	46.613	1470	47.8627
1480	72.7666	1480	64.6755	1480	65.1805	1480	58.199	1480	60.9371	1480	47.36	1480	47.2679	1480	48.3984
1490	73.1944	1490	65.1839	1490	65.6774	1490	58.8377	1490	61.529	1490	48.0524	1490	47.9482	1490	49.068
1500	73.4798	1500	65.7006	1500	66.212	1500	59.456	1500	62.0988	1500	48.866	1500	48.5545	1500	49.7646
1510	74.0497	1510	66.2979	1510	66.7224	1510	60.1063	1510	62.7333	1510	49.5063	1510	49.2433	1510	50.3026
1520	74.4252	1520	66.8153	1520	67.2829	1520	60.733	1520	63.2988	1520	50.1508	1520	49.8567	1520	50.8647
1530	74.9082	1530	67.3174	1530	67.8404	1530	61.2875	1530	63.9162	1530	50.8139	1530	50.4498	1530	51.4279
1540	75.2537	1540	67.8543	1540	68.3348	1540	61.9189	1540	64.4481	1540	51.5638	1540	51.066	1540	52.0157
1550	75.7187	1550	68.3434	1550	68.8616	1550	62.4733	1550	65.0327	1550	52.2302	1550	51.714	1550	52.6366
1560	76.0684	1560	68.8367	1560	69.351	1560	63.146	1560	65.5763	1560	52.938	1560	52.3435	1560	53.2327
1570	76.5752	1570	69.3089	1570	69.8541	1570	63.7362	1570	66.123	1570	53.5237	1570	53.029	1570	53.8027
1580	76.9903	1580	69.8094	1580	70.332	1580	64.3254	1580	66.6617	1580	54.2329	1580	53.6546	1580	54.3791
1590	77.2319	1590	70.2708	1590	70.8422	1590	64.8302	1590	67.2597	1590	54.9056	1590	54.2409	1590	54.9292
1600	77.6691	1600	70.7598	1600	71.3148	1600	65.4425	1600	67.7659	1600	55.5372	1600	54.9307	1600	55.5622
1610	78.0533	1610	71.2153	1610	71.7995	1610	65.9813	1610	68.2906	1610	56.2327	1610	55.6124	1610	56.1824
1620	78.3376	1620	71.7368	1620	72.2689	1620	66.554	1620	68.8021	1620	56.7707	1620	56.2249	1620	56.7856
1630	78.7703	1630	72.2125	1630	72.7193	1630	67.0642	1630	69.3239	1630	57.5354	1630	56.8692	1630	57.4465
1640	79.1563	1640	72.7214	1640	73.1603	1640	67.6337	1640	69.823	1640	58.1637	1640	57.4997	1640	57.9637
1650	79.4918	1650	73.1543	1650	73.6324	1650	68.1631	1650	70.325	1650	58.8888	1650	58.0793	1650	58.5377
1660	79.6504	1660	73.6067	1660	74.0642	1660	68.6911	1660	70.788	1660	59.5783	1660	58.701	1660	59.1825
1670	80.0441	1670	74.0651	1670	74.4886	1670	69.2094	1670	71.3257	1670	60.1261	1670	59.3606	1670	59.7649
1680	80.46	1680	74.555	1680	74.928	1680	69.6996	1680	71.7817	1680	60.81	1680	59.9405	1680	60.3448
1690	80.8054	1690	74.998	1690	75.3949	1690	70.2279	1690	72.287	1690	61.4318	1690	60.6549	1690	60.9291
1700	81.1005	1700	75.4117	1700	75.7914	1700	70.7636	1700	72.7792	1700	62.1595	1700	61.2372	1700	61.5845
1710	81.4402	1710	75.8919	1710	76.2834	1710	71.2627	1710	73.2529	1710	62.7825	1710	61.8484	1710	62.1778
1720	81.9982	1720	76.3391	1720	76.6861	1720	71.7838	1720	73.7228	1720	63.3808	1720	62.5126	1720	62.8197
1730	82.2441	1730	76.8008	1730	77.1288	1730	72.3412	1730	74.1972	1730	64.0536	1730	63.1312	1730	63.3492
1740	82.6862	1740	77.2283	1740	77.5592	1740	72.9053	1740	74.6988	1740	64.789	1740	63.825	1740	63.9581
1750	82.7993	1750	77.6708	1750	77.9934	1750	73.3723	1750	75.1689	1750	65.3456	1750	64.4556	1750	64.6364
1760	83.2698	1760	78.1316	1760	78.3737	1760	73.8272	1760	75.6202	1760	65.9593	1760	65.055	1760	65.2947
1770	83.4724	1770	78.6127	1770	78.7514	1770	74.296	1770	76.0474	1770	66.7302	1770	65.6724	1770	65.826
1780	83.8666	1780	78.9949	1780	79.1545	1780	74.8043	1780	76.5119	1780	67.3188	1780	66.3072	1780	66.39
1790	84.2104	1790	79.4353	1790	79.6054	1790	75.2974	1790	76.9937	1790	67.9792	1790	66.9449	1790	67.0405
1800	84.8275	1800	79.8152	1800	80.0577	1800	75.8436	1800	77.4597	1800	68.5393	1800	67.5953	1800	67.6162
1810	84.9957	1810	80.286	1810	80.4547	1810	76.3242	1810	77.971	1810	69.0538	1810	68.2306	1810	68.3422
1820	85.5036	1820	80.6873	1820	80.8637	1820	76.7944	1820	78.4141	1820	69.8068	1820	68.9073	1820	68.937
1830	85.6996	1830	81.0718	1830	81.253	1830	77.3173	1830	78.8749	1830	70.3947	1830	69.511	1830	69.5262
1840	85.8546	1840	81.4811	1840	81.6824	1840	77.7718	1840	79.3063	1840	71.1016	1840	70.101	1840	70.0603
1850	86.0758	1850	81.9049	1850	82.0761	1850	78.2674	1850	79.765	1850	71.6639	1850	70.7056	1850	70.7113
1860	86.4124	1860	82.2966	1860	82.4779	1860	78.7687	1860	80.239	1860	72.2257	1860	71.3035	1860	71.2709
1870	86.7652	1870	82.6959	1870	82.8936	1870	79.2414	1870	80.6967	1870	72.8517	1870	71.925	1870	71.8735
1880	86.9919	1880	83.0915	1880	83.3046	1880	79.6884	1880	81.0976	1880	73.414	1880	72.5764	1880	72.4999
1890	87.4831	1890	83.4601	1890	83.6839	1890	80.1971	1890	81.5163	1890	74.0382	1890	73.1377	1890	73.0769
1900	87.7821	1900	83.8695	1900	84.087	1900	80.5898	1900	81.9399	1900	74.6241	1900	73.7395	1900	73.6275
1910	88.043	1910	84.2518	1910	84.4567	1910	81.1042	1910	82.3949	1910	75.2699	1910	74.3092	1910	74.1902
1920	88.375	1920	84.6116	1920	84.8154	1920	81.5606	1920	82.7818	1920	75.8353	1920	74.8793	1920	74.7168
1930	88.7154	1930	85.024	1930	85.2116	1930	82.0314	1930	83.2937	1930	76.3311	1930	75.4327	1930	75.2849
1940	89.109	1940	85.3733	1940	85.5653	1940	82.5065	1940	83.7668	1940	76.9412	1940	76.0839	1940	75.8531
1950	89.3763	1950	85.7566	1950	85.9414	1950	82.9172	1950	84.1638	1950	77.5083	1950	76.6401	1950	76.449
1960	89.5454	1960	86.1183	1960	86.2754	1960	83.3538	1960	84.5527	1960	78.0776	1960	77.2298	1960	76.9697
1970	89.8599	1970	86.5286	1970	86.6563	1970	83.8128	1970	84.9449	1970	78.6369	1970	77.808	1970	77.6389
1980	89.9823	1980	86.9127	1980	87.0274	1980	84.2193	1980	85.3894	1980	79.3164	1980	78.3977	1980	78.2119
1990	90.4631	1990	87.292	1990	87.4196	1990	84.7358	1990	85.803	1990	79.8938	1990	78.9733	1990	78.7536
2000	90.6768	2000	87.6497	2000	87.7455	2000	85.1631	2000	86.2061	2000	80.4832	2000	79.5925	2000	79.3196
2010	90.9286	2010	88.022	2010	88.1171	2010	85.6259	2010	86.6367	2010	80.9927	2010	80.186	2010	79.8832
2020	91.5287	2020	88.3662	2020	88.4426	2020	86.0344	2020	86.9965	2020	81.6204	2020	80.8015	2020	80.5002
2030	91.6273	2030	88.7713	2030	88.8048	2030	86.4558	2030	87.381	2030	82.1045	2030	81.3333	2030	81.1321
2040	91.9458	2040	89.1398	2040	89.167	2040	86.8781	2040	87.7846	2040	82.6703	2040	81.912	2040	81.6681
2050	92.2323	2050	89.5022	2050	89.5302	2050	87.3885	2050	88.2124	2050	83.2205	2050	82.5062	2050	82.3011
2060	92.4195	2060	89.8632	2060	89.9239	2060	87.7512	2060	88.5963	2060	83.8542	2060	83.0773	2060	82.9254
2070	92.7673	2070	90.2037	2070	90.2493	2070	88.2198	2070	88.9578	2070	84.3473	2070	83.7134	2070	83.4971
2080	92.9924	2080	90.5448	2080	90.5845	2080	88.6166	2080	89.3651	2080	84.8768	2080	84.2429	2080	84.0861
2090	93.2343	2090	90.9241	2090	90.9306	2090	89.0091	2090	89.7022	2090	85.4547	2090	84.8335	2090	84.6632
2100	93.4232	2100	91.283	2100	91.2764	2100	89.3878	2100	90.1595	2100	86.0135	2100	85.4247	2100	85.2059
2110	93.5627	2110	91.6566	2110	91.6227	2110	89.8087	2110	90.5194	2110	86.6541	2110	85.986	2110	85.8363
2120	94.0016	2120	92.0014	2120	91.9412	2120	90.1611	2120	90.907	2120	87.1651	2120	86.5628	2120	86.3835
2130	94.2079	2130	92.3444	2130	92.276	2130	90.603	2130	91.3045	2130	87.7955	2130	87.1466	2130	87.0228
2140	94.5057	2140	92.7033	2140	92.6145	2140	91.0128	2140	91.6652	2140	88.2939	2140	87.7167	2140	87.5733
2150	94.5048	2150	92.9822	2150	92.9563	2150	91.4192	2150	92.052	2150	88.8873	2150	88.2855	2150	88.1822
2160	95.0031	2160	93.3732	2160	93.3221	2160	91.8402	2160	92.3749	2160	89.379	2160	88.8124	2160	88.6393
2170	95.068	2170	93.6792	2170	93.6406	2170	92.2691	2170	92.7652	2170	89.8847	2170	89.3772	2170	89.1098
2180	95.3514	2180	94.0562	2180	93.9693	2180	92.6019	2180	93.151	2180	90.4607	2180	89.9145	2180	89.7349
2190	95.7702	2190	94.3845	2190	94.3107	2190	93.0401	2190	93.5318	2190	90.8535	2190	90.4484	2190	90.269
2200	96.0065	2200	94.6952	2200	94.6734	2200	93.4388	2200	93.8795	2200	91.3993	2200	90.9878	2200	90.8309
2210	96.0942	2210	95.024	2210	94.9766	2210	93.8431	2210	94.2557	2210	91.9649	2210	91.491	2210	91.3716
2220	96.5419	2220	95.2923	2220	95.3051	2220	94.2943	2220	94.6786	2220	92.4145	2220	92.117	2220	91.9294
2230	96.6219	2230	95.6742	2230	95.6659	2230	94.6793	2230	95.0398	2230	92.9909	2230	92.6228	2230	92.4319
2240	96.9257	2240	95.9609	2240	95.9671	2240	95.0076	2240	95.3869	2240	93.624	2240	93.1477	2240	93.0234
2250	96.932	2250	96.3126	2250	96.319	2250	95.4624	2250	95.7533	2250	93.9109	2250	93.7649	2250	93.5394
2260	97.434	2260	96.6128	2260	96.6211	2260	95.8882	2260	96.1198	2260	94.5053	2260	94.2378	2260	94.0834
2270	97.7284	2270	96.8977	2270	96.9394	2270	96.2684	2270	96.4846	2270	95.0546	2270	94.7872	2270	94.6553
2280	97.9242	2280	97.2288	2280	97.2826	2280	96.6465	2280	96.8679	2280	95.5684	2280	95.3331	2280	95.2287
2290	98.2605	2290	97.5414	2290	97.5602	2290	96.9973	2290	97.2113	2290	96.1627	2290	95.8759	2290	95.8351
2300	98.4519	2300	97.8589	2300	97.8645	2300	97.4279	2300	97.5805	2300	96.6821	2300	96.401	2300	96.317
2310	98.662	2310	98.1793	2310	98.167	2310	97.7648	2310	97.9587	2310	97.0428	2310	96.9501	2310	96.8763
2320	99.0407	2320	98.4377	2320	98.4792	2320	98.092	2320	98.257	2320	97.5186	2320	97.4102	2320	97.4014
2330	99.0291	2330	98.7537	2330	98.7968	2330	98.4853	2330	98.5937	2330	98.0438	2330	97.9205	2330	97.9275
2340	99.3346	2340	99.0866	2340	99.1343	2340	98.8497	2340	98.9821	2340	98.6255	2340	98.452	2340	98.4725
2350	99.4749	2350	99.3547	2350	99.456	2350	99.2026	2350	99.3128	2350	99.0193	2350	98.9702	2350	98.9718
2360	99.6876	2360	99.6675	2360	99.73	2360	99.6089	2360	99.6661	2360	99.5899	2360	99.4657	2360	99.5225
2370	100	2370	100	2370	100	2370	100	2370	100	2370	100	2370	100	2370	100
2380	100.286	2380	100.269	2380	100.334	2380	100.301	2380	100.282	2380	100.461	2380	100.466	2380	100.504
2390	100.162	2390	99.6816	2390	99.4233	2390	99.405	2390	99.5932	2390	100.972	2390	100.96	2390	101.007
2400	100.288	2400	98.2277	2400	97.4598	2400	97.9071	2400	98.184	2400	101.374	2400	101.462	2400	101.5
2410	98.8254	2410	97.0808	2410	95.9095	2410	96.7072	2410	97.0676	2410	101.008	2410	100.784	2410	100.311
2420	96.9089	2420	96.1771	2420	94.6526	2420	95.7648	2420	96.0907	2420	99.8377	2420	99.3971	2420	98.2259
2430	95.5319	2430	95.3213	2430	93.4742	2430	94.8945	2430	95.1316	2430	98.999	2430	98.4529	2430	97.069
2440	94.1177	2440	94.5674	2440	92.4241	2440	94.0844	2440	94.3395	2440	98.4117	2440	97.7282	2440	96.3084
2450	92.8739	2450	93.8825	2450	91.4685	2450	93.4005	2450	93.5836	2450	97.7871	2450	97.188	2450	95.6475
2460	91.7425	2460	93.2274	2460	90.535	2460	92.7188	2460	92.8065	2460	97.2847	2460	96.7072	2460	95.1668
2470	91.1316	2470	92.5712	2470	89.6425	2470	92.0523	2470	92.1015	2470	96.8857	2470	96.2588	2470	94.7698
2480	89.961	2480	91.9282	2480	88.8431	2480	91.4717	2480	91.4526	2480	96.2901	2480	95.8252	2480	94.4389
2490	89.156	2490	91.3513	2490	88.066	2490	90.9285	2490	90.7787	2490	95.9417	2490	95.4923	2490	94.0565
2500	88.4422	2500	90.7762	2500	87.3282	2500	90.3958	2500	90.0954	2500	95.5173	2500	95.1382	2500	93.7193
2510	87.4484	2510	90.2644	2510	86.572	2510	89.8249	2510	89.5447	2510	95.2219	2510	94.8102	2510	93.4264
2520	86.796	2520	89.7117	2520	85.9052	2520	89.2723	2520	88.9337	2520	94.833	2520	94.4786	2520	93.1527
2530	86.1101	2530	89.205	2530	85.2294	2530	88.7337	2530	88.4011	2530	94.4319	2530	94.1849	2530	92.8894
2540	85.4643	2540	88.7275	2540	84.6089	2540	88.2203	2540	87.8138	2540	94.1374	2540	93.9029	2540	92.6611
2550	84.7384	2550	88.2852	2550	84.0277	2550	87.7581	2550	87.3142	2550	93.7216	2550	93.5882	2550	92.4659
2560	84.0825	2560	87.8324	2560	83.4366	2560	87.3558	2560	86.7794	2560	93.3975	2560	93.3269	2560	92.2055
2570	83.4487	2570	87.3345	2570	82.8946	2570	86.8693	2570	86.3127	2570	93.0498	2570	93.075	2570	92.0488
2580	82.6715	2580	86.8698	2580	82.3206	2580	86.4592	2580	85.8397	2580	92.7491	2580	92.8066	2580	91.841
2590	82.2773	2590	86.4227	2590	81.7956	2590	86.0007	2590	85.4078	2590	92.4996	2590	92.5561	2590	91.6682
2600	81.5476	2600	85.9614	2600	81.2704	2600	85.6578	2600	84.9711	2600	92.1814	2600	92.2975	2600	91.5208
2610	81.0556	2610	85.5244	2610	80.7809	2610	85.2797	2610	84.4823	2610	91.859	2610	92.068	2610	91.3762
2620	80.5076	2620	85.0717	2620	80.3044	2620	84.8509	2620	84.089	2620	91.631	2620	91.8608	2620	91.1953
2630	80.0303	2630	84.637	2630	79.8307	2630	84.4937	2630	83.7034	2630	91.3811	2630	91.5831	2630	91.0631
2640	79.5855	2640	84.2437	2640	79.3687	2640	84.207	2640	83.2423	2640	90.9551	2640	91.3966	2640	90.92
2650	78.9806	2650	83.7891	2650	78.9125	2650	83.8115	2650	82.8351	2650	90.7878	2650	91.1421	2650	90.7114
2660	78.12	2660	83.3508	2660	78.4632	2660	83.4687	2660	82.4333	2660	90.4435	2660	90.9562	2660	90.5536
2670	77.9394	2670	82.9357	2670	78.0488	2670	83.1313	2670	82.081	2670	90.2257	2670	90.7091	2670	90.4467
2680	77.3252	2680	82.5168	2680	77.593	2680	82.838	2680	81.6389	2680	89.9422	2680	90.4979	2680	90.2362
2690	76.8084	2690	82.1063	2690	77.1524	2690	82.4524	2690	81.2991	2690	89.6277	2690	90.3252	2690	90.0677
2700	76.4507	2700	81.6996	2700	76.7569	2700	82.119	2700	80.9723	2700	89.3861	2700	90.1527	2700	89.9323
2710	76.049	2710	81.2802	2710	76.3282	2710	81.7819	2710	80.5529	2710	89.1571	2710	89.9396	2710	89.8547
2720	75.5768	2720	80.9373	2720	75.9441	2720	81.4585	2720	80.261	2720	89.0043	2720	89.7781	2720	89.738
2730	75.21	2730	80.5317	2730	75.5292	2730	81.1355	2730	79.9328	2730	88.7087	2730	89.5754	2730	89.6355
2740	74.9183	2740	80.1356	2740	75.1599	2740	80.885	2740	79.5652	2740	88.3924	2740	89.4174	2740	89.5669
2750	74.4211	2750	79.7165	2750	74.7808	2750	80.5493	2750	79.2483	2750	88.1751	2750	89.232	2750	89.3941
2760	74.0224	2760	79.4152	2760	74.4244	2760	80.2545	2760	78.8703	2760	87.9636	2760	89.0869	2760	89.3055
2770	73.5622	2770	79.0648	2770	74.0575	2770	79.946	2770	78.5687	2770	87.7418	2770	88.9061	2770	89.167
2780	73.2676	2780	78.7227	2780	73.6929	2780	79.6285	2780	78.2377	2780	87.5431	2780	88.7363	2780	89.0698
2790	72.6906	2790	78.4272	2790	73.3701	2790	79.3384	2790	77.8446	2790	87.2661	2790	88.5769	2790	88.9491
2800	72.5157	2800	78.0792	2800	73.009	2800	79.0322	2800	77.644	2800	87.0859	2800	88.3782	2800	88.8476
2810	72.0001	2810	77.7023	2810	72.6928	2810	78.812	2810	77.3516	2810	86.7809	2810	88.2244	2810	88.7128
2820	71.6913	2820	77.3989	2820	72.3308	2820	78.554	2820	76.9786	2820	86.6394	2820	88.0549	2820	88.5998
2830	71.3954	2830	77.0697	2830	71.9747	2830	78.2847	2830	76.7112	2830	86.3359	2830	87.9152	2830	88.4578
2840	70.7623	2840	76.7396	2840	71.6292	2840	77.987	2840	76.3943	2840	86.1185	2840	87.71	2840	88.4154
2850	70.6508	2850	76.4308	2850	71.307	2850	77.7013	2850	76.0768	2850	85.9012	2850	87.5179	2850	88.2571
2860	70.2686	2860	76.1039	2860	70.9978	2860	77.4154	2860	75.8187	2860	85.7428	2860	87.321	2860	88.1169
2870	69.9006	2870	75.7962	2870	70.6735	2870	77.1281	2870	75.5267	2870	85.5297	2870	87.156	2870	88.0244
2880	69.4508	2880	75.4786	2880	70.3626	2880	76.8649	2880	75.2719	2880	85.2546	2880	86.9497	2880	87.9309
2890	69.0769	2890	75.1491	2890	70.0578	2890	76.5949	2890	74.977	2890	85.0907	2890	86.7921	2890	87.7143
2900	68.8208	2900	74.8754	2900	69.7454	2900	76.3757	2900	74.6879	2900	84.8342	2900	86.6406	2900	87.5873
2910	68.4302	2910	74.5675	2910	69.4274	2910	76.1413	2910	74.4029	2910	84.6717	2910	86.4063	2910	87.5098
2920	68.2883	2920	74.2617	2920	69.145	2920	75.8373	2920	74.1473	2920	84.4033	2920	86.2602	2920	87.3733
2930	68.0371	2930	73.9398	2930	68.8069	2930	75.5832	2930	73.8321	2930	84.2338	2930	86.1335	2930	87.1691
2940	67.5133	2940	73.6156	2940	68.5352	2940	75.2762	2940	73.5298	2940	84.1211	2940	85.9799	2940	87.1269
2950	67.387	2950	73.3244	2950	68.2441	2950	75.0353	2950	73.2826	2950	83.8221	2950	85.7705	2950	86.9638
2960	66.8787	2960	73.0535	2960	67.9487	2960	74.8017	2960	72.9946	2960	83.6615	2960	85.6467	2960	86.8452
2970	66.7864	2970	72.7589	2970	67.6518	2970	74.4719	2970	72.7329	2970	83.4055	2970	85.4903	2970	86.7795
2980	66.2697	2980	72.4775	2980	67.396	2980	74.2407	2980	72.4402	2980	83.2649	2980	85.3195	2980	86.6417
2990	66.2423	2990	72.214	2990	67.0985	2990	73.9915	2990	72.1692	2990	83.0879	2990	85.1424	2990	86.5851
3000	65.8374	3000	71.9101	3000	66.7968	3000	73.8278	3000	71.9243	3000	82.8259	3000	85.0545	3000	86.4997
3010	65.6651	3010	71.6707	3010	66.5646	3010	73.5941	3010	71.6899	3010	82.7092	3010	84.9436	3010	86.3468
3020	65.3686	3020	71.3805	3020	66.291	3020	73.3372	3020	71.4135	3020	82.5048	3020	84.7673	3020	86.2768
3030	65.1876	3030	71.0721	3030	66.0589	3030	73.1077	3030	71.2151	3030	82.3645	3030	84.6364	3030	86.2331
3040	64.6874	3040	70.8505	3040	65.7886	3040	72.8932	3040	70.9504	3040	82.1667	3040	84.5157	3040	86.1587
3050	64.4287	3050	70.5796	3050	65.5426	3050	72.6882	3050	70.7446	3050	81.9134	3050	84.3974	3050	85.9977
3060	64.2164	3060	70.325	3060	65.2738	3060	72.4247	3060	70.5418	3060	81.8189	3060	84.2525	3060	85.893
3070	63.8253	3070	70.0698	3070	65.0002	3070	72.2405	3070	70.2546	3070	81.5794	3070	84.0652	3070	85.7729
3080	63.7115	3080	69.7975	3080	64.7896	3080	72.0021	3080	70.0291	3080	81.4284	3080	83.9566	3080	85.6742
3090	63.4631	3090	69.5416	3090	64.5426	3090	71.7996	3090	69.8119	3090	81.2945	3090	83.7915	3090	85.5661
3100	62.9639	3100	69.2489	3100	64.3058	3100	71.6257	3100	69.5526	3100	81.029	3100	83.638	3100	85.4646
3110	62.9529	3110	69.0268	3110	64.0575	3110	71.3795	3110	69.348	3110	80.8199	3110	83.501	3110	85.3301
3120	62.6497	3120	68.7157	3120	63.818	3120	71.1328	3120	69.1323	3120	80.645	3120	83.4127	3120	85.2402
3130	62.3786	3130	68.4748	3130	63.5897	3130	70.9128	3130	68.8789	3130	80.4847	3130	83.2571	3130	85.1651
3140	62.0515	3140	68.224	3140	63.3385	3140	70.795	3140	68.6423	3140	80.334	3140	83.1537	3140	85.0794
3150	61.8198	3150	67.927	3150	63.1361	3150	70.5589	3150	68.4828	3150	80.2375	3150	82.928	3150	85.0169
3160	61.6797	3160	67.7034	3160	62.9001	3160	70.3736	3160	68.2559	3160	80.0458	3160	82.8279	3160	84.9162
3170	61.278	3170	67.4276	3170	62.6834	3170	70.1843	3170	68.0772	3170	79.9114	3170	82.6752	3170	84.8208
3180	61.0543	3180	67.1635	3180	62.4506	3180	69.9783	3180	67.8209	3180	79.7058	3180	82.5873	3180	84.6966
3190	60.7585	3190	66.9001	3190	62.2362	3190	69.7982	3190	67.5768	3190	79.5767	3190	82.4752	3190	84.6252
3200	60.3959	3200	66.616	3200	61.9742	3200	69.5679	3200	67.4488	3200	79.4446	3200	82.4035	3200	84.585
3210	60.1672	3210	66.3522	3210	61.772	3210	69.3842	3210	67.2205	3210	79.1791	3210	82.2533	3210	84.5146
3220	59.8466	3220	66.117	3220	61.5394	3220	69.1784	3220	67.0001	3220	79.0744	3220	82.1616	3220	84.4734
3230	59.6235	3230	65.8651	3230	61.3099	3230	68.9647	3230	66.7778	3230	78.9443	3230	82.0523	3230	84.4041
3240	59.3633	3240	65.5865	3240	61.0376	3240	68.7518	3240	66.5808	3240	78.8362	3240	81.9458	3240	84.3048
3250	59.0124	3250	65.3	3250	60.8423	3250	68.5157	3250	66.2676	3250	78.6908	3250	81.8244	3250	84.2522
3260	58.8761	3260	65.0626	3260	60.6013	3260	68.3365	3260	66.0799	3260	78.4494	3260	81.7027	3260	84.274
3270	58.6674	3270	64.8136	3270	60.3787	3270	68.1154	3270	65.9836	3270	78.3956	3270	81.6139	3270	84.1876
3280	58.3902	3280	64.5544	3280	60.178	3280	67.9468	3280	65.7177	3280	78.2224	3280	81.5026	3280	84.0925
3290	58.2965	3290	64.3508	3290	59.9207	3290	67.6955	3290	65.4749	3290	78.0943	3290	81.3839	3290	83.9912
3300	57.8994	3300	64.1401	3300	59.7196	3300	67.4664	3300	65.3852	3300	77.8951	3300	81.2276	3300	83.879
3310	57.6522	3310	63.921	3310	59.492	3310	67.2589	3310	65.1555	3310	77.7334	3310	81.1356	3310	83.8405
3320	57.413	3320	63.7141	3320	59.2898	3320	67.1254	3320	64.9591	3320	77.5571	3320	80.9865	3320	83.645
3330	57.196	3330	63.4528	3330	59.0489	3330	66.9027	3330	64.6973	3330	77.4674	3330	80.8205	3330	83.6086
3340	56.9151	3340	63.2037	3340	58.8219	3340	66.7314	3340	64.4587	3340	77.2348	3340	80.7212	3340	83.5291
3350	56.6105	3350	62.9555	3350	58.613	3350	66.5698	3350	64.3063	3350	77.1981	3350	80.5857	3350	83.4656
3360	56.2679	3360	62.7128	3360	58.3995	3360	66.3642	3360	64.1323	3360	76.9732	3360	80.4559	3360	83.4137
3370	56.1556	3370	62.4568	3370	58.2201	3370	66.1634	3370	63.9221	3370	76.8201	3370	80.3607	3370	83.3143
3380	56.0469	3380	62.2117	3380	58.0058	3380	65.9827	3380	63.6769	3380	76.625	3380	80.1973	3380	83.1979
3390	55.6455	3390	61.9415	3390	57.7711	3390	65.7935	3390	63.5379	3390	76.5165	3390	80.0437	3390	83.0151
3400	55.6266	3400	61.701	3400	57.57	3400	65.5728	3400	63.306	3400	76.319	3400	79.9548	3400	82.9583
3410	55.3309	3410	61.4921	3410	57.3429	3410	65.392	3410	63.1244	3410	76.1283	3410	79.7891	3410	82.8475
3420	54.9095	3420	61.2608	3420	57.1458	3420	65.2305	3420	63.0017	3420	76.0656	3420	79.6392	3420	82.7799
3430	54.7158	3430	61.0655	3430	56.942	3430	65.0472	3430	62.7883	3430	75.8311	3430	79.5446	3430	82.6974
3440	54.5338	3440	60.8218	3440	56.7571	3440	64.8355	3440	62.5688	3440	75.6625	3440	79.4145	3440	82.5874
3450	54.171	3450	60.6343	3450	56.5556	3450	64.679	3450	62.3731	3450	75.4985	3450	79.2909	3450	82.5084
3460	54.075	3460	60.4263	3460	56.3743	3460	64.4879	3460	62.1351	3460	75.3555	3460	79.1518	3460	82.4139
3470	53.7163	3470	60.1996	3470	56.1855	3470	64.3346	3470	61.9869	3470	75.0921	3470	79.0078	3470	82.3111
3480	53.5897	3480	59.9972	3480	56.0174	3480	64.1761	3480	61.8367	3480	74.947	3480	78.8335	3480	82.1751
3490	53.4393	3490	59.7502	3490	55.8265	3490	64.002	3490	61.6599	3490	74.7735	3490	78.7154	3490	82.0715
3500	53.0882	3500	59.5445	3500	55.6011	3500	63.7922	3500	61.5131	3500	74.657	3500	78.6263	3500	82.0153
3510	52.949	3510	59.3292	3510	55.4337	3510	63.642	3510	61.2917	3510	74.5037	3510	78.5176	3510	81.9255
3520	52.6629	3520	59.0962	3520	55.2415	3520	63.4735	3520	61.1166	3520	74.3143	3520	78.3331	3520	81.8186
3530	52.3554	3530	58.9301	3530	55.0607	3530	63.2878	3530	60.926	3530	74.1406	3530	78.2372	3530	81.6453
3540	52.2804	3540	58.7331	3540	54.8839	3540	63.1367	3540	60.7917	3540	73.9567	3540	78.0913	3540	81.4923
3550	51.9561	3550	58.545	3550	54.6886	3550	63.0003	3550	60.6213	3550	73.8947	3550	77.9429	3550	81.3936
3560	51.7888	3560	58.376	3560	54.5116	3560	62.8388	3560	60.3808	3560	73.7516	3560	77.8224	3560	81.3219
3570	51.505	3570	58.1333	3570	54.3637	3570	62.6477	3570	60.2278	3570	73.6637	3570	77.7037	3570	81.2074
3580	51.3063	3580	57.9254	3580	54.1906	3580	62.4956	3580	60.0946	3580	73.4275	3580	77.5317	3580	81.1004
3590	51.0479	3590	57.7124	3590	54.0275	3590	62.33	3590	59.9163	3590	73.2573	3590	77.4198	3590	80.937
3600	50.8343	3600	57.4902	3600	53.8459	3600	62.1753	3600	59.7481	3600	73.1098	3600	77.3288	3600	80.8626
3610	50.9145	3610	57.31	3610	53.6662	3610	62.0182	3610	59.5745	3610	72.8909	3610	77.1683	3610	80.7171
3620	50.3576	3620	57.0959	3620	53.4855	3620	61.8352	3620	59.3842	3620	72.7738	3620	77.0479	3620	80.6586
3630	50.2428	3630	56.917	3630	53.3173	3630	61.6852	3630	59.2562	3630	72.6634	3630	76.9298	3630	80.5594
3640	50.3684	3640	56.728	3640	53.1287	3640	61.5575	3640	59.0954	3640	72.3899	3640	76.8248	3640	80.4624
3650	50.0427	3650	56.5053	3650	52.9815	3650	61.3624	3650	58.972	3650	72.3895	3650	76.6896	3650	80.4492
3660	49.8644	3660	56.3025	3660	52.8287	3660	61.1894	3660	58.8249	3660	72.2147	3660	76.5618	3660	80.346
3670	49.6847	3670	56.1319	3670	52.6699	3670	61.1314	3670	58.6669	3670	72.1741	3670	76.487	3670	80.3105
3680	49.4149	3680	55.8832	3680	52.4932	3680	60.9189	3680	58.4753	3680	71.9495	3680	76.4249	3680	80.2007
3690	49.109	3690	55.6804	3690	52.3521	3690	60.8477	3690	58.3792	3690	71.8905	3690	76.2681	3690	80.0826
3700	48.8632	3700	55.4807	3700	52.1706	3700	60.636	3700	58.2409	3700	71.8058	3700	76.1431	3700	80.0153
3710	48.6877	3710	55.2676	3710	52.0306	3710	60.5423	3710	58.1142	3710	71.5732	3710	76.0488	3710	79.9137
3720	48.4194	3720	55.0813	3720	51.8751	3720	60.4097	3720	57.9913	3720	71.4926	3720	75.9126	3720	79.8401
3730	48.2966	3730	54.8422	3730	51.7344	3730	60.2697	3730	57.8243	3730	71.3153	3730	75.7955	3730	79.6721
3740	48.1176	3740	54.6567	3740	51.5708	3740	60.0823	3740	57.6533	3740	71.315	3740	75.61	3740	79.5579
3750	47.9213	3750	54.4469	3750	51.3987	3750	59.9467	3750	57.5165	3750	71.034	3750	75.519	3750	79.4531
3760	47.7168	3760	54.2698	3760	51.2052	3760	59.785	3760	57.3303	3760	70.9032	3760	75.3621	3760	79.3747
3770	47.5769	3770	54.0879	3770	51.0741	3770	59.6372	3770	57.2162	3770	70.7266	3770	75.2541	3770	79.2562
3780	47.472	3780	53.896	3780	50.8954	3780	59.4428	3780	57.0586	3780	70.5116	3780	75.099	3780	79.169
3790	47.2158	3790	53.6872	3790	50.7173	3790	59.3057	3790	56.8818	3790	70.4635	3790	75.0167	3790	79.0292
3800	46.9851	3800	53.5386	3800	50.6064	3800	59.1907	3800	56.7436	3800	70.3418	3800	74.8546	3800	78.8451
3810	46.786	3810	53.3302	3810	50.4129	3810	59.0765	3810	56.5949	3810	70.1708	3810	74.7098	3810	78.8598
3820	46.6673	3820	53.1282	3820	50.2644	3820	58.9192	3820	56.4432	3820	70.0345	3820	74.642	3820	78.7365
3830	46.3763	3830	52.9773	3830	50.1169	3830	58.7802	3830	56.2795	3830	69.9143	3830	74.5004	3830	78.5798
3840	46.2956	3840	52.762	3840	49.9626	3840	58.617	3840	56.1713	3840	69.7122	3840	74.3527	3840	78.5342
3850	45.9641	3850	52.5601	3850	49.82	3850	58.5125	3850	55.9985	3850	69.5667	3850	74.241	3850	78.4058
3860	45.8656	3860	52.3496	3860	49.6763	3860	58.3567	3860	55.8737	3860	69.4692	3860	74.0693	3860	78.3051
3870	45.6508	3870	52.1516	3870	49.5078	3870	58.2534	3870	55.7113	3870	69.4031	3870	73.9703	3870	78.095
3880	45.4703	3880	51.9663	3880	49.3848	3880	58.0972	3880	55.5643	3880	69.1751	3880	73.8357	3880	77.9625
3890	45.3307	3890	51.7471	3890	49.2207	3890	58.0128	3890	55.4801	3890	69.0188	3890	73.6716	3890	77.8234
3900	45.0779	3900	51.5272	3900	49.0587	3900	57.8682	3900	55.2959	3900	68.8221	3900	73.4953	3900	77.7129
3910	44.8722	3910	51.3768	3910	48.8797	3910	57.7075	3910	55.1335	3910	68.6852	3910	73.3566	3910	77.704
3920	44.7405	3920	51.1719	3920	48.7248	3920	57.6079	3920	55.0078	3920	68.6013	3920	73.2545	3920	77.5332
3930	44.5096	3930	50.9378	3930	48.5951	3930	57.4742	3930	54.8657	3930	68.485	3930	73.1513	3930	77.4264
3940	44.4598	3940	50.7191	3940	48.4448	3940	57.3081	3940	54.6799	3940	68.3191	3940	72.9379	3940	77.2982
3950	44.3396	3950	50.5129	3950	48.2822	3950	57.1073	3950	54.513	3950	68.227	3950	72.872	3950	77.1794
3960	44.2038	3960	50.3222	3960	48.1166	3960	56.9477	3960	54.4089	3960	68.0696	3960	72.7569	3960	77.0176
3970	44.1565	3970	50.1326	3970	47.9517	3970	56.8157	3970	54.2587	3970	67.8293	3970	72.6618	3970	76.9088
3980	43.7416	3980	49.9365	3980	47.802	3980	56.6904	3980	54.1048	3980	67.738	3980	72.5196	3980	76.8119
3990	43.3691	3990	49.7389	3990	47.6317	3990	56.5532	3990	53.9674	3990	67.6171	3990	72.3772	3990	76.7266
4000	43.3087	4000	49.5937	4000	47.5228	4000	56.4423	4000	53.8617	4000	67.352	4000	72.2903	4000	76.5564
4010	43.172	4010	49.4229	4010	47.3598	4010	56.2623	4010	53.6993	4010	67.3086	4010	72.1268	4010	76.3976
4020	42.9959	4020	49.2332	4020	47.2349	4020	56.171	4020	53.5685	4020	67.1897	4020	72.0566	4020	76.2961
4030	42.909	4030	49.0604	4030	47.096	4030	56.06	4030	53.4747	4030	67.0483	4030	71.935	4030	76.2572
4040	42.7227	4040	48.9066	4040	46.9899	4040	55.9649	4040	53.3677	4040	66.8965	4040	71.8291	4040	76.1828
4050	42.4907	4050	48.7057	4050	46.8571	4050	55.8644	4050	53.2252	4050	66.7363	4050	71.7078	4050	76.1488
4060	42.3749	4060	48.5059	4060	46.7134	4060	55.7648	4060	53.1464	4060	66.6823	4060	71.6644	4060	76.0591
4070	42.1798	4070	48.3722	4070	46.6132	4070	55.6128	4070	53.0224	4070	66.5477	4070	71.5434	4070	76.055
4080	42.0501	4080	48.2065	4080	46.4988	4080	55.52	4080	52.9115	4080	66.4725	4080	71.4524	4080	75.9307
4090	41.8813	4090	48.0104	4090	46.3401	4090	55.3656	4090	52.7564	4090	66.2708	4090	71.3667	4090	75.8808
4100	41.6913	4100	47.8015	4100	46.2097	4100	55.2663	4100	52.6541	4100	66.1853	4100	71.2805	4100	75.8229
4110	41.4355	4110	47.577	4110	46.0531	4110	55.1894	4110	52.5423	4110	66.0881	4110	71.1781	4110	75.7431
4120	41.3509	4120	47.4212	4120	45.9462	4120	55.048	4120	52.3811	4120	65.9892	4120	71.0614	4120	75.6383
4130	41.1413	4130	47.2487	4130	45.8329	4130	54.9638	4130	52.3307	4130	65.8455	4130	70.9997	4130	75.5717
4140	41.0441	4140	47.0585	4140	45.6998	4140	54.8486	4140	52.1781	4140	65.7236	4140	70.8944	4140	75.56
4150	40.8556	4150	46.8459	4150	45.5713	4150	54.7154	4150	52.0981	4150	65.5963	4150	70.7833	4150	75.4601
4160	40.6613	4160	46.6701	4160	45.442	4160	54.6076	4160	51.9791	4160	65.426	4160	70.6428	4160	75.3269
4170	40.4239	4170	46.4602	4170	45.3019	4170	54.4797	4170	51.8669	4170	65.2956	4170	70.5215	4170	75.1897
4180	40.2121	4180	46.2647	4180	45.1569	4180	54.3684	4180	51.7781	4180	65.1962	4180	70.4162	4180	75.103
4190	40.2121	4190	46.0571	4190	45.0418	4190	54.2772	4190	51.6154	4190	65.1055	4190	70.3178	4190	74.9285
4200	39.9699	4200	45.894	4200	44.8975	4200	54.1454	4200	51.5159	4200	65.0646	4200	70.2018	4200	74.7845
4210	39.7905	4210	45.7381	4210	44.7804	4210	54.0248	4210	51.4016	4210	64.8939	4210	70.0964	4210	74.8076
4220	39.7696	4220	45.5256	4220	44.6512	4220	53.9517	4220	51.2789	4220	64.8227	4220	69.9919	4220	74.6668
4230	39.482	4230	45.3573	4230	44.5589	4230	53.7932	4230	51.1728	4230	64.6337	4230	69.8799	4230	74.5564
4240	39.3369	4240	45.1968	4240	44.407	4240	53.6808	4240	51.0112	4240	64.4768	4240	69.6991	4240	74.4534
4250	39.2823	4250	45.001	4250	44.2809	4250	53.6072	4250	50.8964	4250	64.3808	4250	69.6684	4250	74.4025
4260	39.024	4260	44.7976	4260	44.1383	4260	53.5279	4260	50.8022	4260	64.2622	4260	69.5489	4260	74.3282
4270	38.9475	4270	44.6226	4270	44.0335	4270	53.3608	4270	50.7208	4270	64.0491	4270	69.4591	4270	74.2749
4280	38.7822	4280	44.4152	4280	43.9008	4280	53.2568	4280	50.5627	4280	63.9928	4280	69.3924	4280	74.1578
4290	38.5297	4290	44.2299	4290	43.7692	4290	53.1865	4290	50.4813	4290	63.8971	4290	69.3065	4290	74.0084
4300	38.4195	4300	44.0666	4300	43.6764	4300	53.0435	4300	50.3084	4300	63.8432	4300	69.1814	4300	73.9973
4310	38.1108	4310	43.8872	4310	43.529	4310	52.954	4310	50.2476	4310	63.7282	4310	69.0556	4310	73.9199
4320	37.987	4320	43.6965	4320	43.4055	4320	52.8253	4320	50.1261	4320	63.5592	4320	68.9342	4320	73.7885
4330	37.9473	4330	43.5118	4330	43.2531	4330	52.7174	4330	49.9877	4330	63.4954	4330	68.8949	4330	73.7478
4340	37.7423	4340	43.329	4340	43.1597	4340	52.5747	4340	49.8958	4340	63.3708	4340	68.7591	4340	73.6748
4350	37.5541	4350	43.1422	4350	43.0169	4350	52.4631	4350	49.7999	4350	63.195	4350	68.6248	4350	73.5654
4360	37.4984	4360	42.9584	4360	42.8778	4360	52.3401	4360	49.6447	4360	63.1178	4360	68.5657	4360	73.4862
4370	37.4074	4370	42.7818	4370	42.7547	4370	52.2671	4370	49.5449	4370	62.9716	4370	68.492	4370	73.3705
4380	37.0514	4380	42.5862	4380	42.6283	4380	52.1516	4380	49.43	4380	62.8456	4380	68.4169	4380	73.2972
4390	36.9053	4390	42.4155	4390	42.4983	4390	52.0827	4390	49.3414	4390	62.7149	4390	68.2987	4390	73.197
4400	36.7583	4400	42.2223	4400	42.3696	4400	51.9496	4400	49.2767	4400	62.6429	4400	68.1562	4400	73.0654
4410	36.5958	4410	42.059	4410	42.2347	4410	51.7902	4410	49.1433	4410	62.432	4410	68.0485	4410	72.9447
4420	36.4073	4420	41.8764	4420	42.1184	4420	51.7072	4420	49.019	4420	62.3139	4420	67.9056	4420	72.8041
4430	36.2911	4430	41.694	4430	41.986	4430	51.5937	4430	48.8602	4430	62.1367	4430	67.7886	4430	72.6843
4440	36.0738	4440	41.5511	4440	41.8666	4440	51.4772	4440	48.7929	4440	62.0845	4440	67.6676	4440	72.6144
4450	35.9999	4450	41.3701	4450	41.733	4450	51.3506	4450	48.6895	4450	61.9601	4450	67.5606	4450	72.4922
4460	35.9388	4460	41.1924	4460	41.6088	4460	51.2728	4460	48.5336	4460	61.8695	4460	67.4415	4460	72.3615
4470	35.7735	4470	40.9841	4470	41.5231	4470	51.2298	4470	48.4909	4470	61.6601	4470	67.3518	4470	72.3269
4480	35.5314	4480	40.8253	4480	41.3884	4480	51.0776	4480	48.3799	4480	61.6428	4480	67.2226	4480	72.0689
4490	35.4517	4490	40.6223	4490	41.2368	4490	50.9398	4490	48.2477	4490	61.4944	4490	67.1211	4490	72.0189
4500	35.3001	4500	40.4119	4500	41.1086	4500	50.8271	4500	48.1274	4500	61.2963	4500	66.9805	4500	71.9528
4510	35.3051	4510	40.2487	4510	40.9823	4510	50.7428	4510	48.0092	4510	61.2212	4510	66.8809	4510	71.8484
4520	35.1436	4520	40.0951	4520	40.8217	4520	50.5525	4520	47.8944	4520	61.1104	4520	66.8051	4520	71.7274
4530	35.0905	4530	39.9006	4530	40.7266	4530	50.507	4530	47.8033	4530	60.9482	4530	66.6947	4530	71.6299
4540	34.8524	4540	39.747	4540	40.6257	4540	50.3448	4540	47.6495	4540	60.9272	4540	66.5599	4540	71.5902
4550	34.721	4550	39.5463	4550	40.4609	4550	50.2761	4550	47.5646	4550	60.755	4550	66.4892	4550	71.4704
4560	34.6781	4560	39.3815	4560	40.3569	4560	50.0893	4560	47.4216	4560	60.6426	4560	66.4463	4560	71.3618
4570	34.4566	4570	39.208	4570	40.2104	4570	50.0279	4570	47.3534	4570	60.5521	4570	66.3302	4570	71.2895
4580	34.3051	4580	39.0362	4580	40.0982	4580	49.9175	4580	47.2594	4580	60.4375	4580	66.1613	4580	71.2315
4590	34.1416	4590	38.8766	4590	40.0043	4590	49.8304	4590	47.1598	4590	60.3195	4590	66.0869	4590	71.1206
4600	33.785	4600	38.7001	4600	39.8777	4600	49.7683	4600	47.0009	4600	60.2068	4600	66.0102	4600	71.0539
4610	33.6766	4610	38.5395	4610	39.717	4610	49.6599	4610	46.8394	4610	60.0579	4610	65.9545	4610	70.9471
4620	33.7436	4620	38.3608	4620	39.5595	4620	49.5515	4620	46.7328	4620	60.0201	4620	65.8507	4620	70.8843
4630	33.4561	4630	38.1993	4630	39.4123	4630	49.3803	4630	46.6019	4630	59.9491	4630	65.798	4630	70.7755
4640	33.3491	4640	38.0255	4640	39.2835	4640	49.2938	4640	46.4799	4640	59.8814	4640	65.6561	4640	70.7491
4650	33.1423	4650	37.8205	4650	39.1509	4650	49.1537	4650	46.3477	4650	59.7388	4650	65.6126	4650	70.6888
4660	33.0029	4660	37.6667	4660	38.9864	4660	48.9725	4660	46.2158	4660	59.6403	4660	65.5108	4660	70.6516
4670	33.0019	4670	37.4731	4670	38.8889	4670	48.8731	4670	46.0831	4670	59.5123	4670	65.4466	4670	70.6447
4680	32.8545	4680	37.2896	4680	38.7545	4680	48.7506	4680	45.9945	4680	59.4651	4680	65.3948	4680	70.5492
4690	32.6482	4690	37.1078	4690	38.6072	4690	48.5795	4690	45.8892	4690	59.3562	4690	65.3413	4690	70.591
4700	32.3797	4700	36.9141	4700	38.4953	4700	48.4354	4700	45.7633	4700	59.2839	4700	65.2453	4700	70.4965
4710	32.383	4710	36.7519	4710	38.3725	4710	48.3764	4710	45.6504	4710	59.2622	4710	65.1991	4710	70.4674
4720	32.2855	4720	36.5996	4720	38.2674	4720	48.2527	4720	45.5379	4720	59.1488	4720	65.1327	4720	70.4476
4730	32.0722	4730	36.4369	4730	38.1491	4730	48.1358	4730	45.437	4730	59.0018	4730	65.0311	4730	70.3805
4740	31.7394	4740	36.2659	4740	38.0552	4740	48.0347	4740	45.3097	4740	58.928	4740	64.9104	4740	70.3351
4750	31.8077	4750	36.1232	4750	37.9178	4750	47.8807	4750	45.1578	4750	58.7705	4750	64.8184	4750	70.1653
4760	31.473	4760	35.9825	4760	37.8007	4760	47.752	4760	45.1059	4760	58.6501	4760	64.7254	4760	70.0337
4770	31.4309	4770	35.8041	4770	37.6215	4770	47.667	4770	44.9713	4770	58.5568	4770	64.6224	4770	69.9873
4780	31.3141	4780	35.6529	4780	37.5627	4780	47.5439	4780	44.7858	4780	58.4843	4780	64.5159	4780	69.8912
4790	31.2221	4790	35.4641	4790	37.4189	4790	47.4375	4790	44.7141	4790	58.4426	4790	64.4382	4790	69.7369
4800	31.1147	4800	35.2927	4800	37.2691	4800	47.3364	4800	44.6503	4800	58.2447	4800	64.3639	4800	69.7076
4810	30.8451	4810	35.1603	4810	37.1419	4810	47.1658	4810	44.4966	4810	58.119	4810	64.2461	4810	69.6226
4820	30.7408	4820	35.0006	4820	37.0559	4820	47.0994	4820	44.3922	4820	58.0793	4820	64.1422	4820	69.518
4830	30.6174	4830	34.8141	4830	36.9408	4830	46.9965	4830	44.2969	4830	57.9535	4830	64.0401	4830	69.3736
4840	30.4402	4840	34.6358	4840	36.813	4840	46.8647	4840	44.1744	4840	57.8096	4840	63.935	4840	69.3053
4850	30.099	4850	34.4556	4850	36.6909	4850	46.7533	4850	44.0697	4850	57.7579	4850	63.8302	4850	69.2134
4860	30.1159	4860	34.3142	4860	36.5878	4860	46.6296	4860	43.9096	4860	57.6221	4860	63.7939	4860	69.1556
4870	30.0995	4870	34.166	4870	36.4542	4870	46.5198	4870	43.8248	4870	57.4355	4870	63.6721	4870	69.0166
4880	29.9698	4880	34.0087	4880	36.3513	4880	46.4249	4880	43.6833	4880	57.2681	4880	63.5691	4880	68.922
4890	29.9175	4890	33.839	4890	36.2498	4890	46.3363	4890	43.5723	4890	57.2914	4890	63.5062	4890	68.8306
4900	29.6487	4900	33.6707	4900	36.1127	4900	46.1804	4900	43.5027	4900	57.235	4900	63.3776	4900	68.8111
4910	29.6388	4910	33.4951	4910	35.9807	4910	46.0741	4910	43.3691	4910	57.2067	4910	63.3736	4910	68.7514
4920	29.402	4920	33.3557	4920	35.8789	4920	45.9925	4920	43.2283	4920	57.0163	4920	63.3001	4920	68.6681
4930	29.2674	4930	33.2043	4930	35.771	4930	45.8658	4930	43.1398	4930	56.9629	4930	63.1703	4930	68.6439
4940	29.1181	4940	33.0437	4940	35.6589	4940	45.8034	4940	43.0542	4940	56.8862	4940	63.1537	4940	68.5683
4950	28.9973	4950	32.8965	4950	35.5403	4950	45.6467	4950	42.9027	4950	56.6859	4950	63.054	4950	68.4709
4960	28.7745	4960	32.7373	4960	35.404	4960	45.5306	4960	42.8201	4960	56.6423	4960	62.9434	4960	68.4551
4970	28.4923	4970	32.5658	4970	35.3089	4970	45.4522	4970	42.732	4970	56.4567	4970	62.8274	4970	68.3771
4980	28.5714	4980	32.4211	4980	35.1605	4980	45.3954	4980	42.5729	4980	56.4124	4980	62.7419	4980	68.2282
4990	28.4477	4990	32.2621	4990	35.0392	4990	45.2947	4990	42.4984	4990	56.3652	4990	62.7006	4990	68.1875
5000	28.2804	5000	32.1054	5000	34.9424	5000	45.1673	5000	42.3597	5000	56.3113	5000	62.6311	5000	68.1683
5010	28.1052	5010	31.9404	5010	34.8452	5010	45.0847	5010	42.2534	5010	56.1577	5010	62.5141	5010	68.0108
5020	28.1319	5020	31.8087	5020	34.7027	5020	44.9235	5020	42.1252	5020	55.9269	5020	62.3221	5020	67.875
5030	27.9552	5030	31.6961	5030	34.5703	5030	44.8007	5030	41.9945	5030	55.8628	5030	62.2287	5030	67.79
5040	27.645	5040	31.5788	5040	34.4649	5040	44.6726	5040	41.9046	5040	55.8089	5040	62.102	5040	67.6998
5050	27.5352	5050	31.4515	5050	34.3374	5050	44.5536	5050	41.806	5050	55.7189	5050	62.0519	5050	67.6174
5060	27.439	5060	31.2556	5060	34.2081	5060	44.4865	5060	41.671	5060	55.608	5060	61.948	5060	67.5133
5070	27.3023	5070	31.1175	5070	34.1155	5070	44.427	5070	41.5503	5070	55.5104	5070	61.9139	5070	67.4583
5080	27.089	5080	30.9408	5080	34.0298	5080	44.3207	5080	41.4935	5080	55.3957	5080	61.8134	5080	67.4207
5090	27.069	5090	30.7944	5090	33.9002	5090	44.1792	5090	41.3798	5090	55.3687	5090	61.7313	5090	67.3488
5100	26.9972	5100	30.6599	5100	33.8002	5100	44.0513	5100	41.2653	5100	55.2834	5100	61.6444	5100	67.1947
5110	26.8686	5110	30.4798	5110	33.6967	5110	44.0202	5110	41.1878	5110	55.1792	5110	61.5718	5110	67.1205
5120	26.642	5120	30.3564	5120	33.6055	5120	43.8931	5120	41.0949	5120	55.0375	5120	61.4655	5120	66.9676
5130	26.5443	5130	30.198	5130	33.4994	5130	43.7758	5130	40.9838	5130	54.8719	5130	61.3548	5130	66.8842
5140	26.281	5140	30.0878	5140	33.3831	5140	43.6551	5140	40.9169	5140	54.8172	5140	61.2692	5140	66.8626
5150	26.2841	5150	29.9355	5150	33.2813	5150	43.566	5150	40.8251	5150	54.647	5150	61.1484	5150	66.7428
5160	26.2381	5160	29.8145	5160	33.1694	5160	43.4412	5160	40.7306	5160	54.5568	5160	61.0001	5160	66.5458
5170	26.0343	5170	29.6555	5170	33.0741	5170	43.3945	5170	40.6207	5170	54.3782	5170	60.9362	5170	66.4823
5180	25.9163	5180	29.5144	5180	32.9436	5180	43.2758	5180	40.4545	5180	54.3309	5180	60.7901	5180	66.3687
5190	25.632	5190	29.3461	5190	32.8278	5190	43.1977	5190	40.3769	5190	54.2589	5190	60.6831	5190	66.2496
5200	25.6602	5200	29.1631	5200	32.719	5200	43.0654	5200	40.2997	5200	54.1247	5200	60.644	5200	66.1819
5210	25.4414	5210	29.0009	5210	32.6166	5210	42.9398	5210	40.1975	5210	53.9965	5210	60.4964	5210	66.0853
5220	25.2446	5220	28.8249	5220	32.5283	5220	42.9103	5220	40.1285	5220	53.8932	5220	60.4711	5220	66.0344
5230	25.1794	5230	28.6909	5230	32.3986	5230	42.7831	5230	39.9958	5230	53.8092	5230	60.3628	5230	66.0003
5240	25.1119	5240	28.5433	5240	32.2953	5240	42.6933	5240	39.8763	5240	53.6142	5240	60.2269	5240	65.9303
5250	25.0209	5250	28.4325	5250	32.2099	5250	42.5426	5250	39.8255	5250	53.6193	5250	60.1272	5250	65.6951
5260	24.8288	5260	28.2212	5260	32.1018	5260	42.4658	5260	39.7076	5260	53.5131	5260	59.9262	5260	65.6018
5270	24.7924	5270	28.0977	5270	32.0088	5270	42.3829	5270	39.6721	5270	53.3333	5270	59.7935	5270	65.4636
5280	24.6089	5280	27.9432	5280	31.9291	5280	42.2691	5280	39.5509	5280	53.2543	5280	59.6475	5280	65.2215
5290	24.5104	5290	27.7801	5290	31.8195	5290	42.1917	5290	39.4601	5290	53.0693	5290	59.518	5290	65.1118
5300	24.5227	5300	27.5861	5300	31.7412	5300	42.1002	5300	39.3881	5300	53.0456	5300	59.4278	5300	64.9965
5310	24.2534	5310	27.3773	5310	31.6424	5310	42.0241	5310	39.3028	5310	52.8947	5310	59.2772	5310	64.831
5320	24.2365	5320	27.2366	5320	31.5219	5320	41.8789	5320	39.2261	5320	52.7753	5320	59.1769	5320	64.6758
5330	23.9834	5330	27.1039	5330	31.404	5330	41.8752	5330	39.1555	5330	52.6156	5330	59.0351	5330	64.6064
5340	23.8159	5340	26.9543	5340	31.3557	5340	41.7852	5340	39.0459	5340	52.38	5340	58.9289	5340	64.3947
5350	23.7477	5350	26.8206	5350	31.2079	5350	41.7038	5350	38.978	5350	52.3489	5350	58.8348	5350	64.2688
5360	23.7139	5360	26.6704	5360	31.1206	5360	41.658	5360	38.8887	5360	52.2571	5360	58.7258	5360	64.2148
5370	23.5222	5370	26.547	5370	31.0122	5370	41.5365	5370	38.8047	5370	52.179	5370	58.6554	5370	64.271
5380	23.2485	5380	26.3493	5380	30.9499	5380	41.4884	5380	38.7333	5380	52.0229	5380	58.5441	5380	64.0835
5390	23.2265	5390	26.2257	5390	30.8441	5390	41.391	5390	38.6786	5390	51.9311	5390	58.485	5390	64.0071
5400	23.1473	5400	26.0584	5400	30.768	5400	41.3032	5400	38.5485	5400	51.8141	5400	58.306	5400	63.9537
5410	23.0378	5410	25.9485	5410	30.6682	5410	41.2759	5410	38.4783	5410	51.7223	5410	58.2735	5410	63.8282
5420	23.0297	5420	25.7631	5420	30.6067	5420	41.2184	5420	38.4108	5420	51.6486	5420	58.1893	5420	63.7914
5430	22.8774	5430	25.6588	5430	30.5149	5430	41.0966	5430	38.3594	5430	51.6005	5430	58.1233	5430	63.6991
5440	22.6161	5440	25.5061	5440	30.465	5440	41.0212	5440	38.2526	5440	51.4385	5440	58.0234	5440	63.6044
5450	22.5817	5450	25.3635	5450	30.353	5450	40.9325	5450	38.1974	5450	51.4049	5450	57.9581	5450	63.4027
5460	22.4365	5460	25.2396	5460	30.2364	5460	40.8384	5460	38.1086	5460	51.3173	5460	57.9056	5460	63.4154
5470	22.1878	5470	25.0803	5470	30.1414	5470	40.7183	5470	38.0022	5470	51.1626	5470	57.7831	5470	63.3103
5480	22.1197	5480	24.9265	5480	30.0461	5480	40.6476	5480	37.8988	5480	51.0812	5480	57.6527	5480	63.2099
5490	22.1168	5490	24.7658	5490	29.9162	5490	40.5551	5490	37.776	5490	51.0478	5490	57.6183	5490	63.1314
5500	22.0575	5500	24.6107	5500	29.8105	5500	40.4645	5500	37.6993	5500	50.8591	5500	57.4946	5500	63.0278
5510	21.7849	5510	24.4569	5510	29.7299	5510	40.3958	5510	37.5989	5510	50.821	5510	57.4301	5510	62.9854
5520	21.685	5520	24.2928	5520	29.621	5520	40.2579	5520	37.4629	5520	50.6568	5520	57.3609	5520	62.9266
5530	21.6109	5530	24.1842	5530	29.4846	5530	40.1732	5530	37.3199	5530	50.6271	5530	57.3236	5530	62.9378
5540	21.611	5540	23.999	5540	29.4075	5540	40.035	5540	37.2578	5540	50.5932	5540	57.2974	5540	62.834
5550	21.3242	5550	23.8426	5550	29.32	5550	39.9727	5550	37.1319	5550	50.5067	5550	57.2214	5550	62.8334
5560	21.3216	5560	23.6781	5560	29.191	5560	39.8875	5560	37.0413	5560	50.4867	5560	57.1584	5560	62.7336
5570	21.2665	5570	23.5488	5570	29.1025	5570	39.7761	5570	36.9443	5570	50.4056	5570	57.1096	5570	62.7404
5580	21.045	5580	23.3797	5580	29.0194	5580	39.7313	5580	36.9041	5580	50.2637	5580	57.019	5580	62.7349
5590	21.1221	5590	23.2577	5590	28.9098	5590	39.6087	5590	36.8194	5590	50.266	5590	56.9182	5590	62.6646
5600	20.8775	5600	23.1171	5600	28.8377	5600	39.5332	5600	36.7175	5600	50.065	5600	56.8974	5600	62.6218
5610	20.7528	5610	23.0148	5610	28.741	5610	39.4687	5610	36.6422	5610	49.9454	5610	56.8074	5610	62.5492
5620	20.7063	5620	22.8833	5620	28.649	5620	39.3557	5620	36.5937	5620	49.8931	5620	56.7431	5620	62.4844
5630	20.5032	5630	22.7605	5630	28.5317	5630	39.2574	5630	36.4494	5630	49.804	5630	56.6339	5630	62.3305
5640	20.5475	5640	22.6139	5640	28.4414	5640	39.1553	5640	36.4096	5640	49.774	5640	56.5048	5640	62.2288
5650	20.2263	5650	22.4524	5650	28.329	5650	39.0774	5650	36.2957	5650	49.6552	5650	56.4266	5650	62.1912
5660	20.0042	5660	22.3487	5660	28.228	5660	39.0305	5660	36.218	5660	49.5844	5660	56.373	5660	62.1381
5670	20.0508	5670	22.2114	5670	28.1452	5670	38.9213	5670	36.1577	5670	49.5251	5670	56.3323	5670	62.033
5680	19.9119	5680	22.0315	5680	28.0526	5680	38.8585	5680	36.0493	5680	49.3746	5680	56.1974	5680	61.9616
5690	19.9326	5690	21.8931	5690	27.9387	5690	38.8122	5690	35.9893	5690	49.2425	5690	56.0831	5690	61.7805
5700	19.7516	5700	21.7736	5700	27.8633	5700	38.7139	5700	35.9591	5700	49.2435	5700	55.998	5700	61.7189
5710	19.7435	5710	21.6465	5710	27.77	5710	38.6583	5710	35.8354	5710	49.1402	5710	55.9561	5710	61.6558
5720	19.5691	5720	21.4981	5720	27.6775	5720	38.5731	5720	35.7522	5720	49.0714	5720	55.8697	5720	61.5636
5730	19.4295	5730	21.3329	5730	27.5759	5730	38.5	5730	35.6812	5730	48.9601	5730	55.7633	5730	61.4706
5740	19.4634	5740	21.2211	5740	27.488	5740	38.4477	5740	35.6365	5740	48.9705	5740	55.7356	5740	61.4707
5750	19.1916	5750	21.0478	5750	27.406	5750	38.3041	5750	35.4958	5750	48.8021	5750	55.6943	5750	61.3911
5760	19.0976	5760	20.897	5760	27.3213	5760	38.2292	5760	35.4497	5760	48.6606	5760	55.6142	5760	61.3063
5770	19.0805	5770	20.7363	5770	27.2372	5770	38.1637	5770	35.3356	5770	48.6211	5770	55.583	5770	61.2144
5780	18.9813	5780	20.5691	5780	27.1562	5780	38.1002	5780	35.2895	5780	48.6243	5780	55.4878	5780	61.2008
5790	18.854	5790	20.4399	5790	27.0918	5790	38.0066	5790	35.2538	5790	48.4917	5790	55.4153	5790	61.1321
5800	18.7849	5800	20.2773	5800	26.9547	5800	37.933	5800	35.1412	5800	48.3859	5800	55.3432	5800	61.0249
5810	18.6563	5810	20.1674	5810	26.8705	5810	37.7805	5810	35.0704	5810	48.4419	5810	55.3354	5810	60.9895
5820	18.6541	5820	20.0604	5820	26.7776	5820	37.804	5820	34.9657	5820	48.394	5820	55.2433	5820	60.9354
5830	18.5502	5830	19.8795	5830	26.6908	5830	37.6453	5830	34.8948	5830	48.2508	5830	55.1928	5830	60.9063
5840	18.3834	5840	19.6982	5840	26.6031	5840	37.5772	5840	34.8174	5840	48.1554	5840	55.0988	5840	60.8512
5850	18.3806	5850	19.5453	5850	26.5072	5850	37.4905	5850	34.6892	5850	48.0539	5850	55.0732	5850	60.8238
5860	18.3697	5860	19.4133	5860	26.3927	5860	37.3824	5860	34.5752	5860	47.9979	5860	55.0637	5860	60.7249
5870	18.1859	5870	19.2571	5870	26.2861	5870	37.3248	5870	34.5451	5870	47.9483	5870	54.9802	5870	60.6648
5880	18.0846	5880	19.1347	5880	26.1745	5880	37.2613	5880	34.4081	5880	47.8497	5880	54.9417	5880	60.6776
5890	17.8947	5890	18.9913	5890	26.075	5890	37.1715	5890	34.3165	5890	47.8205	5890	54.8265	5890	60.5679
5900	17.774	5900	18.8283	5900	26.0196	5900	37.058	5900	34.2004	5900	47.7621	5900	54.7448	5900	60.5234
5910	17.6457	5910	18.6968	5910	25.9058	5910	36.973	5910	34.1796	5910	47.5518	5910	54.6862	5910	60.4556
5920	17.4985	5920	18.5565	5920	25.7806	5920	36.9069	5920	34.1092	5920	47.5719	5920	54.576	5920	60.371
5930	17.3941	5930	18.4681	5930	25.7397	5930	36.8325	5930	34.0644	5930	47.458	5930	54.5181	5930	60.284
5940	17.3756	5940	18.3103	5940	25.6446	5940	36.7588	5940	33.9334	5940	47.3205	5940	54.4095	5940	60.2805
5950	17.3442	5950	18.1976	5950	25.5918	5950	36.685	5950	33.8917	5950	47.2971	5950	54.3472	5950	60.136
5960	17.214	5960	18.0738	5960	25.4844	5960	36.6132	5960	33.8332	5960	47.1403	5960	54.2735	5960	60.0622
5970	16.9705	5970	17.9155	5970	25.3764	5970	36.5655	5970	33.7749	5970	47.0669	5970	54.1809	5970	59.9853
5980	16.931	5980	17.7614	5980	25.2783	5980	36.4858	5980	33.6523	5980	47.075	5980	54.1382	5980	59.9128
5990	16.6569	5990	17.5981	5990	25.2143	5990	36.3974	5990	33.5972	5990	46.973	5990	54.0503	5990	59.8903
6000	16.4431	6000	17.4226	6000	25.1001	6000	36.2733	6000	33.4536	6000	46.8597	6000	54.0181	6000	59.8002
6010	16.5136	6010	17.3108	6010	24.9855	6010	36.1427	6010	33.3694	6010	46.7323	6010	53.8907	6010	59.7089
6020	16.3739	6020	17.1829	6020	24.8789	6020	36.0426	6020	33.2648	6020	46.6426	6020	53.8311	6020	59.7436
6030	16.3657	6030	17.0425	6030	24.7783	6030	35.9054	6030	33.1664	6030	46.6562	6030	53.825	6030	59.7069
6040	16.2008	6040	16.8965	6040	24.6727	6040	35.8555	6040	33.0715	6040	46.6604	6040	53.7298	6040	59.6649
6050	16.0512	6050	16.7427	6050	24.5803	6050	35.7481	6050	32.9796	6050	46.5242	6050	53.6302	6050	59.6249
6060	15.7747	6060	16.6066	6060	24.4787	6060	35.7179	6060	32.8635	6060	46.388	6060	53.5655	6060	59.5744
6070	15.8305	6070	16.4904	6070	24.3644	6070	35.603	6070	32.7875	6070	46.3189	6070	53.4947	6070	59.51
6080	15.7206	6080	16.3475	6080	24.2585	6080	35.5281	6080	32.714	6080	46.2564	6080	53.475	6080	59.4156
6090	15.5402	6090	16.209	6090	24.2063	6090	35.4223	6090	32.6326	6090	46.1492	6090	53.3818	6090	59.3169
6100	15.5907	6100	16.0543	6100	24.1161	6100	35.3622	6100	32.57	6100	46.0722	6100	53.2744	6100	59.2225
6110	15.3668	6110	15.9328	6110	24.0236	6110	35.2555	6110	32.455	6110	46.0316	6110	53.1793	6110	59.141
6120	15.3242	6120	15.8222	6120	23.9279	6120	35.1679	6120	32.3713	6120	45.9343	6120	53.0897	6120	59.096
6130	15.3226	6130	15.6836	6130	23.8137	6130	35.0741	6130	32.2727	6130	45.7822	6130	53.0214	6130	59.0294
6140	15.0885	6140	15.5782	6140	23.7501	6140	35.0542	6140	32.2111	6140	45.7314	6140	52.9256	6140	58.9588
6150	15.0717	6150	15.3854	6150	23.6365	6150	35.0095	6150	32.1324	6150	45.6625	6150	52.8604	6150	58.8485
6160	14.904	6160	15.2442	6160	23.588	6160	34.8644	6160	32.0505	6160	45.5558	6160	52.8252	6160	58.8092
6170	14.8004	6170	15.0837	6170	23.4827	6170	34.8285	6170	32.0202	6170	45.5821	6170	52.7658	6170	58.6991
6180	14.7134	6180	14.9181	6180	23.3974	6180	34.7674	6180	31.9703	6180	45.4462	6180	52.7074	6180	58.6961
6190	14.4765	6190	14.8097	6190	23.2895	6190	34.6942	6190	31.8705	6190	45.3117	6190	52.6442	6190	58.5843
6200	14.4602	6200	14.6622	6200	23.1909	6200	34.6241	6200	31.8018	6200	45.2176	6200	52.591	6200	58.6295
6210	14.2856	6210	14.5491	6210	23.1269	6210	34.4805	6210	31.7557	6210	45.1503	6210	52.499	6210	58.5302
6220	14.2198	6220	14.4524	6220	23.0146	6220	34.3974	6220	31.6526	6220	45.0726	6220	52.4434	6220	58.4552
6230	13.9608	6230	14.2872	6230	22.9301	6230	34.2979	6230	31.557	6230	45.0082	6230	52.3484	6230	58.3667
6240	13.9849	6240	14.1664	6240	22.8356	6240	34.1864	6240	31.4611	6240	44.9257	6240	52.3004	6240	58.3093
6250	13.8179	6250	14.0639	6250	22.7215	6250	34.1662	6250	31.3852	6250	44.8544	6250	52.2131	6250	58.2586
6260	13.8129	6260	13.905	6260	22.6305	6260	34.0707	6260	31.2832	6260	44.7616	6260	52.153	6260	58.1393
6270	13.8058	6270	13.7882	6270	22.5652	6270	33.9865	6270	31.2229	6270	44.6465	6270	52.0831	6270	58.1214
6280	13.8093	6280	13.6368	6280	22.4849	6280	33.9686	6280	31.1162	6280	44.5889	6280	52.0407	6280	58.0842
6290	13.5937	6290	13.4899	6290	22.3971	6290	33.8555	6290	30.9955	6290	44.5099	6290	51.9835	6290	58.0725
6300	13.4335	6300	13.326	6300	22.3153	6300	33.726	6300	30.9799	6300	44.4609	6300	51.881	6300	57.9553
6310	13.3337	6310	13.1985	6310	22.1925	6310	33.6643	6310	30.8943	6310	44.2939	6310	51.8209	6310	57.8455
6320	13.3255	6320	13.0654	6320	22.0793	6320	33.5662	6320	30.7981	6320	44.211	6320	51.751	6320	57.7352
6330	13.0762	6330	12.8919	6330	21.9815	6330	33.4596	6330	30.6687	6330	44.119	6330	51.697	6330	57.688
6340	13.0374	6340	12.7822	6340	21.9223	6340	33.3964	6340	30.5841	6340	44.071	6340	51.6213	6340	57.5984
6350	12.9633	6350	12.6602	6350	21.844	6350	33.3326	6350	30.4944	6350	44.04	6350	51.5511	6350	57.6021
6360	12.8313	6360	12.505	6360	21.7273	6360	33.3096	6360	30.4331	6360	43.9821	6360	51.5012	6360	57.5593
6370	12.8146	6370	12.3932	6370	21.646	6370	33.1814	6370	30.2744	6370	43.8569	6370	51.3975	6370	57.4701
6380	12.6738	6380	12.2539	6380	21.543	6380	33.0945	6380	30.1997	6380	43.8249	6380	51.2521	6380	57.4358
6390	12.5231	6390	12.1226	6390	21.4465	6390	32.9861	6390	30.1743	6390	43.6594	6390	51.2278	6390	57.344
6400	12.3637	6400	11.9888	6400	21.3586	6400	32.9091	6400	30.0835	6400	43.6792	6400	51.1761	6400	57.2628
6410	12.2007	6410	11.8285	6410	21.2778	6410	32.8481	6410	30.0177	6410	43.5775	6410	51.0949	6410	57.196
6420	12.0874	6420	11.6763	6420	21.182	6420	32.7005	6420	29.9242	6420	43.5094	6420	50.9993	6420	57.1052
6430	11.8185	6430	11.5406	6430	21.0962	6430	32.6524	6430	29.8261	6430	43.4519	6430	50.9653	6430	57.0518
6440	11.8489	6440	11.409	6440	21.0029	6440	32.5672	6440	29.7564	6440	43.3399	6440	50.8235	6440	56.9106
6450	11.6829	6450	11.2742	6450	20.8886	6450	32.4456	6450	29.7128	6450	43.1979	6450	50.732	6450	56.8064
6460	11.7047	6460	11.1664	6460	20.8074	6460	32.3857	6460	29.6086	6460	43.0161	6460	50.6577	6460	56.707
6470	11.6782	6470	11.0147	6470	20.7061	6470	32.3177	6470	29.5532	6470	42.9809	6470	50.5957	6470	56.6092
6480	11.4539	6480	10.8645	6480	20.6564	6480	32.2493	6480	29.4475	6480	42.8775	6480	50.4952	6480	56.5332
6490	11.4145	6490	10.7585	6490	20.5669	6490	32.1334	6490	29.3617	6490	42.829	6490	50.3852	6490	56.4955
6500	11.2147	6500	10.6078	6500	20.4768	6500	32.0445	6500	29.2946	6500	42.8134	6500	50.3162	6500	56.4102
6510	11.1471	6510	10.4957	6510	20.3925	6510	31.9857	6510	29.1707	6510	42.693	6510	50.2353	6510	56.3126
6520	11.0283	6520	10.3277	6520	20.2936	6520	31.8891	6520	29.12	6520	42.5427	6520	50.1582	6520	56.1965
6530	11.1278	6530	10.2114	6530	20.1802	6530	31.8346	6530	29.0545	6530	42.444	6530	50.05	6530	56.2024
6540	11.0181	6540	10.0956	6540	20.1612	6540	31.7777	6540	28.9843	6540	42.3673	6540	50.0119	6540	56.1251
6550	10.8613	6550	10.0223	6550	20.0822	6550	31.6812	6550	28.9309	6550	42.2877	6550	49.9447	6550	56.075
6560	10.7708	6560	9.87342	6560	20.0025	6560	31.6003	6560	28.8612	6560	42.1265	6560	49.8379	6560	55.9959
6570	10.5655	6570	9.72642	6570	19.9101	6570	31.5355	6570	28.7757	6570	42.1376	6570	49.7282	6570	55.8969
6580	10.4037	6580	9.60824	6580	19.8174	6580	31.4663	6580	28.7109	6580	42.0078	6580	49.6168	6580	55.786
6590	10.4312	6590	9.46604	6590	19.7306	6590	31.4412	6590	28.6743	6590	41.8769	6590	49.5545	6590	55.7051
6600	10.2325	6600	9.32443	6600	19.6594	6600	31.3722	6600	28.5789	6600	41.8391	6600	49.5154	6600	55.6048
6610	10.1786	6610	9.20759	6610	19.5847	6610	31.2483	6610	28.5115	6610	41.7695	6610	49.4036	6610	55.5635
6620	10.1278	6620	9.10571	6620	19.496	6620	31.2266	6620	28.4418	6620	41.706	6620	49.2955	6620	55.4054
6630	9.93968	6630	8.97146	6630	19.4067	6630	31.1437	6630	28.3504	6630	41.6157	6630	49.2067	6630	55.3006
6640	9.89099	6640	8.82579	6640	19.3317	6640	31.0677	6640	28.3215	6640	41.5096	6640	49.0955	6640	55.1876
6650	9.91487	6650	8.69004	6650	19.2548	6650	31.0289	6650	28.2215	6650	41.4296	6650	49.0036	6650	55.0732
6660	9.76589	6660	8.55979	6660	19.1484	6660	30.9209	6660	28.1604	6660	41.3406	6660	48.8701	6660	54.9718
6670	9.74258	6670	8.46304	6670	19.0612	6670	30.8191	6670	28.0786	6670	41.1827	6670	48.7287	6670	54.8421
6680	9.73069	6680	8.32861	6680	18.9832	6680	30.732	6680	28.0152	6680	41.1147	6680	48.5956	6680	54.6458
6690	9.55329	6690	8.22073	6690	18.8423	6690	30.5856	6690	27.9051	6690	40.9395	6690	48.522	6690	54.5768
6700	9.2648	6700	8.06912	6700	18.764	6700	30.5621	6700	27.7448	6700	40.8283	6700	48.4137	6700	54.3984
6710	9.2434	6710	7.97144	6710	18.6913	6710	30.495	6710	27.6929	6710	40.7853	6710	48.2907	6710	54.2891
6720	9.11758	6720	7.8631	6720	18.5946	6720	30.3849	6720	27.5918	6720	40.6446	6720	48.1879	6720	54.1575
6730	8.93581	6730	7.7319	6730	18.5121	6730	30.2783	6730	27.5414	6730	40.5457	6730	48.0821	6730	54.0445
6740	8.99557	6740	7.61345	6740	18.4324	6740	30.2279	6740	27.4716	6740	40.4377	6740	47.9985	6740	53.9299
6750	8.77246	6750	7.49185	6750	18.3311	6750	30.1952	6750	27.3952	6750	40.2632	6750	47.8831	6750	53.7076
6760	8.64289	6760	7.36124	6760	18.2839	6760	30.1217	6760	27.3409	6760	40.216	6760	47.7588	6760	53.7088
6770	8.57665	6770	7.22535	6770	18.1798	6770	29.9962	6770	27.2324	6770	40.0778	6770	47.682	6770	53.6023
6780	8.44643	6780	7.01238	6780	18.0727	6780	29.9266	6780	27.1508	6780	40.0552	6780	47.6085	6780	53.4954
6790	8.40264	6790	6.89074	6790	17.9985	6790	29.8279	6790	27.0978	6790	39.9446	6790	47.497	6790	53.4038
6800	8.38486	6800	6.73403	6800	17.9229	6800	29.7375	6800	27.0077	6800	39.9016	6800	47.4325	6800	53.3499
6810	8.2437	6810	6.62544	6810	17.8174	6810	29.6314	6810	26.8972	6810	39.7996	6810	47.3412	6810	53.2395
6820	8.10078	6820	6.47173	6820	17.7312	6820	29.5829	6820	26.8425	6820	39.7249	6820	47.3113	6820	53.1403
6830	8.14348	6830	6.33654	6830	17.6486	6830	29.5258	6830	26.7596	6830	39.5837	6830	47.1946	6830	52.9858
6840	7.96387	6840	6.20591	6840	17.5519	6840	29.4803	6840	26.6774	6840	39.4972	6840	47.1316	6840	52.9778
6850	7.93039	6850	6.06042	6850	17.4805	6850	29.379	6850	26.62	6850	39.4813	6850	47.0673	6850	52.9209
6860	7.80369	6860	5.94749	6860	17.4107	6860	29.3415	6860	26.5295	6860	39.3607	6860	46.9601	6860	52.8186
6870	7.71138	6870	5.84004	6870	17.3364	6870	29.2811	6870	26.4944	6870	39.263	6870	46.9231	6870	52.8736
6880	7.49777	6880	5.6887	6880	17.2789	6880	29.1639	6880	26.3951	6880	39.2082	6880	46.8621	6880	52.7434
6890	7.39439	6890	5.57237	6890	17.1952	6890	29.0695	6890	26.3013	6890	39.0847	6890	46.7636	6890	52.6705
6900	7.26859	6900	5.46952	6900	17.0922	6900	28.9813	6900	26.2367	6900	38.9852	6900	46.6837	6900	52.6049
6910	7.30633	6910	5.33412	6910	17.0193	6910	28.8825	6910	26.1412	6910	38.8837	6910	46.5892	6910	52.4765
6920	7.15025	6920	5.20441	6920	16.9102	6920	28.8353	6920	26.0737	6920	38.8575	6920	46.5539	6920	52.4279
6930	7.06733	6930	5.07673	6930	16.8244	6930	28.7429	6930	26.0039	6930	38.7747	6930	46.4536	6930	52.3578
6940	6.92172	6940	4.97503	6940	16.7336	6940	28.6597	6940	25.8787	6940	38.6519	6940	46.3578	6940	52.2778
6950	6.80331	6950	4.87047	6950	16.6461	6950	28.5716	6950	25.7915	6950	38.5899	6950	46.2791	6950	52.1637
6960	6.83803	6960	4.72916	6960	16.5417	6960	28.5007	6960	25.689	6960	38.4837	6960	46.1572	6960	52.1253
6970	6.59915	6970	4.66052	6970	16.4459	6970	28.4042	6970	25.6294	6970	38.4086	6970	46.0693	6970	52.0205
6980	6.56015	6980	4.501	6980	16.3741	6980	28.3207	6980	25.5626	6980	38.2716	6980	46.006	6980	51.9982
6990	6.51184	6990	4.39275	6990	16.2775	6990	28.2602	6990	25.4635	6990	38.1829	6990	45.9734	6990	51.9203
7000	6.38396	7000	4.26536	7000	16.213	7000	28.2114	7000	25.426	7000	38.1877	7000	45.8939	7000	51.8276
7010	6.41452	7010	4.1205	7010	16.1031	7010	28.1406	7010	25.3386	7010	38.1364	7010	45.861	7010	51.7388
7020	6.13255	7020	4.03895	7020	16.0384	7020	28.1005	7020	25.255	7020	37.9479	7020	45.7415	7020	51.6812
7030	6.18363	7030	3.90576	7030	15.9383	7030	27.9702	7030	25.1131	7030	37.9301	7030	45.6963	7030	51.6103
7040	6.00835	7040	3.78708	7040	15.8352	7040	27.9038	7040	25.0683	7040	37.7695	7040	45.5747	7040	51.4922
7050	5.89619	7050	3.63354	7050	15.7465	7050	27.7862	7050	24.9606	7050	37.6034	7050	45.4984	7050	51.3653
7060	5.89708	7060	3.48921	7060	15.6551	7060	27.6596	7060	24.9167	7060	37.6232	7060	45.4088	7060	51.2815
7070	5.78187	7070	3.33026	7070	15.5988	7070	27.5817	7070	24.8246	7070	37.5313	7070	45.3367	7070	51.2043
7080	5.53672	7080	3.20435	7080	15.4997	7080	27.5572	7080	24.7753	7080	37.4448	7080	45.2708	7080	51.0893
7090	5.52465	7090	3.05367	7090	15.4227	7090	27.467	7090	24.6732	7090	37.4348	7090	45.1622	7090	51.058
7100	5.34469	7100	2.92887	7100	15.3368	7100	27.4102	7100	24.6528	7100	37.3081	7100	45.1011	7100	51.0048
7110	5.3224	7110	2.81185	7110	15.26	7110	27.3595	7110	24.5516	7110	37.2196	7110	45.0345	7110	50.9435
7120	5.24867	7120	2.67808	7120	15.1905	7120	27.2675	7120	24.5019	7120	37.0699	7120	44.959	7120	50.8296
7130	5.13362	7130	2.55729	7130	15.1209	7130	27.2289	7130	24.4252	7130	36.9841	7130	44.9405	7130	50.7848
7140	5.06163	7140	2.43257	7140	15.0012	7140	27.1014	7140	24.3569	7140	37.0178	7140	44.8433	7140	50.6694
7150	4.83403	7150	2.27308	7150	14.91	7150	27.0265	7150	24.2998	7150	36.8802	7150	44.7668	7150	50.5707
7160	4.71713	7160	2.14434	7160	14.8304	7160	26.9346	7160	24.1391	7160	36.8515	7160	44.7408	7160	50.4836
7170	4.59078	7170	2.00896	7170	14.726	7170	26.8471	7170	24.0491	7170	36.7454	7170	44.6766	7170	50.4295
7180	4.56731	7180	1.87457	7180	14.6356	7180	26.8106	7180	24.0242	7180	36.7269	7180	44.6015	7180	50.4078
7190	4.54621	7190	1.73546	7190	14.5498	7190	26.7206	7190	23.9371	7190	36.6368	7190	44.5293	7190	50.3783
7200	4.4294	7200	1.62543	7200	14.4471	7200	26.6274	7200	23.7789	7200	36.482	7200	44.4395	7200	50.3635
7210	4.36324	7210	1.4868	7210	14.3789	7210	26.559	7210	23.7577	7210	36.4084	7210	44.3887	7210	50.2364
7220	4.31572	7220	1.36412	7220	14.2735	7220	26.475	7220	23.7076	7220	36.3756	7220	44.2947	7220	50.0965
7230	4.1695	7230	1.2444	7230	14.2304	7230	26.424	7230	23.6459	7230	36.2776	7230	44.1578	7230	50.0333
7240	4.14345	7240	1.1036	7240	14.1468	7240	26.3547	7240	23.586	7240	36.149	7240	44.102	7240	49.9096
7250	4.07463	7250	0.973116	7250	14.0685	7250	26.3644	7250	23.5518	7250	36.0246	7250	44.0315	7250	49.8671
7260	3.87814	7260	0.836005	7260	14.0072	7260	26.2669	7260	23.4979	7260	36.0043	7260	43.9837	7260	49.7868
7270	3.73532	7270	0.721207	7270	13.9258	7270	26.187	7270	23.3451	7270	35.9953	7270	43.9081	7270	49.7111
7280	3.61048	7280	0.602301	7280	13.8313	7280	26.128	7280	23.3456	7280	35.8127	7280	43.8557	7280	49.6453
7290	3.57992	7290	0.474478	7290	13.765	7290	26.0333	7290	23.1962	7290	35.8621	7290	43.7662	7290	49.6124
7300	3.54604	7300	0.385505	7300	13.6766	7300	25.9467	7300	23.1993	7300	35.7199	7300	43.7173	7300	49.5517
7310	3.43638	7310	0.29678	7310	13.5893	7310	25.8227	7310	23.0876	7310	35.6226	7310	43.6061	7310	49.4409
7320	3.25396	7320	0.211354	7320	13.5034	7320	25.7694	7320	23.0419	7320	35.4767	7320	43.5487	7320	49.4226
7330	3.1468	7330	0.107337	7330	13.3837	7330	25.6811	7330	22.8797	7330	35.4749	7330	43.4947	7330	49.3567
7340	3.21126	7340	-0.0361408	7340	13.289	7340	25.5901	7340	22.872	7340	35.4044	7340	43.3735	7340	49.2469
7350	3.09252	7350	-0.143541	7350	13.1906	7350	25.5248	7350	22.7703	7350	35.2776	7350	43.3635	7350	49.2264
7360	2.89519	7360	-0.280465	7360	13.13	7360	25.4392	7360	22.7137	7360	35.279	7360	43.2954	7360	49.1337
7370	2.82111	7370	-0.418225	7370	13.0614	7370	25.3503	7370	22.6605	7370	35.0758	7370	43.1691	7370	49.0693
7380	2.87789	7380	-0.547423	7380	12.9916	7380	25.3228	7380	22.5777	7380	35.1084	7380	43.1724	7380	49.0489
7390	2.80699	7390	-0.681759	7390	12.9006	7390	25.2375	7390	22.4907	7390	35.1329	7390	43.1	7390	48.9865
7400	2.65631	7400	-0.849176	7400	12.8469	7400	25.148	7400	22.4332	7400	35.0448	7400	43.0727	7400	48.9342
7410	2.64869	7410	-0.987336	7410	12.7482	7410	25.0572	7410	22.3738	7410	34.9632	7410	42.9869	7410	48.9003
7420	2.49072	7420	-1.12164	7420	12.6792	7420	25.0204	7420	22.2794	7420	34.8778	7420	42.9363	7420	48.7722
7430	2.44708	7430	-1.20721	7430	12.6125	7430	25.0024	7430	22.2227	7430	34.8657	7430	42.8885	7430	48.677
7440	2.05386	7440	-1.3489	7440	12.5122	7440	24.8839	7440	22.1593	7440	34.7959	7440	42.8209	7440	48.6187
7450	2.22361	7450	-1.49633	7450	12.4252	7450	24.807	7450	22.0898	7450	34.7011	7450	42.7627	7450	48.6237
7460	1.95155	7460	-1.63211	7460	12.3043	7460	24.7266	7460	22.0424	7460	34.6917	7460	42.6767	7460	48.598
7470	1.97334	7470	-1.73391	7470	12.2593	7470	24.6044	7470	21.939	7470	34.612	7470	42.6168	7470	48.5807
7480	1.81208	7480	-1.84934	7480	12.1498	7480	24.5395	7480	21.8492	7480	34.5231	7480	42.5444	7480	48.4952
7490	1.87826	7490	-1.98566	7490	12.0963	7490	24.4659	7490	21.7891	7490	34.4669	7490	42.5302	7490	48.3931

## Sheet: Figure 2h
Figure 2h
		NH3 conc. (ppm)	Response (%)	STDEV	NH3 conc. (ppm)	Response (%)	STDEV	NH3 conc. (ppm)	Response (%)	STDEV	NH3 conc. (ppm)	Response (%)	STDEV	NH3 conc. (ppm)	Response (%)	STDEV
This works	CuHHTP-1C	5	35.9581	4.85554	10	55.5127	7.63036	20	83.5301	10.6161	50	138.149	5.48364	100	457.115	37.2072
	CuHHTP-3C	5	20.2536	0.87095	10	33.0005	1.5104	20	52.6869	2.54833	50	86.0671	4.97047	100	349.617	31.3303
	CuHHTP-5C	5	12.3205	0.49048	10	20.5904	0.78709	20	34.9917	1.67929	50	58.6041	3.29301	100	169.391	3.66575
	CuHHTP-7C	5	9.52935	0.27509	10	16.6493	0.34777	20	29.153	0.58907	50	50.7733	1.23917	100	142.639	1.13516
	CuHHTP-9C	5	9.24987	0.14454	10	15.8298	0.07608	20	28.775	1.24645	50	49.7708	1.65992	100	134.243	2.90828
	CuHHTP-11C	5	6.5115	0.25374	10	13.1282	0.25478	20	25.274	0.17069	50	46.904	0.43512	100	140.444	8.74291
	CuHHTP-13C	5	5.94265	0.38697	10	12.29	0.79227	20	24.2857	1.3987	50	45.855	2.23514	100	134.265	2.71975
	CuHHTP-15C	5	4.90676	0.20127	10	10.3461	0.42742	20	21.1569	0.62727	50	41.2309	0.70693	100	133.676	3.10173
Ref 8	CuHITP (P)	10	2.6
Ref 27	CuHHTP (L)	100	129
Ref 36	CuHHTP (L)	100	161
Ref 42	CuHHTP/THQ (P)	100	21.6
Ref 42	CuTHQ (P)	100	63.5
Ref 42	CuHITP (P)	100	7.1
Ref 43	CuHHTP (P)	80	0.7
Ref 44	ZIF-7/CuHHTP (P)	100	215.5
Ref 45	CuHHTP/THQ (P)	10	4

## Sheet: Figure 3b
Figure 3b
	Ethanol 100 ppm	CuHHTP-5C	CoHHTP-1C/CuHHTP-5C	CoHHTP-3C/CuHHTP-5C	CoHHTP-5C/CuHHTP-5C	CoHHTP-7C/CuHHTP-5C	NiHHTP-1C/CuHHTP-5C	NiHHTP-3C/CuHHTP-5C	NiHHTP-5C/CuHHTP-5C	NiHHTP-7C/CuHHTP-5C
	#1	24.86	9.18198	10.7665	15.7228	18.9851	16.8964	21.2497	20.7178	24.0531
	#2	22.2692	8.332	13.6849	14.8298	20.6199	21.939	19.4638	18.9275	22.3545
	#3	22.2072		15.1659	12.5639	15.7421	21.8231	20.0414	14.8179	22.5692
	#4			14.325	16.085		17.4513	19.555	21.781
	Average	23.1122	8.75699	13.4856	14.8004	18.449	19.5274	20.0775	19.0611	22.9923
	SD	1.23621	0.424991	1.6554	1.36967	2.0271	2.36211	0.711501	2.65354	0.75522
	TMA 100 ppm	CuHHTP-5C	CoHHTP-1C/CuHHTP-5C	CoHHTP-3C/CuHHTP-5C	CoHHTP-5C/CuHHTP-5C	CoHHTP-7C/CuHHTP-5C	NiHHTP-1C/CuHHTP-5C	NiHHTP-3C/CuHHTP-5C	NiHHTP-5C/CuHHTP-5C	NiHHTP-7C/CuHHTP-5C
	#1	7.14182	6.49357	9.22429	8.98788	12.4833	6.2736	4.8706	4.36515	6.87508
	#2	7.27029	8.569	11.1503	8.09257	12.406	5.33656	4.65589	3.91419	6.12605
	#3	7.15922		10.4225		12.6189	4.12877	4.80185	2.84506	6.12584
	#4			10.6025			6.09876	4.27815	3.71543
	Average	7.19044	7.53128	10.3499	8.54022	12.5027	5.45942	4.65162	3.70996	6.37566
	SD	0.0850245	1.03772	0.702995	0.447656	0.0879741	0.845189	0.229138	0.552055	0.353145
	NH3 100 ppm	CuHHTP-5C	CoHHTP-1C/CuHHTP-5C	CoHHTP-3C/CuHHTP-5C	CoHHTP-5C/CuHHTP-5C	CoHHTP-7C/CuHHTP-5C	NiHHTP-1C/CuHHTP-5C	NiHHTP-3C/CuHHTP-5C	NiHHTP-5C/CuHHTP-5C	NiHHTP-7C/CuHHTP-5C
	#1	12.9241	12.5451	14.4827	11.8887	11.5057	12.8971	11.2891	10.9855	8.93612
	#2	11.7227	14.4462	10.8328	16.314	11.3502	12.3939	9.62322	9.86903	8.67803
	#3	12.3147		11.7413	13.4575	11.5745	12.9207	11.7642	12.1797	8.04745
	#4			11.3974	13.4383		12.7196	10.8237	13.3769
	Average	12.3205	13.4956	12.1135	13.7746	11.4768	12.7329	10.8751	11.6028	8.55387
	SD	0.490483	0.950531	1.40578	1.59831	0.0938406	0.210552	0.795574	1.31028	0.37327
	NO2 100 ppm	CuHHTP-5C	CoHHTP-1C/CuHHTP-5C	CoHHTP-3C/CuHHTP-5C	CoHHTP-5C/CuHHTP-5C	CoHHTP-7C/CuHHTP-5C	NiHHTP-1C/CuHHTP-5C	NiHHTP-3C/CuHHTP-5C	NiHHTP-5C/CuHHTP-5C	NiHHTP-7C/CuHHTP-5C
	#1	-39.2791	-36.2823	-35.6946	-40.6861	-18.0556	-49.8794	-47.7963	-70.6624	-59.5529
	#2	-41.4477	-45.7879	-31.1909	-52.6745	-26.1137	-49.2009	-45.75	-49.2334	-54.2957
	#3	-33.5716		-43.3013		-12.5257	-49.7622	-57.6457	-56.2202	-47.1041
	#4			-37.934				-40.4046
	Average	-38.0995	-41.0351	-37.0302	-46.6803	-18.8983	-49.6142	-47.8992	-58.7053	-53.6509
	SD	3.32181	4.75278	4.3596	5.99419	5.5792	0.296108	6.24086	8.92309	5.10261

## Sheet: Figure 4
Figure 4
	4a Amine-Metal			4b Methyl-Oxygen
		Binding Energy (eV)			Binding Energy (eV)
	CuHHTP	-0.72		CuHHTP	-0.37
	NiHHTP	-0.75		NiHHTP	-0.33
	CoHHTP	-1.09		CoHHTP	-0.36

## Sheet: Figure 5f
Figure 5f
Dark		Blue L1		Blue L2		Blue L3
Time(s)	Normalized response(%)	Time(s)	Normalized response(%)	Time(s)	Normalized response(%)	Time(s)	Normalized response(%)
0.248	1.75675	0.739	-0.56104	0.67	-1.37144	0.662	-1.79755
1.248	1.68848	1.74	-0.44132	1.67	-1.32924	1.662	-1.678
2.248	1.8226	2.74	-0.55282	2.67	-1.3259	2.662	-1.62844
3.248	1.76438	3.739	-0.62676	3.67	-1.3578	3.662	-1.69696
4.248	1.78689	4.74	-0.61561	4.67	-1.31766	4.662	-1.64593
5.248	1.80344	5.74	-0.56749	5.67	-1.32332	5.663	-1.6503
6.249	1.74727	6.74	-0.53874	6.67	-1.38971	6.662	-1.65759
7.248	1.74559	7.74	-0.57512	7.67	-1.31303	7.661	-1.73049
8.248	1.74466	8.74	-0.52817	8.67	-1.31612	8.662	-1.74798
9.248	1.7002	9.741	-0.54284	9.67	-1.31612	9.662	-1.66197
10.248	1.70988	10.74	-0.63968	10.67	-1.20934	10.663	-1.68092
11.248	1.79135	11.74	-0.64202	11.67	-1.23095	11.662	-1.61823
12.248	1.73257	12.74	-0.60153	12.67	-1.29965	12.662	-1.53951
13.249	1.71918	13.74	-0.62852	13.67	-1.37067	13.662	-1.65176
14.248	1.77721	14.74	-0.7189	14.67	-1.39511	14.662	-1.60219
15.248	1.80921	15.74	-0.57864	15.67	-1.3506	15.662	-1.58324
16.249	1.84864	16.74	-0.73475	16.67	-1.36192	16.661	-1.58033
17.248	1.85776	17.74	-0.73709	17.67	-1.32821	17.662	-1.65905
18.248	1.71508	18.741	-0.76526	18.67	-1.28884	18.661	-1.5847
19.248	1.77628	19.741	-0.57512	19.67	-1.28679	19.662	-1.56721
20.248	1.70653	20.74	-0.57336	20.67	-1.312	20.662	-1.4462
21.248	1.73908	21.739	-0.58921	21.67	-1.32435	21.662	-1.45787
22.248	1.84009	22.74	-0.61796	22.67	-1.35549	22.663	-1.557
23.249	1.73592	23.74	-0.67489	23.67	-1.31663	23.662	-1.61386
24.248	1.73313	24.74	-0.77583	24.67	-1.27726	24.662	-1.53805
25.248	1.6351	25.74	-0.62324	25.67	-1.25565	25.661	-1.57887
26.248	1.66691	26.74	-0.6027	26.67	-1.215	26.661	-1.55409
27.248	1.55622	27.74	-0.70423	27.67	-1.27186	27.662	-1.49577
28.248	1.52814	28.74	-0.57923	28.67	-1.24665	28.662	-1.41705
29.248	1.64551	29.74	-0.71655	29.67	-1.25308	29.662	-1.48119
30.248	1.71136	30.741	-0.76878	30.67	-1.25231	30.662	-1.60511
31.249	1.71118	31.739	-0.63439	31.67	-1.25514	31.662	-1.52639
32.249	1.63379	32.74	-0.72653	32.67	-1.20265	32.662	-1.57741
33.249	1.57241	33.74	-0.77289	33.67	-1.33078	33.662	-1.47099
34.248	1.67602	34.739	-0.65024	34.67	-1.23044	34.662	-1.54825
35.248	1.79544	35.74	-0.67489	35.67	-1.24896	35.662	-1.53076
36.248	1.78986	36.74	-0.6385	36.67	-1.26723	36.663	-1.50014
37.248	1.70671	37.74	-0.69308	37.67	-1.27624	37.663	-1.58033
38.248	1.67304	38.74	-0.65669	38.67	-1.3156	38.662	-1.52784
39.248	1.72048	39.74	-0.63733	39.67	-1.23661	39.662	-1.5293
40.248	1.66988	40.74	-0.58099	40.67	-1.1445	40.661	-1.5016
41.248	1.7175	41.74	-0.62383	41.67	-1.17023	41.661	-1.47099
42.249	1.60701	42.741	-0.58451	42.67	-1.19827	42.662	-1.55263
43.248	1.72252	43.74	-0.5939	43.67	-1.06293	43.662	-1.43308
44.248	1.73703	44.74	-0.67137	44.67	-1.20059	44.663	-1.46516
45.248	1.62524	45.739	-0.58451	45.67	-1.12623	45.662	-1.46661
46.248	1.64365	46.741	-0.63557	46.67	-1.20213	46.662	-1.28146
47.248	1.63379	47.741	-0.60212	47.67	-1.13986	47.662	-1.38497
48.249	1.54878	48.74	-0.66315	48.67	-1.15427	48.661	-1.44912
49.248	1.62635	49.74	-0.64496	49.67	-1.10333	49.663	-1.6124
50.248	1.60329	50.74	-0.56573	50.67	-1.2505	50.662	-1.4637
51.248	1.49502	51.741	-0.7013	51.67	-1.17975	51.662	-1.53805
52.248	1.57427	52.741	-0.62148	52.67	-1.18952	52.662	-1.45058
53.248	1.63882	53.74	-0.74648	53.67	-1.23069	53.662	-1.4462
54.248	1.66598	54.74	-0.66198	54.67	-1.16817	54.661	-1.56283
55.248	1.63026	55.741	-0.58216	55.67	-1.19544	55.662	-1.40684
56.248	1.7534	56.739	-0.69425	56.67	-1.24098	56.662	-1.56429
57.248	1.53	57.74	-0.51409	57.67	-1.25076	57.662	-1.61677
58.248	1.69258	58.74	-0.66491	58.67	-1.24382	58.661	-1.55117
59.248	1.73648	59.74	-0.50939	59.67	-1.11285	59.662	-1.33249
60.249	1.73462	60.74	-0.62559	60.67	-1.23867	60.662	-1.47973
61.248	1.62319	61.74	-0.60564	61.67	-1.22246	61.662	-1.44329
62.248	1.61724	62.741	-0.75646	62.67	-1.18927	62.663	-1.48702
63.248	1.63937	63.74	-0.625	63.67	-1.16431	63.662	-1.36602
64.248	1.68662	64.74	-0.57806	64.67	-1.17331	64.662	-1.40684
65.248	1.42787	65.74	-0.63615	65.67	-1.19441	65.663	-1.33249
66.248	1.59603	66.74	-0.58334	66.67	-1.18386	66.661	-1.38497
67.248	1.4528	67.74	-0.54813	67.67	-1.14398	67.663	-1.48119
68.248	1.59566	68.74	-0.66139	68.67	-1.19416	68.662	-1.47973
69.248	1.53818	69.74	-0.59977	69.67	-1.18386	69.662	-1.57887
70.248	1.48777	70.74	-0.46479	70.67	-1.14733	70.663	-1.40393
71.248	1.56515	71.739	-0.41608	71.67	-1.19801	71.663	-1.3529
72.248	1.52758	72.74	-0.61327	72.67	-1.14398	72.662	-1.41705
73.248	1.58041	73.74	-0.43075	73.67	-1.15479	73.662	-1.47682
74.248	1.50265	74.74	-0.55575	74.67	-1.19132	74.662	-1.47973
75.248	1.51902	75.74	-0.51526	75.67	-1.15273	75.662	-1.47536
76.248	1.52274	76.741	-0.5047	76.67	-1.20728	76.662	-1.2596
77.248	1.60459	77.741	-0.50528	77.67	-1.17048	77.661	-1.41413
78.248	1.46842	78.742	-0.65083	78.67	-1.16379	78.662	-1.34707
79.248	1.5579	79.741	-0.65552	79.67	-1.24047	79.662	-1.36165
80.248	1.44127	80.739	-0.53111	80.67	-1.11465	80.662	-1.34415
81.248	1.59826	81.739	-0.54519	81.67	-1.12571	81.662	-1.37477
82.248	1.47047	82.74	-0.45423	82.67	-1.18361	82.663	-1.32228
83.248	1.57278	83.74	-0.54108	83.67	-1.16199	83.662	-1.45349
84.248	1.53613	84.74	-0.47946	84.67	-1.11902	84.662	-1.3806
85.248	1.50749	85.739	-0.527	85.67	-1.12443	85.662	-1.34269
86.248	1.43885	86.739	-0.50118	86.67	-1.08712	86.662	-1.33249
87.248	1.49168	87.74	-0.65845	87.67	-1.10821	87.662	-1.45932
88.248	1.5659	88.741	-0.74883	88.67	-1.04903	88.661	-1.2421
89.248	1.49354	89.74	-0.56514	89.67	-1.03257	89.661	-1.28438
90.248	1.52311	90.74	-0.42782	90.67	-1.07605	90.662	-1.36165
91.248	1.48777	91.741	-0.41726	91.67	-1.12906	91.662	-1.32666
92.248	1.55827	92.74	-0.49472	92.67	-1.13935	92.662	-1.38643
93.248	1.42843	93.741	-0.55517	93.67	-1.18463	93.662	-1.28292
94.248	1.47066	94.74	-0.44014	94.67	-1.18103	94.661	-1.38935
95.249	1.49168	95.74	-0.45716	95.67	-1.16817	95.663	-1.43017
96.248	1.45001	96.739	-0.4554	96.67	-1.33825	96.662	-1.47682
97.248	1.39216	97.74	-0.40552	97.67	-1.1975	97.662	-1.40247
98.249	1.52739	98.741	-0.33216	98.67	-1.20985	98.662	-1.4083
99.249	1.63919	99.74	-0.4689	99.67	-1.41467	99.662	-1.41267
100.249	1.51158	100.74	-0.58392	100.67	-1.16482	100.662	-1.32666
101.248	1.45243	101.74	-0.35681	101.67	-1.18592	101.662	-1.28146
102.249	1.38732	102.74	-0.44425	102.67	-1.21937	102.661	-1.36602
103.248	1.42192	103.74	-0.43017	103.67	-0.93942	103.661	-1.48411
104.248	1.35049	104.74	-0.46831	104.67	-1.0884	104.662	-1.40538
105.248	1.45615	105.74	-0.35211	105.67	-1.08943	105.663	-1.31937
106.248	1.36239	106.74	-0.30751	106.67	-1.05135	106.661	-1.55846
107.249	1.46563	107.741	-0.31573	107.67	-1.13781	107.662	-1.45495
108.248	1.39551	108.74	-0.21244	108.67	-1.13266	108.662	-1.38789
109.248	1.51009	109.741	-0.35974	109.67	-1.1324	109.663	-1.26689
110.249	1.41188	110.74	-0.27934	110.67	-1.14141	110.663	-1.32666
111.248	1.42843	111.74	-0.2723	111.67	-1.20831	111.662	-1.33249
112.248	1.58134	112.741	-0.35153	112.67	-1.18875	112.662	-1.32374
113.248	1.45764	113.74	-0.32981	113.67	-0.99552	113.663	-1.4083
114.25	1.44015	114.74	-0.34331	114.67	-1.17125	114.662	-1.31062
115.248	1.37783	115.739	-0.26702	115.67	-1.12185	115.663	-1.27855
116.248	1.43029	116.741	-0.29812	116.67	-1.11876	116.662	-1.23773
117.248	1.44536	117.741	-0.33275	117.67	-1.09844	117.662	-1.32228
118.248	1.42787	118.739	-0.39965	118.67	-1.23018	118.663	-1.26251
119.248	1.49112	119.74	-0.45951	119.67	-1.13497	119.662	-1.22169
120.248	1.46991	120.74	-0.31514	120.67	-1.21242	120.662	-1.26397
121.248	1.58097	121.739	-0.40787	121.67	-1.16817	121.662	-1.19108
122.248	1.48126	122.739	-0.48064	122.67	-1.04981	122.662	-1.26105
123.248	1.59547	123.74	-0.40904	123.67	-1.07399	123.661	-1.20711
124.248	1.39253	124.741	-0.46773	124.67	-1.03257	124.662	-1.27126
125.248	1.40611	125.74	-0.36561	125.67	-1.07296	125.662	-1.31645
126.248	1.49372	126.74	-0.45481	126.67	-1.13575	126.662	-1.41996
127.248	1.44406	127.74	-0.50235	127.67	-1.02511	127.662	-1.39518
128.249	1.52646	128.741	-0.46244	128.67	-1.11876	128.662	-1.37768
129.249	1.35235	129.741	-0.53521	129.67	-1.0462	129.662	-1.29167
130.248	1.37337	130.74	-0.47946	130.67	-1.06396	130.662	-1.2144
131.248	1.4301	131.74	-0.48533	131.67	-1.04234	131.662	-1.1867
132.248	1.39606	132.74	-0.5223	132.67	-1.09381	132.662	-1.04383
133.248	1.4608	133.739	-0.41373	133.67	-1.04337	133.662	-1.16629
134.248	1.4076	134.741	-0.37383	134.67	-1.02279	134.661	-1.26397
135.249	1.43029	135.74	-0.49237	135.67	-1.09586	135.663	-1.25376
136.248	1.37132	136.741	-0.41843	136.67	-1.07193	136.662	-1.23627
137.248	1.44034	137.74	-0.41491	137.67	-1.03694	137.661	-1.19982
138.249	1.44908	138.74	-0.36737	138.67	-1.05058	138.663	-1.31791
139.248	1.35551	139.74	-0.19894	139.67	-1.00272	139.661	-1.27709
140.248	1.48628	140.74	-0.29519	140.67	-0.92733	140.663	-1.28292
141.248	1.38248	141.74	-0.3615	141.67	-0.9564	141.662	-1.22315
142.248	1.45243	142.74	-0.21479	142.67	-1.08377	142.663	-1.21294
143.25	1.37077	143.74	-0.33979	143.67	-0.92939	143.663	-1.26105
144.249	1.44536	144.74	-0.35974	144.67	-1.07271	144.662	-1.20857
145.249	1.39625	145.741	-0.3128	145.67	-1.05495	145.663	-1.22169
146.248	1.333	146.74	-0.33392	146.67	-1.0318	146.662	-1.17504
147.248	1.35607	147.74	-0.30458	147.67	-1.00478	147.663	-1.19837
148.249	1.3464	148.741	-0.48885	148.67	-1.06756	148.662	-1.15609
149.249	1.3836	149.74	-0.38498	149.67	-1.03488	149.662	-1.28584
150.249	1.35551	150.74	-0.28169	150.67	-1.0107	150.662	-1.23919
151.248	1.34156	151.741	-0.33979	151.67	-0.99294	151.662	-1.26689
152.248	1.42266	152.74	-0.39965	152.67	-0.94869	152.662	-1.13568
153.249	1.36221	153.74	-0.33099	153.67	-1.03617	153.661	-1.19837
154.248	1.31254	154.741	-0.34918	154.67	-1.04209	154.662	-1.14588
155.249	1.33784	155.74	-0.35211	155.67	-0.85503	155.662	-1.12693
156.248	1.38472	156.74	-0.375	156.67	-1.03514	156.662	-1.19982
157.248	1.27645	157.74	-0.39026	157.67	-0.97519	157.661	-1.13422
158.249	1.17898	158.741	-0.25528	158.67	-0.89362	158.661	-1.14588
159.248	1.19647	159.74	-0.30927	159.67	-0.86094	159.662	-1.16046
160.248	1.32389	160.74	-0.36327	160.67	-0.90829	160.662	-1.22461
161.248	1.38899	161.74	-0.34449	161.67	-0.91189	161.662	-1.09194
162.248	1.33245	162.74	-0.28228	162.67	-0.89182	162.662	-1.02634
163.248	1.3317	163.739	-0.26995	163.67	-0.97159	163.662	-1.1313
164.25	1.37486	164.74	-0.34155	164.67	-0.98342	164.662	-1.12401
165.248	1.18196	165.74	-0.30399	165.67	-0.93093	165.663	-1.12693
166.25	1.30324	166.74	-0.29636	166.67	-0.98883	166.662	-1.11818
167.248	1.48889	167.74	-0.42312	167.67	-1.01018	167.663	-1.11089
168.248	1.31012	168.74	-0.34214	168.67	-1.00967	168.661	-0.96073
169.248	1.32668	169.74	-0.25704	169.67	-0.92553	169.661	-1.04675
170.249	1.39272	170.74	-0.28521	170.67	-0.91781	170.662	-1.14588
171.248	1.29152	171.739	-0.19836	171.67	-0.91498	171.663	-1.07299
172.249	1.23776	172.74	-0.28404	172.67	-0.86275	172.662	-1.08757
173.248	1.3118	173.741	-0.19894	173.67	-0.88256	173.662	-1.08174
174.249	1.42043	174.74	-0.27289	174.67	-0.93865	174.662	-1.10506
175.25	1.24427	175.741	-0.17547	175.67	-0.77037	175.662	-0.97823
176.249	1.30343	176.739	-0.27524	176.67	-0.93402	176.662	-1.13568
177.248	1.23014	177.74	-0.33392	177.67	-0.76394	177.663	-1.13276
178.249	1.32742	178.74	-0.20012	178.67	-0.88024	178.661	-1.08319
179.248	1.341	179.741	-0.21772	179.67	-0.80537	179.662	-1.03217
180.248	1.43345	180.74	-0.21303	180.67	-0.93016	180.661	-1.20711
181.248	1.34398	181.74	-0.32629	181.67	-1.19544	181.663	-1.23627
182.248	1.35254	182.74	-0.26174	182.67	-0.80794	182.663	-1.17504
183.248	1.19089	183.74	-0.23533	183.67	-0.8311	183.662	-1.14297
184.248	1.27869	184.74	-0.13556	184.67	-0.90443	184.663	-1.01613
185.248	1.39402	185.741	-0.30341	185.67	-0.83033	185.662	-0.98698
186.248	1.33617	186.74	-0.1919	186.67	-0.77089	186.662	-1.0278
187.248	1.29375	187.741	-0.13087	187.67	-0.8419	187.662	-1.01467
188.248	1.36202	188.74	-0.23357	188.67	-0.86326	188.662	-1.18379
189.249	1.38434	189.74	-0.27289	189.67	-0.85606	189.663	-1.23044
190.248	1.34454	190.74	-0.20247	190.67	-0.89234	190.662	-1.19253
191.248	1.20149	191.739	-0.22242	191.67	-0.79559	191.663	-1.03509
192.248	1.30919	192.739	-0.14613	192.67	-0.82595	192.663	-1.0278
193.248	1.35905	193.74	-0.16549	193.67	-0.80948	193.662	-1.02925
194.248	1.32742	194.74	-0.20775	194.67	-0.93376	194.662	-1.09194
195.248	1.3503	195.74	-0.27465	195.67	-0.78221	195.662	-1.04237
196.248	1.365	196.741	-0.22829	196.67	-0.8787	196.662	-1.1488
197.248	1.32724	197.74	-0.2365	197.67	-0.82312	197.662	-0.97094
198.248	1.34193	198.74	-0.26291	198.67	-0.84293	198.662	-0.93303
199.248	1.3384	199.739	-0.24531	199.67	-0.93016	199.662	-1.07445
200.249	1.24427	200.741	-0.20129	200.67	-0.88282	200.663	-1.19108
201.248	1.29561	201.74	-0.21538	201.67	-0.84551	201.662	-1.20857
202.248	1.34788	202.74	-0.29167	202.67	-0.92501	202.661	-0.96948
203.248	1.25785	203.74	-0.32218	203.67	-0.83753	203.662	-1.10069
204.248	1.29543	204.74	-0.33451	204.67	-0.90983	204.662	-0.92866
205.248	1.2785	205.74	-0.18956	205.67	-0.8787	205.662	-1.12401
206.248	1.31068	206.739	-0.27465	206.67	-0.89722	206.662	-1.05258
207.248	1.25599	207.74	-0.27289	207.67	-0.90108	207.662	-1.03509
208.248	1.42564	208.74	-0.32512	208.67	-0.77269	208.661	-1.01759
209.248	1.24018	209.739	-0.21772	209.67	-0.87998	209.662	-0.86889
210.248	1.27087	210.739	-0.19308	210.67	-0.81	210.662	-0.94761
211.249	1.27869	211.74	-0.21596	211.67	-0.81437	211.661	-1.038
212.248	1.29859	212.741	-0.23005	212.67	-0.71968	212.663	-1.00593
213.249	1.2439	213.739	-0.19484	213.67	-0.84499	213.662	-1.03217
214.248	1.29208	214.74	-0.21655	214.67	-0.80408	214.662	-1.11381
215.248	1.19442	215.74	-0.23533	215.67	-0.88745	215.662	-1.00884
216.248	1.17563	216.74	-0.1831	216.67	-0.82158	216.662	-0.95053
217.248	1.28557	217.74	-0.09977	217.67	-0.80948	217.662	-0.90096
218.248	1.22009	218.74	-0.2723	218.67	-0.90031	218.663	-0.90096
219.248	1.27776	219.74	-0.12794	219.67	-0.89079	219.661	-0.95782
220.248	1.18121	220.741	-0.16315	220.67	-0.90546	220.662	-0.78725
221.248	1.16298	221.741	-0.21538	221.67	-0.77526	221.662	-0.75809
222.25	1.13582	222.74	-0.23826	222.67	-0.78787	222.663	-1.0278
223.249	1.22883	223.74	-0.10505	223.67	-0.69884	223.662	-0.97094
224.248	1.23293	224.74	-0.18897	224.67	-0.7961	224.663	-0.93595
225.248	1.07444	225.74	-0.18838	225.67	-0.68237	225.662	-0.91117
226.248	1.14085	226.739	-0.19249	226.67	-0.73229	226.661	-0.96802
227.248	1.17191	227.741	-0.16491	227.67	-0.78478	227.662	-0.92575
228.25	1.14364	228.74	-0.22829	228.67	-0.77423	228.662	-0.91991
229.248	1.16447	229.74	-0.22946	229.67	-0.81309	229.662	-0.95053
230.248	1.1667	230.74	-0.22125	230.67	-0.7202	230.662	-0.99864
231.248	1.06142	231.741	-0.20247	231.67	-0.81695	231.663	-1.01467
232.249	1.14754	232.741	-0.12676	232.67	-0.69781	232.661	-0.97677
233.248	1.07407	233.741	-0.18427	233.67	-0.83624	233.662	-1.08757
234.249	1.0337	234.739	-0.25528	234.67	-0.69936	234.662	-0.84848
235.248	1.06067	235.74	-0.19542	235.67	-0.83547	235.663	-0.917
236.248	1.05807	236.74	-0.12324	236.67	-0.86197	236.662	-0.94178
237.248	1.12169	237.741	-0.2054	237.67	-0.89079	237.662	-1.23481
238.249	1.09416	238.74	-0.28228	238.67	-0.85889	238.662	-1.02051
239.248	1.10234	239.739	-0.2811	239.67	-0.90314	239.662	-1.06133
240.248	1.10048	240.74	-0.28932	240.67	-0.90572	240.662	-1.0278
241.248	1.12411	241.741	-0.14378	241.67	-0.87278	241.663	-1.03654
242.248	1.20651	242.74	-0.25118	242.67	-0.75751	242.663	-1.06424
243.249	1.20167	243.741	-0.22242	243.67	-0.84499	243.662	-1.07882
244.248	1.14661	244.741	-0.19073	244.67	-0.83907	244.663	-1.09194
245.25	1.10402	245.741	-0.20833	245.67	-0.86686	245.662	-0.93303
246.248	1.17414	246.74	-0.09155	246.67	-0.75056	246.662	-0.96219
247.248	1.18493	247.74	-0.15669	247.67	-0.75416	247.662	-0.8062
248.25	1.14178	248.74	-0.09507	248.67	-0.79559	248.662	-1.00155
249.248	1.06067	249.74	-0.17312	249.67	-0.85451	249.662	-0.94178
250.249	1.1308	250.74	-0.16667	250.67	-0.82749	250.662	-0.97531
251.248	1.14494	251.74	-0.18721	251.67	-0.79404	251.662	-0.99718
252.248	1.23832	252.741	-0.22653	252.67	-0.73075	252.662	-0.98843
253.248	1.24558	253.741	-0.16021	253.67	-0.58511	253.662	-0.95053
254.248	1.35254	254.741	-0.23944	254.67	-0.77861	254.663	-0.9272
255.248	1.21618	255.74	-0.30341	255.67	-0.7732	255.663	-0.90533
256.248	1.24371	256.74	-0.28404	256.67	-0.72174	256.662	-0.97094
257.248	1.16131	257.74	-0.33744	257.67	-0.77269	257.662	-0.95636
258.248	1.08058	258.74	-0.26702	258.67	-0.71685	258.661	-0.69832
259.248	1.06477	259.74	-0.1608	259.67	-0.76445	259.661	-0.87472
260.248	1.13638	260.739	-0.23592	260.67	-0.81592	260.662	-0.96511
261.248	1.13155	261.74	-0.29754	261.67	-0.80125	261.662	-1.0934
262.249	1.17228	262.739	-0.34859	262.67	-0.82055	262.662	-0.95782
263.248	1.15126	263.74	-0.17019	263.67	-0.90906	263.661	-0.79016
264.248	1.11183	264.74	-0.36561	264.67	-0.84911	264.661	-0.87326
265.248	1.17452	265.74	-0.23592	265.67	-0.81617	265.662	-0.88492
266.248	1.11815	266.74	-0.16432	266.67	-0.80717	266.662	-0.83827
267.249	0.9818	267.741	-0.23709	267.67	-0.8841	267.662	-0.98552
268.248	1.09062	268.74	-0.2946	268.67	-0.83187	268.662	-0.86743
269.248	1.06979	269.74	-0.15728	269.67	-0.81875	269.662	-0.8616
270.249	1.0536	270.74	-0.14026	270.67	-0.86455	270.662	-0.96948
271.248	1.06811	271.74	-0.2412	271.67	-0.87715	271.661	-0.81932
272.248	0.98627	272.739	-0.18838	272.67	-0.79404	272.662	-0.82369
273.249	0.9991	273.74	-0.37442	273.67	-0.77114	273.662	-0.5744
274.248	0.96487	274.741	-0.1561	274.67	-0.80588	274.662	-0.80474
275.248	0.97231	275.741	-0.19073	275.67	-0.73409	275.662	-0.83827
276.248	1.01733	276.74	-0.27641	276.67	-0.85194	276.662	-0.83682
277.248	0.8873	277.74	-0.14437	277.67	-0.87046	277.662	-0.82224
278.248	0.99296	278.74	-0.18721	278.67	-0.91241	278.662	-0.90388
279.248	0.98999	279.74	-0.09624	279.67	-0.72329	279.662	-0.82224
280.248	0.89921	280.74	-0.17664	280.67	-0.88513	280.662	-0.91846
281.248	0.94888	281.741	-0.26233	281.67	-0.81	281.662	-0.92429
282.248	0.92879	282.74	-0.20775	282.67	-0.85503	282.662	-0.81203
283.248	0.97138	283.74	-0.24648	283.67	-0.81051	283.661	-0.83827
284.248	0.94534	284.74	-0.22829	284.67	-0.678	284.662	-0.93158
285.249	0.93939	285.74	-0.17488	285.67	-0.72226	285.662	-0.92137
286.248	0.94925	286.74	-0.11737	286.67	-0.72715	286.661	-0.78142
287.248	1.03482	287.739	-0.11033	287.67	-0.50663	287.662	-0.73914
288.248	0.87317	288.74	-0.07747	288.67	-0.6798	288.662	-0.76392
289.248	0.87149	289.74	-0.06397	289.67	-0.65124	289.662	-0.80474
290.248	0.95334	290.739	-0.13909	290.67	-0.69987	290.662	-0.8339
291.249	0.88228	291.74	-0.10798	291.67	-0.66951	291.662	-0.87035
292.248	0.94199	292.74	-0.22477	292.67	-0.65073	292.662	-0.79599
293.248	0.95223	293.74	-0.28228	293.67	-0.71145	293.662	-0.80037
294.248	0.86554	294.739	-0.15317	294.67	-0.62577	294.663	-0.77704
295.248	0.9712	295.741	-0.17312	295.67	-0.63503	295.662	-0.72748
296.248	0.81978	296.74	-0.25059	296.67	-0.66282	296.662	-0.73914
297.248	0.7969	297.741	-0.152	297.67	-0.64481	297.662	-0.71581
298.25	0.89233	298.739	-0.07512	298.67	-0.6497	298.662	-0.90533
299.248	0.84601	299.74	-0.13615	299.67	-0.58717	299.661	-0.80912
300.249	0.84471	300.739	-0.06279	300.67	-0.73718	300.662	-0.72748
301.25	1.01398	301.739	-0.03462	301.67	-0.62628	301.663	-0.71435
302.249	0.75188	302.74	-0.08685	302.67	-0.51204	302.662	-0.72456
303.249	0.79095	303.739	-0.09214	303.67	-0.63014	303.662	-0.74934
304.248	0.86126	304.741	-0.02406	304.67	-0.6587	304.663	-0.7231
305.248	0.88991	305.74	-0.05751	305.67	-0.58177	305.662	-0.89076
306.248	0.66892	306.739	0.01174	306.67	-0.59746	306.663	-0.70561
307.248	0.87112	307.74	-0.17019	307.67	-0.57842	307.662	-0.66333
308.248	0.86089	308.74	-0.08216	308.67	-0.62062	308.662	-0.86889
309.248	0.83634	309.739	-0.11033	309.67	-0.67131	309.661	-0.6677
310.248	0.84973	310.741	0.02758	310.67	-0.75236	310.663	-0.74643
311.248	0.76695	311.741	0.02465	311.67	-0.69035	311.663	-0.75226
312.248	0.74482	312.741	-0.01995	312.67	-0.62474	312.663	-0.6123
313.248	0.75672	313.739	-0.10505	313.67	-0.6816	313.662	-0.68957
314.249	0.69701	314.74	-0.18897	314.67	-0.50458	314.662	-0.64
315.248	0.74016	315.74	-0.14319	315.67	-0.59129	315.662	-0.77121
316.248	0.80471	316.741	-0.26995	316.67	-0.55861	316.661	-0.74351
317.248	0.76398	317.74	-0.10798	317.67	-0.7835	317.662	-0.59627
318.249	0.82927	318.74	-0.05575	318.67	-0.74516	318.663	-0.70852
319.248	0.92451	319.74	-0.08509	319.67	-0.74155	319.662	-0.65896
320.248	0.80043	320.74	-0.06984	320.67	-0.59926	320.662	-0.54087
321.248	0.72733	321.739	-0.04519	321.67	-0.71248	321.661	-0.70415
322.248	0.75579	322.74	-0.10153	322.67	-0.65742	322.661	-0.93887
323.248	0.76788	323.74	-0.15552	323.67	-0.57714	323.662	-0.72019
324.25	0.82517	324.74	-0.17606	324.67	-0.63735	324.662	-0.83827
325.249	0.74016	325.74	-0.1027	325.67	-0.62345	325.662	-0.67353
326.248	0.74091	326.74	-0.12207	326.67	-0.62937	326.662	-0.67353
327.248	0.77086	327.74	-0.05986	327.67	-0.69884	327.662	-0.62397
328.248	0.69701	328.739	-0.14319	328.67	-0.7292	328.662	-0.64875
329.248	0.67859	329.74	-0.05986	329.67	-0.72663	329.663	-0.8441
330.248	0.7331	330.739	-0.16902	330.67	-0.72766	330.662	-0.85723
331.248	0.71301	331.74	-0.08744	331.67	-0.58537	331.662	-0.7231
332.248	0.76342	332.741	0.00939	332.67	-0.66076	332.663	-0.69832
333.248	0.74798	333.74	-0.0757	333.67	-0.57019	333.661	-0.68374
334.248	0.77495	334.74	-0.08685	334.67	-0.71531	334.662	-0.74789
335.248	0.71282	335.74	-0.08099	335.67	-0.58949	335.661	-0.62688
336.248	0.82331	336.741	0.06103	336.67	-0.60801	336.662	-0.6852
337.25	0.79113	337.74	0.06279	337.67	-0.60235	337.661	-0.59773
338.248	0.73086	338.741	-0.0804	338.67	-0.71377	338.661	-0.5569
339.248	0.71654	339.74	-0.04519	339.67	-0.61728	339.662	-0.62251
340.248	0.75951	340.739	-0.01937	340.67	-0.66462	340.662	-0.65021
341.248	0.79299	341.74	0.03932	341.67	-0.51487	341.661	-0.66916
342.248	0.87577	342.739	0.04343	342.67	-0.44797	342.662	-0.53504
343.248	0.78648	343.74	0.04343	343.67	-0.58305	343.663	-0.48984
344.248	0.87521	344.74	0.02582	344.67	-0.5882	344.661	-0.63855
345.248	0.78481	345.74	0.0223	345.67	-0.57148	345.662	-0.66916
346.248	0.75467	346.74	0.03932	346.67	-0.46675	346.663	-0.85139
347.248	0.71691	347.739	-0.10329	347.67	-0.4683	347.662	-0.79308
348.248	0.745	348.739	0.00411	348.67	-0.52439	348.662	-0.62834
349.248	0.72063	349.74	-0.02054	349.67	-0.41143	349.662	-0.64292
350.249	0.73179	350.74	0.09214	350.67	-0.51899	350.663	-0.66916
351.248	0.77235	351.74	0.03697	351.67	-0.43021	351.661	-0.62542
352.248	0.77886	352.74	-0.00293	352.67	-0.4454	352.661	-0.61376
353.248	0.68901	353.74	0.05575	353.67	-0.47216	353.662	-0.62397
354.248	0.76807	354.74	0.06338	354.67	-0.46444	354.663	-0.59335
355.248	0.71133	355.74	0.02465	355.67	-0.47421	355.662	-0.5846
356.248	0.67506	356.74	-0.14789	356.67	-0.56916	356.662	-0.61376
357.248	0.721	357.74	-0.1162	357.67	-0.54137	357.662	-0.5846
358.248	0.63637	358.74	0.00763	358.67	-0.63297	358.663	-0.70998
359.248	0.74054	359.741	0.0581	359.67	-0.59824	359.662	-0.60064
360.248	0.65013	360.74	0.01232	360.67	-0.51152	360.662	-0.52483
361.248	0.64381	361.74	-0.00469	361.67	-0.53005	361.662	-0.6021
362.248	0.72863	362.74	-0.06866	362.67	-0.49403	362.662	-0.58023
363.248	0.54113	363.74	-0.18017	363.67	-0.46418	363.662	-0.67645
364.249	0.64027	364.739	0.0088	364.67	-0.47241	364.663	-0.56711
365.249	0.59879	365.74	-0.06397	365.67	-0.41761	365.662	-0.45631
366.248	0.57982	366.74	0.00646	366.67	-0.4508	366.662	-0.69832
367.248	0.54503	367.741	-0.10329	367.67	-0.47627	367.662	-0.49422
368.248	0.52011	368.74	-0.05282	368.67	-0.49609	368.662	-0.52337
369.248	0.59228	369.74	-0.07512	369.67	-0.46933	369.663	-0.5467
370.248	0.56438	370.74	-0.05575	370.67	-0.4508	370.661	-0.60501
371.248	0.61311	371.74	-0.03932	371.67	-0.49866	371.661	-0.52337
372.248	0.67264	372.741	-0.04519	372.67	-0.50175	372.662	-0.60793
373.248	0.60512	373.74	0.000587	373.67	-0.46624	373.662	-0.53941
374.248	0.5281	374.74	0.03815	374.67	-0.45775	374.662	-0.49276
375.248	0.57145	375.741	-0.03462	375.67	-0.32884	375.662	-0.56711
376.248	0.53275	376.741	0.05458	376.67	-0.458	376.662	-0.37759
377.248	0.48179	377.74	0.1027	377.67	-0.47061	377.662	-0.33385
378.248	0.51564	378.74	0.10035	378.67	-0.41838	378.662	-0.44028
379.248	0.67971	379.739	0.11502	379.67	-0.35508	379.662	-0.53649
380.248	0.58298	380.74	0.09331	380.67	-0.48914	380.663	-0.34843
381.248	0.5441	381.739	0.10681	381.67	-0.31777	381.662	-0.32948
382.248	0.62855	382.739	0.06514	382.67	-0.37721	382.662	-0.41695
383.248	0.59954	383.74	0.03521	383.67	-0.44257	383.662	-0.48984
384.248	0.62056	384.74	0.10211	384.67	-0.58357	384.663	-0.45485
385.248	0.66929	385.741	0.07923	385.67	-0.38339	385.663	-0.45923
386.249	0.65813	386.74	0.08862	386.67	-0.46547	386.662	-0.54233
387.248	0.61777	387.741	0.04049	387.67	-0.30799	387.661	-0.47672
388.248	0.61814	388.739	0.11033	388.67	-0.53828	388.661	-0.54378
389.248	0.71356	389.741	-0.05106	389.67	-0.43047	389.662	-0.52921
390.249	0.59916	390.74	0.03345	390.67	-0.24701	390.663	-0.519
391.248	0.57349	391.74	-0.1162	391.67	-0.36126	391.662	-0.51171
392.248	0.68808	392.74	0.02641	392.67	-0.3399	392.661	-0.5744
393.248	0.70054	393.74	0.01232	393.67	-0.37644	393.662	-0.59627
394.248	0.66483	394.74	0.04049	394.67	-0.45183	394.662	-0.50588
395.248	0.65292	395.74	-0.06221	395.67	-0.39728	395.662	-0.39946
396.248	0.69124	396.74	0.09272	396.67	-0.44771	396.663	-0.41112
397.248	0.62669	397.74	0.23592	397.67	-0.42198	397.663	-0.45631
398.248	0.4816	398.74	0.11737	398.67	-0.44231	398.663	-0.49567
399.248	0.56456	399.741	-0.00235	399.67	-0.42764	399.663	-0.53212
400.248	0.55061	400.739	-0.01702	400.67	-0.3327	400.663	-0.50734
401.248	0.42207	401.739	0.08392	401.67	-0.43716	401.662	-0.26679
402.248	0.54113	402.741	0.03228	402.67	-0.34479	402.662	-0.43882
403.25	0.55154	403.74	0.0358	403.67	-0.31031	403.661	-0.39508
404.248	0.51192	404.74	0.0493	404.67	-0.32909	404.662	-0.50442
405.248	0.57647	405.74	0.03756	405.67	-0.38724	405.662	-0.49276
406.25	0.52122	406.74	0.03932	406.67	-0.32806	406.662	-0.47381
407.248	0.44607	407.74	0.04225	407.67	-0.39677	407.662	-0.51317
408.248	0.51657	408.74	0.07923	408.67	-0.44076	408.662	-0.36155
409.248	0.64567	409.739	-0.02465	409.67	-0.38724	409.662	-0.5846
410.248	0.74109	410.739	0.00939	410.67	-0.41169	410.662	-0.37613
411.248	0.60884	411.74	-0.05693	411.67	-0.32266	411.662	-0.32948
412.248	0.6719	412.74	-0.04812	412.67	-0.34067	412.662	-0.44902
413.248	0.61051	413.74	-0.04225	413.67	-0.31854	413.661	-0.53504
414.248	0.54447	414.741	0.00469	414.67	-0.30491	414.662	-0.44611
415.248	0.53127	415.739	0.14613	415.67	-0.38493	415.663	-0.47235
416.248	0.55526	416.74	0.03697	416.67	-0.21974	416.662	-0.40674
417.248	0.47323	417.74	0.07336	417.67	-0.34582	417.662	-0.4636
418.249	0.64697	418.74	-0.06514	418.67	-0.28355	418.662	-0.39362
419.248	0.58261	419.74	-0.04577	419.67	-0.32909	419.662	-0.45048
420.248	0.62428	420.74	0.10857	420.67	-0.35019	420.662	-0.37905
421.248	0.62018	421.739	0.04871	421.67	-0.35122	421.662	-0.47818
422.248	0.61107	422.74	0.05047	422.67	-0.2869	422.662	-0.41403
423.248	0.45202	423.739	0.04401	423.67	-0.32035	423.662	-0.41987
424.248	0.53889	424.74	-0.07042	424.67	-0.36666	424.663	-0.29886
425.249	0.41761	425.74	-0.06984	425.67	-0.32498	425.662	-0.32948
426.25	0.4842	426.74	0.03815	426.67	-0.35045	426.661	-0.41695
427.248	0.50281	427.74	-0.10211	427.67	-0.30902	427.661	-0.19535
428.248	0.48513	428.74	0.04049	428.67	-0.35611	428.662	-0.3251
429.248	0.5056	429.74	-0.06221	429.67	-0.32832	429.663	-0.31636
430.249	0.54187	430.74	0.13439	430.67	-0.39393	430.661	-0.27991
431.248	0.52773	431.739	0.10387	431.67	-0.40268	431.662	-0.33531
432.248	0.5575	432.741	-0.06338	432.67	-0.27094	432.661	-0.35135
433.248	0.51229	433.74	0.05986	433.67	-0.3664	433.662	-0.46652
434.248	0.50764	434.74	0.13087	434.67	-0.39085	434.662	-0.40237
435.248	0.44551	435.74	-0.01878	435.67	-0.22205	435.662	-0.45048
436.248	0.4444	436.739	-0.03052	436.67	-0.20919	436.662	-0.35572
437.249	0.45426	437.74	0.00528	437.67	-0.29693	437.663	-0.37467
438.248	0.52271	438.74	0.01643	438.67	-0.2995	438.662	-0.29595
439.248	0.51378	439.739	0.04519	439.67	-0.38493	439.663	-0.2872
440.25	0.56791	440.74	0.14965	440.67	-0.32112	440.662	-0.29157
441.248	0.53443	441.74	0.10974	441.67	-0.36898	441.661	-0.20119
442.248	0.51676	442.741	0.05516	442.67	-0.32858	442.662	-0.32365
443.249	0.40998	443.74	0.03404	443.67	-0.30851	443.662	-0.41549
444.248	0.32851	444.74	0.04871	444.67	-0.24676	444.661	-0.38779
445.249	0.3845	445.739	0.04988	445.67	-0.16107	445.663	-0.32219
446.249	0.35455	446.74	0.05047	446.67	-0.2097	446.662	-0.35718
447.248	0.48234	447.74	0.02876	447.67	-0.27043	447.663	-0.25221
448.248	0.48086	448.74	0.14671	448.67	-0.26631	448.662	-0.33968
449.248	0.32795	449.739	0.07101	449.67	-0.22463	449.662	-0.2974
450.248	0.33241	450.74	0.06514	450.67	-0.2236	450.662	-0.39508
451.248	0.44012	451.74	0.16139	451.67	-0.19452	451.662	-0.2041
452.248	0.32088	452.741	0	452.67	-0.13663	452.663	-0.3426
453.249	0.43193	453.74	0.09331	453.67	-0.28638	453.662	-0.26679
454.248	0.3832	454.74	0.05458	454.67	-0.3767	454.662	-0.24784
455.248	0.29447	455.739	0.13028	455.67	-0.07796	455.663	-0.30761
456.249	0.3499	456.74	0.10446	456.67	-0.15284	456.662	-0.19535
457.248	0.47397	457.74	0.11502	457.67	-0.18912	457.662	-0.20993
458.249	0.40254	458.74	-0.03462	458.67	-0.17986	458.662	-0.26533
459.248	0.42375	459.74	0.20129	459.67	-0.16751	459.661	-0.29157
460.248	0.34916	460.741	0.09096	460.67	-0.10704	460.662	-0.19681
461.25	0.53108	461.741	0.16432	461.67	-0.1127	461.662	-0.17786
462.248	0.23978	462.741	0.14319	462.67	-0.15927	462.662	-0.3528
463.25	0.3047	463.739	0.17371	463.67	-0.14692	463.663	-0.20847
464.248	0.27438	464.74	0.06279	464.67	-0.07307	464.663	-0.24201
465.248	0.22211	465.741	0.14437	465.67	-0.25653	465.662	-0.23763
466.248	0.26638	466.74	0.1338	466.67	-0.14255	466.662	-0.20264
467.248	0.30767	467.74	0.13615	467.67	-0.14898	467.662	-0.18806
468.248	0.37706	468.74	0.24296	468.67	-0.24418	468.663	-0.27116
469.248	0.41426	469.739	0.06925	469.67	-0.18243	469.661	-0.26096
470.249	0.34748	470.74	-0.02641	470.67	-0.2236	470.663	-0.24638
471.248	0.38022	471.739	0.11444	471.67	-0.24804	471.662	0.04374
472.248	0.37576	472.739	0.17136	472.67	-0.1199	472.663	-0.19681
473.249	0.38785	473.739	0.18662	473.67	-0.17548	473.662	-0.25804
474.248	0.3499	474.741	0.11972	474.67	-0.23389	474.662	-0.11809
475.248	0.34637	475.739	0.21538	475.67	-0.23055	475.663	-0.25658
476.25	0.29112	476.74	0.2547	476.67	-0.09314	476.662	-0.21722
477.248	0.35362	477.74	0.13498	477.67	-0.16802	477.662	-0.10351
478.249	0.34804	478.74	0.22535	478.67	-0.04992	478.663	-0.11517
479.249	0.34748	479.74	0.11855	479.67	-0.03268	479.662	-0.22743
480.248	0.14082	480.739	0.09448	480.67	-0.0512	480.663	-0.14287
481.248	0.3259	481.74	0.09859	481.67	-0.1603	481.662	-0.15162
482.248	0.25689	482.741	0.10974	482.67	0.07179	482.662	-0.17932
483.248	0.24685	483.739	0.01995	483.67	-0.10755	483.663	-0.16765
484.248	0.31456	484.74	0.05047	484.67	-0.17265	484.662	-0.18078
485.25	0.33	485.741	0.17664	485.67	-0.18166	485.662	-0.20119
486.248	0.3352	486.739	-0.09331	486.67	-0.23672	486.662	-0.25075
487.248	0.35306	487.74	0.16197	487.67	-0.23955	487.662	-0.3251
488.249	0.34953	488.74	-0.00528	488.67	-0.20867	488.662	-0.15891
489.248	0.23624	489.74	0.01232	489.67	-0.18063	489.661	-0.19535
490.248	0.16667	490.74	0.2635	490.67	-0.19838	490.663	-0.21285
491.248	0.17374	491.741	0.11326	491.67	-0.185	491.662	-0.2595
492.248	0.27698	492.74	0.14613	492.67	-0.21434	492.662	-0.30761
493.248	0.09189	493.74	0.19836	493.67	-0.16493	493.662	-0.1662
494.248	0.17095	494.74	0.06984	494.67	-0.26091	494.661	-0.18661
495.248	0.18992	495.74	-0.05927	495.67	-0.19015	495.662	-0.18952
496.249	0.19216	496.741	0.08744	496.67	-0.14383	496.663	-0.17203
497.25	0.33	497.74	0.03462	497.67	-0.19349	497.662	-0.19827
498.248	0.34748	498.74	0.000587	498.67	-0.28664	498.661	-0.26825
499.248	0.40459	499.74	-0.06397	499.67	-0.2784	499.662	-0.23034
500.248	0.30116	500.741	0.0493	500.67	-0.21768	500.662	-0.16474
501.249	0.18713	501.739	0.11209	501.67	-0.21202	501.661	-0.15162
502.249	0.16742	502.74	0.22887	502.67	-0.36306	502.662	-0.19827
503.248	0.24424	503.74	0.09918	503.67	-0.15979	503.662	-0.1662
504.248	0.29447	504.739	0.13204	504.67	-0.14924	504.661	-0.2216
505.248	0.18639	505.74	-0.00587	505.67	-0.20147	505.663	-0.24784
506.248	0.07813	506.741	0.03052	506.67	-0.10987	506.663	-0.26242
507.248	0.1903	507.74	0.15845	507.67	-0.10781	507.662	-0.22451
508.248	0.18193	508.74	0.000587	508.67	-0.10421	508.663	-0.01312
509.248	0.17039	509.74	0.10916	509.67	-0.1284	509.662	-0.22743
510.249	0.26229	510.739	0.18075	510.67	-0.13328	510.662	-0.07435
511.248	0.13003	511.741	0.20129	511.67	-0.12376	511.663	-0.24638
512.25	0.21243	512.74	0.20951	512.67	-0.1127	512.662	-0.22597
513.248	0.17058	513.739	0.14437	513.67	-0.12402	513.662	-0.31927
514.248	0.18286	514.739	0.22359	514.67	-0.05969	514.661	-0.26096
515.248	0.22731	515.74	0.09918	515.67	-0.1621	515.661	-0.07872
516.248	0.24815	516.739	0.18075	516.67	0.03062	516.663	-0.15016
517.248	0.20257	517.74	0.1338	517.67	-0.10061	517.662	-0.27554
518.248	0.18472	518.74	0.22007	518.67	-0.06227	518.662	-0.21868
519.248	0.36032	519.739	0.19132	519.67	-0.0211	519.662	-0.26971
520.248	0.30358	520.74	0.13087	520.67	-0.08079	520.662	-0.19973
521.248	0.28944	521.74	0.25528	521.67	-0.06124	521.662	-0.2041
522.249	0.24387	522.74	0.13967	522.67	-0.03345	522.663	-0.40237
523.25	0.25261	523.74	0.2101	523.67	-0.0687	523.662	-0.3251
524.248	0.26452	524.74	0.14789	524.67	-0.01441	524.662	-0.26971
525.248	0.27233	525.741	0.09272	525.67	-0.04374	525.661	-0.3149
526.248	0.2355	526.74	0.20775	526.67	-0.02547	526.662	-0.44319
527.248	0.3047	527.74	0.125	527.67	-0.03963	527.662	-0.3426
528.248	0.15532	528.74	0.10798	528.67	-0.0687	528.662	-0.27262
529.249	0.22415	529.74	0.15728	529.67	0.1356	529.662	-0.33239
530.248	0.19216	530.741	0.23357	530.67	-0.00695	530.661	-0.26533
531.248	0.14509	531.741	0.24824	531.67	-0.02316	531.662	-0.30615
532.25	0.08761	532.74	0.15552	532.67	-0.03113	532.662	-0.34843
533.248	0.12166	533.739	0.17547	533.67	-0.09237	533.662	-0.17494
534.248	0.15719	534.741	0.13087	534.67	0.02341	534.662	-0.22597
535.248	0.14844	535.74	0.21362	535.67	-0.05841	535.663	-0.37321
536.248	0.15719	536.739	0.21538	536.67	-0.15618	536.662	-0.19681
537.248	0.18527	537.741	0.22653	537.67	-0.0422	537.661	-0.10497
538.25	0.17169	538.741	0.22653	538.67	-0.12068	538.662	-0.21139
539.248	0.07999	539.74	0.26878	539.67	0.04709	539.662	-0.23763
540.249	0.02883	540.74	0.26174	540.67	0.07668	540.663	-0.16037
541.248	0.04055	541.74	0.18603	541.67	-0.07771	541.662	-0.12975
542.248	0.00874	542.74	0.28169	542.67	-0.12634	542.663	-0.12538
543.248	-0.01618	543.74	0.14085	543.67	-0.10858	543.662	-0.18952
544.249	-0.03069	544.74	0.35388	544.67	-0.03551	544.662	-0.23472
545.248	0.00093	545.74	0.24531	545.67	0.01647	545.662	-0.05248
546.248	0.04892	546.74	0.17782	546.67	-0.06433	546.662	-0.21139
547.248	0.03274	547.74	0.25294	547.67	-0.09031	547.662	-0.15162
548.248	-0.000558	548.74	0.14378	548.67	-0.09237	548.661	-0.19535
549.248	0.05581	549.74	0.32042	549.67	0.00566	549.662	-0.17932
550.248	0.04762	550.741	0.22418	550.67	0.0283	550.662	-0.30178
551.248	0.0199	551.74	0.33334	551.67	-0.06561	551.662	-0.25658
552.248	-0.03311	552.74	0.33862	552.67	-0.01312	552.662	-0.29012
553.249	0.03293	553.74	0.34683	553.67	-0.16442	553.662	-0.26242
554.248	0.04985	554.74	0.30458	554.67	-0.07848	554.663	-0.25367
555.248	-0.09487	555.74	0.25822	555.67	0.04168	555.662	-0.21431
556.249	0.04948	556.739	0.16139	556.67	0.00334	556.661	-0.27699
557.248	0.07962	557.741	0.25176	557.67	-0.02805	557.662	-0.20119
558.248	0.15458	558.739	0.16784	558.67	-0.10061	558.662	-0.00146
559.248	0.06083	559.74	0.22477	559.67	0.05584	559.662	-0.11517
560.248	0.08966	560.74	0.06338	560.67	-0.10421	560.662	-0.15308
561.249	0.08501	561.74	0.26643	561.67	-0.08774	561.662	-0.10059
562.248	0.05897	562.74	0.23533	562.67	-0.15901	562.662	-0.21139
563.248	0.06325	563.74	0.21655	563.67	-0.19272	563.662	-0.10351
564.248	0.05302	564.74	0.20012	564.67	-0.07436	564.662	-0.14141
565.248	0.16332	565.74	0.04871	565.67	0.0494	565.662	-0.26679
566.248	0.14863	566.74	0.16608	566.67	-0.00515	566.662	-0.32365
567.248	0.10045	567.74	-0.01878	567.67	-0.09083	567.663	-0.1939
568.249	0.09878	568.741	-0.05282	568.67	-0.06536	568.662	-0.20556
569.248	0.00539	569.741	0.13087	569.67	-0.05146	569.662	-0.20702
570.249	0.05636	570.74	0.19718	570.67	-0.09906	570.663	-0.17203
571.248	0.13691	571.739	0.10798	571.67	-0.02264	571.662	-0.18661
572.248	0.02102	572.741	0.27054	572.67	-0.03834	572.662	-0.20847
573.248	0.02102	573.739	0.10153	573.67	-0.02239	573.662	-0.25658
574.249	0.06362	574.74	0.05693	574.67	-0.05403	574.663	-0.20847
575.248	0.02437	575.741	0.18956	575.67	-0.0615	575.662	-0.09476
576.248	0.11291	576.739	0.14671	576.67	-0.07591	576.663	-0.14724
577.248	0.0772	577.74	0.05164	577.67	-0.03525	577.662	-0.22451
578.248	0.01749	578.74	0.04577	578.67	0.00232	578.662	-0.33968
579.249	0.0173	579.74	0.12852	579.67	0.02573	579.662	-0.11371
580.248	-0.0545	580.74	0.23416	580.67	-0.09263	580.662	-0.08747
581.248	-0.02362	581.74	0.05282	581.67	-0.09546	581.662	-0.12392
582.249	0.0173	582.74	0.23064	582.67	-0.02161	582.662	-0.08456
583.249	-0.0199	583.739	0.18193	583.67	0.03371	583.662	-0.19098
584.248	-0.00335	584.74	0.18486	584.67	0.06999	584.662	-0.15891
585.248	0.07329	585.741	0.07629	585.67	0.02444	585.663	-0.45631
586.249	0.05543	586.74	-0.00176	586.67	0.05841	586.662	-0.10351
587.248	0.08836	587.74	0.15728	587.67	0.000257	587.661	-0.07872
588.248	-0.04185	588.739	0.16432	588.67	-0.06767	588.662	-0.14287
589.248	0.04836	589.741	0.16139	589.67	0.04529	589.662	-0.05831
590.248	-0.11421	590.739	0.20892	590.67	-0.00978	590.662	-0.10059
591.248	0.06399	591.74	0.15845	591.67	0.07359	591.663	-0.10642
592.248	0.07757	592.74	0.18369	592.67	0.07642	592.661	-0.07144
593.248	-0.11068	593.741	0.12852	593.67	-0.00978	593.662	0.04519
594.248	-0.01544	594.74	0.09448	594.67	-0.0193	594.661	0.04519
595.248	-0.01395	595.74	0.26702	595.67	0.03242	595.663	0.01458
596.248	-0.14063	596.74	0.14202	596.67	0.06793	596.662	-0.02624
597.248	0.0253	597.74	0.06338	597.67	0.04863	597.661	-0.0831
598.248	0	598.739	0	598.67	0	598.663	0
599.248	0.27196	599.741	0.22418	599.67	0.14229	599.662	0.33094
600.25	0.17058	600.74	0.38498	600.67	0.22823	600.66	0.15745
601.25	0.1157	601.74	0.20012	601.67	0.16004	601.66	0.0933
602.25	0.06808	602.74	0.19542	602.67	0.24779	602.66	0.1662
603.25	0.1038	603.74	0.24589	603.67	0.19684	603.66	0.0933
604.25	0.02474	604.74	0.12265	604.67	0.15052	604.66	0.12683
605.25	0.07887	605.74	0.30458	605.67	0.16596	605.66	0.22305
606.25	0.07329	606.74	0.10153	606.67	0.20327	606.66	0.04519
607.25	0.14714	607.74	0.11385	607.67	0.15181	607.66	0.26242
608.25	0.15384	608.74	0.26056	608.67	0.14847	608.66	0.24346
609.25	0.25484	609.74	0.35622	609.67	0.16982	609.66	0.25804
610.25	0.11031	610.74	0.23709	610.67	0.34402	610.66	0.38488
611.25	-0.12184	611.74	0.15434	611.67	0.26683	611.66	-0.8995
612.25	-0.15867	612.74	-0.3885	612.67	-0.54703	612.66	-2.69268
613.25	-0.43807	613.74	-0.67782	613.67	-1.36475	613.66	-3.92458
614.25	-0.49648	614.74	-1.11738	614.67	-2.1678	614.66	-5.22645
615.25	-0.75858	615.74	-1.74297	615.67	-2.81801	615.66	-6.39566
616.25	-0.87931	616.74	-2.01058	616.67	-3.49524	616.66	-7.58819
617.25	-1.09118	617.74	-2.49415	617.67	-4.29675	617.66	-8.44979
618.25	-1.32538	618.74	-2.84509	618.67	-4.88778	618.66	-9.29535
619.25	-1.53037	619.74	-3.36798	619.67	-5.54751	619.66	-10.0593
620.25	-1.7402	620.74	-3.75589	620.67	-6.04411	620.66	-11.0298
621.25	-1.89478	621.74	-4.02702	621.67	-6.63951	621.66	-11.6914
622.25	-2.05289	622.74	-4.51822	622.67	-7.14152	622.66	-12.3898
623.25	-2.31536	623.74	-4.77409	623.67	-7.7503	623.66	-13.0606
624.25	-2.56165	624.74	-5.16494	624.67	-8.24278	624.66	-13.7867
625.25	-2.78748	625.74	-5.49651	625.67	-8.61871	625.66	-14.2716
626.25	-3.05385	626.74	-5.6444	626.67	-9.2015	626.66	-14.8186
627.25	-3.26517	627.74	-6.03349	627.67	-9.6276	627.66	-15.4629
628.25	-3.52504	628.74	-6.2694	628.67	-10.0143	628.66	-16.051
629.25	-3.80462	629.74	-6.64734	629.67	-10.4927	629.66	-16.5237
630.25	-4.03714	630.74	-6.91436	630.67	-10.8866	630.66	-16.9862
631.25	-4.25609	631.74	-7.06929	631.67	-11.2707	631.66	-17.5546
632.25	-4.64356	632.74	-7.59981	632.67	-11.6431	632.66	-17.9927
633.25	-4.89376	633.74	-7.67434	633.67	-12.0038	633.66	-18.4232
634.25	-5.2191	634.74	-7.96836	634.67	-12.379	634.66	-18.8365
635.25	-5.53477	635.74	-8.36625	635.67	-12.7971	635.66	-19.2186
636.25	-5.77957	636.74	-8.66613	636.67	-13.0994	636.66	-19.6375
637.25	-6.12073	637.74	-8.92024	637.67	-13.542	637.66	-20.0515
638.25	-6.50765	638.74	-9.05639	638.67	-13.8919	638.66	-20.4257
639.25	-6.7917	639.74	-9.3909	639.67	-14.272	639.66	-20.7516
640.25	-7.06105	640.74	-9.49771	640.67	-14.6677	640.66	-21.1025
641.25	-7.44741	641.74	-9.89266	641.67	-14.9711	641.66	-21.4318
642.25	-7.82316	642.74	-10.2289	642.67	-15.3061	642.66	-21.7533
643.25	-8.17455	643.74	-10.4279	643.67	-15.657	643.66	-22.0969
644.25	-8.47534	644.74	-10.6509	644.67	-16.0348	644.66	-22.5291
645.25	-8.85779	645.74	-10.9431	645.67	-16.3119	645.66	-22.8165
646.25	-9.15021	646.74	-11.3146	646.67	-16.6294	646.66	-23.0481
647.25	-9.60819	647.74	-11.5259	647.67	-16.9238	647.66	-23.3359
648.25	-9.99046	648.74	-11.7512	648.67	-17.2894	648.66	-23.8297
649.25	-10.4406	649.74	-11.9625	649.67	-17.5367	649.66	-24.0338
650.25	-10.7196	650.74	-12.2829	650.67	-17.9054	650.66	-24.3916
651.25	-11.1116	651.74	-12.5394	651.67	-18.2131	651.66	-24.7665
652.25	-11.3982	652.74	-12.6656	652.67	-18.586	652.66	-25.0878
653.25	-11.8743	653.74	-13.0617	653.67	-18.8857	653.66	-25.3224
654.25	-12.1458	654.74	-13.2788	654.67	-19.1551	654.66	-25.7824
655.25	-12.4517	655.74	-13.5764	655.67	-19.4304	655.66	-26.0163
656.25	-12.9141	656.74	-13.8035	656.67	-19.7634	656.66	-26.4746
657.25	-13.4549	657.74	-14.0635	657.67	-20.0217	657.66	-26.8179
658.25	-13.7837	658.74	-14.3522	658.67	-20.3683	658.66	-27.0809
659.25	-14.0734	659.74	-14.6609	659.67	-20.6557	659.66	-27.3599
660.25	-14.4768	660.74	-14.9033	660.67	-21.0481	660.66	-27.7175
661.25	-14.818	661.74	-15.1415	661.67	-21.3111	661.66	-27.9189
662.25	-15.2332	662.74	-15.3587	662.67	-21.6955	662.66	-28.2966
663.25	-15.6545	663.74	-15.648	663.67	-21.9114	663.66	-28.7655
664.25	-16.0835	664.74	-15.9244	664.67	-22.1875	664.66	-29.022
665.25	-16.5128	665.74	-16.1973	665.67	-22.4828	665.66	-29.3684
666.25	-16.843	666.74	-16.4273	666.67	-22.8508	666.66	-29.6453
667.25	-17.3119	667.74	-16.6257	667.67	-23.0986	667.66	-30.0462
668.25	-17.7232	668.74	-17.0582	668.67	-23.3886	668.66	-30.3834
669.25	-18.0476	669.74	-17.3446	669.67	-23.6544	669.66	-30.6317
670.25	-18.4628	670.74	-17.4989	670.67	-24.0058	670.66	-30.8436
671.25	-18.865	671.74	-17.7284	671.67	-24.2757	671.66	-31.2476
672.25	-19.1913	672.74	-17.8898	672.67	-24.5315	672.66	-31.5736
673.25	-19.5916	673.74	-18.1286	673.67	-24.8701	673.66	-31.9223
674.25	-20.1152	674.74	-18.4807	674.67	-25.158	674.66	-32.1941
675.25	-20.3639	675.74	-18.6357	675.67	-25.3863	675.66	-32.4813
676.25	-20.9471	676.74	-19.0342	676.67	-25.6714	676.66	-32.7005
677.25	-21.19	677.74	-19.2618	677.67	-25.9724	677.66	-32.99
678.25	-21.5909	678.74	-19.4913	678.67	-26.274	678.66	-33.2977
679.25	-21.9436	679.74	-19.7906	679.67	-26.5146	679.66	-33.6559
680.25	-22.3207	680.74	-19.9995	680.67	-26.7155	680.66	-33.9311
681.25	-22.7027	681.74	-20.2443	681.67	-27.0575	681.66	-34.1492
682.25	-23.0422	682.74	-20.4602	682.67	-27.2731	682.66	-34.538
683.25	-23.4433	683.74	-20.6774	683.67	-27.5602	683.66	-34.7805
684.25	-23.7934	684.74	-20.9913	684.67	-27.8407	684.66	-35.02
685.25	-24.1021	685.74	-21.219	685.67	-28.1281	685.66	-35.2234
686.25	-24.445	686.74	-21.4907	686.67	-28.3602	686.66	-35.5133
687.25	-24.7571	687.74	-21.6292	687.67	-28.6337	687.66	-35.7676
688.25	-25.1226	688.74	-21.8153	688.67	-28.8074	688.66	-36.1148
689.25	-25.5332	689.74	-22.0682	689.67	-29.0205	689.66	-36.2867
690.25	-25.773	690.74	-22.3393	690.67	-29.3264	690.66	-36.6441
691.25	-26.0923	691.74	-22.5042	691.67	-29.6756	691.66	-36.8579
692.25	-26.3978	692.74	-22.7566	692.67	-29.9167	692.66	-37.1221
693.25	-26.7492	693.74	-22.9338	693.67	-30.1511	693.66	-37.2147
694.25	-27.0377	694.74	-23.1152	694.67	-30.3873	694.66	-37.6358
695.25	-27.4575	695.74	-23.4057	695.67	-30.6466	695.66	-37.8258
696.25	-27.8145	696.74	-23.6645	696.67	-30.8929	696.66	-38.1044
697.25	-28.0342	697.74	-23.9039	697.67	-31.0792	697.66	-38.3397
698.25	-28.4473	698.74	-24.1363	698.67	-31.3264	698.66	-38.5505
699.25	-28.7055	699.74	-24.2795	699.67	-31.5837	699.66	-38.8462
700.25	-29.037	700.74	-24.5183	700.67	-31.8256	700.66	-38.958
701.25	-29.2294	701.74	-24.7085	701.67	-32.0996	701.66	-39.344
702.25	-29.5934	702.74	-24.9972	702.67	-32.3075	702.66	-39.6656
703.25	-29.8492	703.74	-25.2296	703.67	-32.5165	703.66	-39.8123
704.25	-30.1782	704.74	-25.3587	704.67	-32.8075	704.66	-40.0848
705.25	-30.5443	705.74	-25.594	705.67	-33.0038	705.66	-40.3285
706.25	-30.6851	706.74	-25.8423	706.67	-33.1888	706.66	-40.4979
707.25	-31.0198	707.74	-25.9033	707.67	-33.433	707.66	-40.6679
708.25	-31.3194	708.74	-26.1739	708.67	-33.697	708.66	-40.9297
709.25	-31.5525	709.74	-26.4567	709.67	-33.8913	709.66	-41.1559
710.25	-31.7456	710.74	-26.6029	710.67	-34.1905	710.66	-41.2916
711.25	-32.0622	711.74	-26.7202	711.67	-34.3431	711.66	-41.5763
712.25	-32.3513	712.74	-27.0348	712.67	-34.4411	712.66	-41.8161
713.25	-32.677	713.74	-27.1979	713.67	-34.6832	713.66	-41.9393
714.25	-32.8355	714.74	-27.3171	714.67	-34.9022	714.66	-42.0934
715.25	-33.058	715.74	-27.6087	715.67	-35.1243	715.66	-42.3762
716.25	-33.3874	716.74	-27.7889	716.67	-35.3015	716.66	-42.6133
717.25	-33.613	717.74	-27.9961	717.67	-35.5102	717.66	-42.7608
718.25	-33.8876	718.74	-28.2419	718.67	-35.7336	718.66	-42.9473
719.25	-34.0932	719.74	-28.3153	719.67	-35.9379	719.66	-43.3039
720.25	-34.3593	720.74	-28.4074	720.67	-36.1097	720.66	-43.3776
721.25	-34.6583	721.74	-28.6891	721.67	-36.4352	721.66	-43.5702
722.25	-34.9012	722.74	-28.8581	722.67	-36.5292	722.66	-43.7388
723.25	-35.0714	723.74	-29.0747	723.67	-36.7898	723.66	-44.0001
724.25	-35.2824	724.74	-29.1974	724.67	-37.0103	724.66	-44.1155
725.25	-35.4946	725.74	-29.3904	725.67	-37.1559	725.66	-44.3961
726.25	-35.8512	726.74	-29.5976	726.67	-37.3404	726.66	-44.5585
727.25	-36.0343	727.74	-29.7566	727.67	-37.5519	727.66	-44.7021
728.25	-36.218	728.74	-29.9168	728.67	-37.7063	728.66	-44.9428
729.25	-36.5242	729.74	-30.1351	729.67	-37.9492	729.66	-45.15
730.25	-36.6764	730.74	-30.2191	730.67	-38.0756	730.66	-45.2258
731.25	-36.9578	731.74	-30.3335	731.67	-38.3156	731.66	-45.4816
732.25	-37.1548	732.74	-30.6082	732.67	-38.4592	732.66	-45.6408
733.25	-37.3678	733.74	-30.6815	733.67	-38.759	733.66	-45.7983
734.25	-37.5816	734.74	-30.9497	734.67	-38.8889	734.66	-45.9907
735.25	-37.781	735.74	-31.0313	735.67	-38.9844	735.66	-46.1922
736.25	-38.0286	736.74	-31.2044	736.67	-39.2383	736.66	-46.3931
737.25	-38.2376	737.74	-31.4802	737.67	-39.4295	737.66	-46.5634
738.25	-38.4346	738.74	-31.6058	738.67	-39.5293	738.66	-46.6555
739.25	-38.6867	739.74	-31.776	739.67	-39.8198	739.66	-46.9657
740.25	-38.7929	740.74	-31.982	740.67	-39.9127	740.66	-47.0437
741.25	-39.034	741.74	-32.1721	741.67	-40.0774	741.66	-47.249
742.25	-39.1966	742.74	-32.3552	742.67	-40.3229	742.66	-47.4205
743.25	-39.4711	743.74	-32.5078	743.67	-40.451	743.66	-47.5302
744.25	-39.5758	744.74	-32.6399	744.67	-40.6381	744.66	-47.7587
745.25	-39.8149	745.74	-32.7907	745.67	-40.7935	745.66	-47.9345
746.25	-40.0145	746.74	-32.9274	746.67	-41.0402	746.66	-48.0848
747.25	-40.2472	747.74	-33.1944	747.67	-41.1514	747.66	-48.3167
748.25	-40.3917	748.74	-33.2408	748.67	-41.3261	748.66	-48.3918
749.25	-40.6008	749.74	-33.4562	749.67	-41.5394	749.66	-48.566
750.25	-40.7742	750.74	-33.654	750.67	-41.71	750.66	-48.7108
751.25	-40.9315	751.74	-33.7103	751.67	-41.8564	751.66	-48.8592
752.25	-41.2349	752.74	-33.9591	752.67	-42.0252	752.66	-49.0492
753.25	-41.381	753.74	-34.0577	753.67	-42.1454	753.66	-49.1708
754.25	-41.5735	754.74	-34.2326	754.67	-42.335	754.66	-49.3419
755.25	-41.7463	755.74	-34.357	755.67	-42.4492	755.66	-49.4947
756.25	-41.9284	756.74	-34.445	756.67	-42.6312	756.66	-49.6836
757.25	-42.0789	757.74	-34.6874	757.67	-42.7127	757.66	-49.8458
758.25	-42.2541	758.74	-34.7684	758.67	-42.9567	758.66	-50.0006
759.25	-42.4693	759.74	-35.0196	759.67	-43.1254	759.66	-50.0033
760.25	-42.6418	760.74	-35.0947	760.67	-43.279	760.66	-50.3296
761.25	-42.7953	761.74	-35.2954	761.67	-43.375	761.66	-50.3967
762.25	-42.977	762.74	-35.4169	762.67	-43.5621	762.66	-50.5986
763.25	-43.206	763.74	-35.627	763.67	-43.6786	763.66	-50.6982
764.25	-43.3983	764.74	-35.7044	764.67	-43.8822	764.66	-50.7512
765.25	-43.5269	765.74	-35.9028	765.67	-44.0718	765.66	-51.0291
766.25	-43.5745	766.74	-35.9539	766.67	-44.2229	766.66	-51.1664
767.25	-43.8745	767.74	-36.1933	767.67	-44.3476	767.66	-51.3064
768.25	-44.0405	768.74	-36.2942	768.67	-44.5365	768.66	-51.4762
769.25	-44.2131	769.74	-36.4163	769.67	-44.5774	769.66	-51.58
770.25	-44.3861	770.74	-36.5078	770.67	-44.7056	770.66	-51.6583
771.25	-44.5674	771.74	-36.742	771.67	-44.9577	771.66	-51.8583
772.25	-44.7298	772.74	-36.8875	772.67	-45.0645	772.66	-52.0202
773.25	-44.8188	773.74	-37.0331	773.67	-45.2549	773.66	-52.1218
774.25	-45.0436	774.74	-37.1587	774.67	-45.365	774.66	-52.2664
775.25	-45.2023	775.74	-37.3165	775.67	-45.4363	775.66	-52.4094
776.25	-45.3621	776.74	-37.4832	776.67	-45.5405	776.66	-52.5217
777.25	-45.5509	777.74	-37.5665	777.67	-45.6877	777.66	-52.7041
778.25	-45.6583	778.74	-37.779	778.67	-45.812	778.66	-52.815
779.25	-45.7855	779.74	-37.8705	779.67	-45.963	779.66	-52.7852
780.25	-46.0478	780.74	-37.9533	780.67	-46.1691	780.66	-53.0513
781.25	-46.095	781.74	-38.0648	781.67	-46.3644	781.66	-53.1477
782.25	-46.2693	782.74	-38.3658	782.67	-46.4117	782.66	-53.3063
783.25	-46.4297	783.74	-38.4785	783.67	-46.5785	783.66	-53.4827
784.25	-46.5441	784.74	-38.5648	784.67	-46.6729	784.66	-53.6279
785.25	-46.7178	785.74	-38.7027	785.67	-46.8083	785.66	-53.7062
786.25	-46.864	786.74	-38.7884	786.67	-46.9266	786.66	-53.7864
787.25	-47.0264	787.74	-38.9345	787.67	-47.1986	787.66	-53.9905
788.25	-47.1897	788.74	-39.0994	788.67	-47.2861	788.66	-54.1898
789.25	-47.3361	789.74	-39.1188	789.67	-47.4088	789.66	-54.2175
790.25	-47.4948	790.74	-39.2086	790.67	-47.583	790.66	-54.3491
791.25	-47.6529	791.74	-39.3835	791.67	-47.6604	791.66	-54.4512
792.25	-47.7997	792.74	-39.5994	792.67	-47.7436	792.66	-54.5787
793.25	-47.9165	793.74	-39.6898	793.67	-47.8475	793.66	-54.742
794.25	-48.1163	794.74	-39.8582	794.67	-48.0286	794.66	-54.7884
795.25	-48.2525	795.74	-39.9644	795.67	-48.1874	795.66	-54.963
796.25	-48.389	796.74	-40.0842	796.67	-48.3199	796.66	-55.0703
797.25	-48.5629	797.74	-40.1939	797.67	-48.4419	797.66	-55.1636
798.25	-48.7341	798.74	-40.3717	798.67	-48.5057	798.66	-55.3552
799.25	-48.9028	799.74	-40.4263	799.67	-48.6246	799.66	-55.3813
800.25	-49.0622	800.74	-40.5507	800.67	-48.7929	800.66	-55.604
801.25	-49.1701	801.74	-40.8154	801.67	-48.8927	801.66	-55.7107
802.25	-49.2843	802.74	-40.8418	802.67	-49.011	802.66	-55.8157
803.25	-49.4467	803.74	-41.0525	803.67	-49.1955	803.66	-55.9637
804.25	-49.575	804.74	-41.1763	804.67	-49.2359	804.66	-56.0241
805.25	-49.7304	805.74	-41.1945	805.67	-49.4132	805.66	-56.1439
806.25	-49.9021	806.74	-41.3964	806.67	-49.5095	806.66	-56.241
807.25	-50.0574	807.74	-41.492	807.67	-49.6311	807.66	-56.3831
808.25	-50.1976	808.74	-41.6475	808.67	-49.7848	808.66	-56.4834
809.25	-50.1755	809.74	-41.6933	809.67	-49.8841	809.66	-56.6772
810.25	-50.3827	810.74	-41.8893	810.67	-50.0225	810.66	-56.7932
811.25	-50.5165	811.74	-42.022	811.67	-50.1612	811.66	-56.931
812.25	-50.6632	812.74	-42.1223	812.67	-50.198	812.66	-56.9704
813.25	-50.8534	813.74	-42.2262	813.67	-50.3848	813.66	-57.0683
814.25	-50.9886	814.74	-42.3224	814.67	-50.4692	814.66	-57.2163
815.25	-51.074	815.74	-42.4997	815.67	-50.5438	815.66	-57.3698
816.25	-51.234	816.74	-42.6188	816.67	-50.735	816.66	-57.4443
817.25	-51.3437	817.74	-42.7966	817.67	-50.7877	817.66	-57.5085
818.25	-51.5277	818.74	-42.8993	818.67	-50.9709	818.66	-57.6013
819.25	-51.6298	819.74	-43.0378	819.67	-51.1516	819.66	-57.713
820.25	-51.7524	820.74	-43.0853	820.67	-51.2638	820.66	-57.7895
821.25	-51.8465	821.74	-43.2145	821.67	-51.4109	821.66	-57.9015
822.25	-51.9903	822.74	-43.3183	822.67	-51.4843	822.66	-58.0134
823.25	-52.1544	823.74	-43.4339	823.67	-51.544	823.66	-58.103
824.25	-52.2773	824.74	-43.5325	824.67	-51.6688	824.66	-58.2183
825.25	-52.3562	825.74	-43.6347	825.67	-51.7941	825.66	-58.4218
826.25	-52.5491	826.74	-43.8406	826.67	-51.9361	826.66	-58.4247
827.25	-52.6797	827.74	-43.9862	827.67	-52.0269	827.66	-58.6072
828.25	-52.7178	828.74	-44.09	828.67	-52.0732	828.66	-58.711
829.25	-52.8973	829.74	-44.1165	829.67	-52.2238	829.66	-58.8236
830.25	-52.9805	830.74	-44.3183	830.67	-52.3473	830.66	-58.9517
831.25	-53.1261	831.74	-44.4492	831.67	-52.4371	831.66	-59.005
832.25	-53.2418	832.74	-44.4956	832.67	-52.5873	832.66	-59.1761
833.25	-53.3743	833.74	-44.5742	833.67	-52.6959	833.66	-59.2624
834.25	-53.5017	834.74	-44.7831	834.67	-52.8369	834.66	-59.4015
835.25	-53.6697	835.74	-44.8571	835.67	-52.9303	835.66	-59.4604
836.25	-53.7054	836.74	-44.9645	836.67	-53.0636	836.66	-59.5544
837.25	-53.8233	837.74	-45.103	837.67	-53.1333	837.66	-59.6258
838.25	-53.9785	838.74	-45.1523	838.67	-53.2852	838.66	-59.8218
839.25	-54.0756	839.74	-45.343	839.67	-53.359	839.66	-59.8737
840.25	-54.2149	840.74	-45.5296	840.67	-53.4563	840.66	-60.0097
841.25	-54.3042	841.74	-45.5079	841.67	-53.5517	841.66	-60.0335
842.25	-54.3791	842.74	-45.6053	842.67	-53.6721	842.66	-60.0932
843.25	-54.6005	843.74	-45.6376	843.67	-53.7545	843.66	-60.1486
844.25	-54.7177	844.74	-45.7814	844.67	-53.9307	844.66	-60.2482
845.25	-54.8243	845.74	-45.8547	845.67	-54.0077	845.66	-60.2905
846.25	-54.9515	846.74	-45.9334	846.67	-54.1463	846.66	-60.4822
847.25	-55.0164	847.74	-46.0196	847.67	-54.2166	847.66	-60.5582
848.25	-55.1102	848.74	-46.1963	848.67	-54.3362	848.66	-60.6532
849.25	-55.2503	849.74	-46.3606	849.67	-54.5408	849.66	-60.73
850.25	-55.3353	850.74	-46.3571	850.67	-54.5804	850.66	-60.8423
851.25	-55.4177	851.74	-46.5766	851.67	-54.6126	851.66	-60.8965
852.25	-55.576	852.74	-46.6041	852.67	-54.7029	852.66	-60.9903
853.25	-55.6574	853.74	-46.7802	853.67	-54.8334	853.66	-61.0974
854.25	-55.8516	854.74	-46.8477	854.67	-54.9422	854.66	-61.142
855.25	-55.8814	855.74	-46.9481	855.67	-55.0441	855.66	-61.205
856.25	-56.0379	856.74	-47.0455	856.67	-55.1447	856.66	-61.3642
857.25	-56.1482	857.74	-47.2632	857.67	-55.1645	857.66	-61.4619
858.25	-56.1975	858.74	-47.4111	858.67	-55.2739	858.66	-61.4976
859.25	-56.331	859.74	-47.404	859.67	-55.4411	859.66	-61.6332
860.25	-56.457	860.74	-47.5331	860.67	-55.5031	860.66	-61.822
861.25	-56.5581	861.74	-47.6487	861.67	-55.5788	861.66	-61.8791
862.25	-56.7042	862.74	-47.6781	862.67	-55.6861	862.66	-61.9366
863.25	-56.7176	863.74	-47.863	863.67	-55.8415	863.66	-62.0361
864.25	-56.8253	864.74	-47.904	864.67	-55.9045	864.66	-62.1289
865.25	-56.8963	865.74	-47.9727	865.67	-55.9771	865.66	-62.1795
866.25	-57.0306	866.74	-48.1452	866.67	-56.1297	866.66	-62.2739
867.25	-57.1813	867.74	-48.2239	867.67	-56.1343	867.66	-62.3803
868.25	-57.2669	868.74	-48.3172	868.67	-56.2586	868.66	-62.4802
869.25	-57.3478	869.74	-48.3618	869.67	-56.3741	869.66	-62.5611
870.25	-57.4925	870.74	-48.4809	870.67	-56.4572	870.66	-62.6492
871.25	-57.5911	871.74	-48.5801	871.67	-56.5673	871.66	-62.7589
872.25	-57.7223	872.74	-48.6576	872.67	-56.6368	872.66	-62.8248
873.25	-57.8158	873.74	-48.8348	873.67	-56.7318	873.66	-62.9186
874.25	-57.9427	874.74	-48.9152	874.67	-56.847	874.66	-63.1035
875.25	-58.0091	875.74	-49.0449	875.67	-56.9175	875.66	-63.1745
876.25	-58.0934	876.74	-49.1141	876.67	-57.0171	876.66	-63.2863
877.25	-58.2388	877.74	-49.2767	877.67	-57.0145	877.66	-63.3077
878.25	-58.3223	878.74	-49.3647	878.67	-57.1733	878.66	-63.3994
879.25	-58.4172	879.74	-49.3172	879.67	-57.2268	879.66	-63.4762
880.25	-58.502	880.74	-49.4604	880.67	-57.3256	880.66	-63.5609
881.25	-58.6399	881.74	-49.5097	881.67	-57.4136	881.66	-63.6867
882.25	-58.7068	882.74	-49.6511	882.67	-57.524	882.66	-63.6727
883.25	-58.7829	883.74	-49.8019	883.67	-57.5634	883.66	-63.8147
884.25	-58.8717	884.74	-49.8289	884.67	-57.6568	884.66	-63.9261
885.25	-58.9909	885.74	-49.8489	885.67	-57.7813	885.66	-63.9548
886.25	-59.0703	886.74	-50.0637	886.67	-57.8598	886.66	-64.0633
887.25	-59.1905	887.74	-50.0367	887.67	-57.8981	887.66	-64.1528
888.25	-59.2627	888.74	-50.1904	888.67	-58.0847	888.66	-64.2212
889.25	-59.3999	889.74	-50.3618	889.67	-58.1137	889.66	-64.303
890.25	-59.445	890.74	-50.3418	890.67	-58.247	890.66	-64.3531
891.25	-59.5194	891.74	-50.4733	891.67	-58.3165	891.66	-64.4454
892.25	-59.6591	892.74	-50.6435	892.67	-58.3957	892.66	-64.5629
893.25	-59.734	893.74	-50.8213	893.67	-58.4367	893.66	-64.6201
894.25	-59.8676	894.74	-50.7984	894.67	-58.5182	894.66	-64.708
895.25	-59.9347	895.74	-50.8565	895.67	-58.6572	895.66	-64.7887
896.25	-60.077	896.74	-50.9469	896.67	-58.7349	896.66	-64.8439
897.25	-60.1678	897.74	-51.0924	897.67	-58.7732	897.66	-64.959
898.25	-60.2675	898.74	-51.1224	898.67	-58.8605	898.66	-64.9975
899.25	-60.3243	899.74	-51.2016	899.67	-59.0033	899.66	-65.0821
900.25	-60.4835	900.74	-51.3237	900.67	-59.0519	900.66	-65.2173
901.25	-60.5797	901.74	-51.36	901.67	-59.1414	901.66	-65.2749
902.25	-60.6628	902.74	-51.461	902.67	-59.2477	902.66	-65.3611
903.25	-60.7155	903.74	-51.5543	903.67	-59.3022	903.66	-65.4168
904.25	-60.8341	904.74	-51.63	904.67	-59.3406	904.66	-65.4681
905.25	-60.9166	905.74	-51.7791	905.67	-59.5158	905.66	-65.5021
906.25	-61.0306	906.74	-51.7697	906.67	-59.5364	906.66	-65.633
907.25	-61.0676	907.74	-51.8794	907.67	-59.5585	907.66	-65.6722
908.25	-61.1173	908.74	-51.9176	908.67	-59.6859	908.66	-65.7366
909.25	-61.2516	909.74	-52.0484	909.67	-59.7736	909.66	-65.8076
910.25	-61.3284	910.74	-52.2374	910.67	-59.848	910.66	-65.8854
911.25	-61.4346	911.74	-52.3254	911.67	-59.9733	911.66	-66.0409
912.25	-61.437	912.74	-52.4399	912.67	-60.113	912.66	-66.0915
913.25	-61.5894	913.74	-52.5091	913.67	-60.1714	913.66	-66.1339
914.25	-61.6656	914.74	-52.5478	914.67	-60.3119	914.66	-66.1696
915.25	-61.7577	915.74	-52.623	915.67	-60.4056	915.66	-66.2886
916.25	-61.8571	916.74	-52.7086	916.67	-60.4812	916.66	-66.3797
917.25	-61.911	917.74	-52.7709	917.67	-60.5466	917.66	-66.3901
918.25	-62.0974	918.74	-52.8272	918.67	-60.6292	918.66	-66.5032
919.25	-62.1298	919.74	-53.059	919.67	-60.7529	919.66	-66.5268
920.25	-62.2442	920.74	-53.0414	920.67	-60.7434	920.66	-66.5765
921.25	-62.2977	921.74	-53.1993	921.67	-60.8335	921.66	-66.6233
922.25	-62.3636	922.74	-53.2174	922.67	-60.8939	922.66	-66.5787
923.25	-62.4451	923.74	-53.2679	923.67	-60.9354	923.66	-66.851
924.25	-62.544	924.74	-53.3595	924.67	-61.0429	924.66	-66.892
925.25	-62.5989	925.74	-53.522	925.67	-61.2171	925.66	-66.9012
926.25	-62.7018	926.74	-53.576	926.67	-61.282	926.66	-67.0623
927.25	-62.7537	927.74	-53.5954	927.67	-61.3573	927.66	-67.1346
928.25	-62.8576	928.74	-53.6652	928.67	-61.3844	928.66	-67.2438
929.25	-62.9387	929.74	-53.7779	929.67	-61.459	929.66	-67.2986
930.25	-63.0478	930.74	-53.9223	930.67	-61.5264	930.66	-67.3256
931.25	-63.1134	931.74	-54.0631	931.67	-61.5704	931.66	-67.4066
932.25	-63.223	932.74	-54.113	932.67	-61.7086	932.66	-67.4078
933.25	-63.3469	933.74	-54.2016	933.67	-61.7899	933.66	-67.5492
934.25	-63.3967	934.74	-54.1688	934.67	-61.901	934.66	-67.5236
935.25	-63.5202	935.74	-54.3172	935.67	-61.9635	935.66	-67.6542
936.25	-63.5987	936.74	-54.3348	936.67	-62.0834	936.66	-67.7574
937.25	-63.6467	937.74	-54.4487	937.67	-62.031	937.66	-67.7817
938.25	-63.736	938.74	-54.6083	938.67	-62.1218	938.66	-67.8695
939.25	-63.7954	939.74	-54.6242	939.67	-62.2538	939.66	-67.9232
940.25	-63.8956	940.74	-54.785	940.67	-62.2788	940.66	-67.9797
941.25	-63.9535	941.74	-54.7627	941.67	-62.4355	941.66	-68.0889
942.25	-64.0329	942.74	-54.8671	942.67	-62.3948	942.66	-68.0421
943.25	-64.1055	943.74	-54.981	943.67	-62.5366	943.66	-68.2477
944.25	-64.2273	944.74	-55.0631	944.67	-62.5451	944.66	-68.2453
945.25	-64.2383	945.74	-55.1142	945.67	-62.7002	945.66	-68.3456
946.25	-64.3357	946.74	-55.2568	946.67	-62.7373	946.66	-68.4096
947.25	-64.4237	947.74	-55.2198	947.67	-62.8376	947.66	-68.4992
948.25	-64.4806	948.74	-55.3894	948.67	-62.8932	948.66	-68.5909
949.25	-64.551	949.74	-55.3495	949.67	-62.956	949.66	-68.6267
950.25	-64.6335	950.74	-55.3565	950.67	-63.0339	950.66	-68.6723
951.25	-64.7757	951.74	-55.6764	951.67	-63.1842	951.66	-68.7817
952.25	-64.7801	952.74	-55.6054	952.67	-63.2205	952.66	-68.848
953.25	-64.9042	953.74	-55.6541	953.67	-63.3013	953.66	-68.8797
954.25	-64.9818	954.74	-55.8137	954.67	-63.2542	954.66	-68.9851
955.25	-65.0162	955.74	-55.9029	955.67	-63.3535	955.66	-69.0346
956.25	-65.1334	956.74	-55.9798	956.67	-63.4727	956.66	-69.0832
957.25	-65.2591	957.74	-56.1623	957.67	-63.5552	957.66	-69.1966
958.25	-65.2552	958.74	-56.2034	958.67	-63.5663	958.66	-69.2221
959.25	-65.3512	959.74	-56.2568	959.67	-63.6363	959.66	-69.3109
960.25	-65.4651	960.74	-56.2421	960.67	-63.7333	960.66	-69.3176
961.25	-65.5391	961.74	-56.3507	961.67	-63.776	961.66	-69.4291
962.25	-65.5917	962.74	-56.4129	962.67	-63.8372	962.66	-69.4491
963.25	-65.6996	963.74	-56.4428	963.67	-63.9412	963.66	-69.5736
964.25	-65.7803	964.74	-56.606	964.67	-64.0096	964.66	-69.6019
965.25	-65.8367	965.74	-56.6881	965.67	-64.1334	965.66	-69.6834
966.25	-65.8869	966.74	-56.7615	966.67	-64.1231	966.66	-69.6904
967.25	-65.9366	967.74	-56.8272	967.67	-64.2031	967.66	-69.7838
968.25	-66.0575	968.74	-56.8466	968.67	-64.2899	968.66	-69.8276
969.25	-66.1081	969.74	-56.9428	969.67	-64.3493	969.66	-69.9089
970.25	-66.2047	970.74	-56.9592	970.67	-64.3871	970.66	-69.9774
971.25	-66.2296	971.74	-57.1177	971.67	-64.5093	971.66	-70.0282
972.25	-66.2802	972.74	-57.1776	972.67	-64.576	972.66	-70.0807
973.25	-66.3756	973.74	-57.3002	973.67	-64.629	973.66	-70.127
974.25	-66.4249	974.74	-57.3366	974.67	-64.6789	974.66	-70.207
975.25	-66.4863	975.74	-57.4686	975.67	-64.7262	975.66	-70.2496
976.25	-66.5706	976.74	-57.4739	976.67	-64.7484	976.66	-70.3514
977.25	-66.6305	977.74	-57.4956	977.67	-64.8263	977.66	-70.363
978.25	-66.6524	978.74	-57.6171	978.67	-64.922	978.66	-70.4435
979.25	-66.7819	979.74	-57.7087	979.67	-64.9823	979.66	-70.4976
980.25	-66.8315	980.74	-57.7809	980.67	-65.1073	980.66	-70.5386
981.25	-66.8743	981.74	-57.8084	981.67	-65.1202	981.66	-70.6106
982.25	-66.9645	982.74	-58.0156	982.67	-65.2079	982.66	-70.6762
983.25	-67.0598	983.74	-58.0661	983.67	-65.3067	983.66	-70.738
984.25	-67.1044	984.74	-58.0936	984.67	-65.3458	984.66	-70.7409
985.25	-67.1839	985.74	-58.1975	985.67	-65.3695	985.66	-70.8607
986.25	-67.2216	986.74	-58.228	986.67	-65.4778	986.66	-70.923
987.25	-67.2577	987.74	-58.3155	987.67	-65.5043	987.66	-70.9968
988.25	-67.418	988.74	-58.4751	988.67	-65.5756	988.66	-70.9956
989.25	-67.4335	989.74	-58.5532	989.67	-65.6428	989.66	-71.0858
990.25	-67.4726	990.74	-58.6394	990.67	-65.7071	990.66	-71.1583
991.25	-67.5574	991.74	-58.6324	991.67	-65.7562	991.66	-71.2278
992.25	-67.6333	992.74	-58.7081	992.67	-65.8293	992.66	-71.2784
993.25	-67.7177	993.74	-58.7351	993.67	-65.9075	993.66	-71.3595
994.25	-67.7347	994.74	-58.7861	994.67	-65.9865	994.66	-71.384
995.25	-67.8067	995.74	-58.8806	995.67	-66.0514	995.66	-71.4449
996.25	-67.8917	996.74	-58.944	996.67	-66.1401	996.66	-71.5341
997.25	-67.953	997.74	-59.0432	997.67	-66.268	997.66	-71.5626
998.25	-68.0805	998.74	-59.1148	998.67	-66.2788	998.66	-71.6241
999.25	-68.1043	999.74	-59.2333	999.67	-66.3612	999.66	-71.671
1000.25	-68.2122	1000.74	-59.3237	1000.67	-66.3902	1000.66	-71.7324
1001.25	-68.2377	1001.74	-59.2914	1001.67	-66.4203	1001.66	-71.7552
1002.25	-68.2966	1002.74	-59.336	1002.67	-66.5019	1002.66	-71.8254
1003.25	-68.3733	1003.74	-59.4798	1003.67	-66.5719	1003.66	-71.8836
1004.25	-68.4603	1004.74	-59.5937	1004.67	-66.6589	1004.66	-71.9311
1005.25	-68.5079	1005.74	-59.6447	1005.67	-66.779	1005.66	-72.0346
1006.25	-68.5939	1006.74	-59.5708	1006.67	-66.8037	1006.66	-72.1037
1007.25	-68.6283	1007.74	-59.7046	1007.67	-66.8933	1007.66	-72.1262
1008.25	-68.7019	1008.74	-59.7826	1008.67	-66.8992	1008.66	-72.1462
1009.25	-68.7758	1009.74	-59.893	1009.67	-66.963	1009.66	-72.2718
1010.25	-68.8578	1010.74	-60.0056	1010.67	-67.0188	1010.66	-72.2855
1011.25	-68.8924	1011.74	-60.0614	1011.67	-67.0389	1011.66	-72.3628
1012.25	-68.988	1012.74	-60.1899	1012.67	-67.1423	1012.66	-72.3915
1013.25	-69.034	1013.74	-60.2369	1013.67	-67.2211	1013.66	-72.4858
1014.25	-69.1305	1014.74	-60.2715	1014.67	-67.2813	1014.66	-72.5366
1015.25	-69.156	1015.74	-60.38	1015.67	-67.3762	1015.66	-72.532
1016.25	-69.2191	1016.74	-60.5127	1016.67	-67.3991	1016.66	-72.6571
1017.25	-69.3097	1017.74	-60.5408	1017.67	-67.466	1017.66	-72.6526
1018.25	-69.3463	1018.74	-60.5901	1018.67	-67.5918	1018.66	-72.7662
1019.25	-69.4391	1019.74	-60.6119	1019.67	-67.5934	1019.66	-72.8012
1020.25	-69.5078	1020.74	-60.7826	1020.67	-67.6546	1020.66	-72.8471
1021.25	-69.563	1021.74	-60.7756	1021.67	-67.6932	1021.66	-72.8828
1022.25	-69.6138	1022.74	-60.8196	1022.67	-67.7964	1022.66	-72.9733
1023.25	-69.6999	1023.74	-60.8806	1023.67	-67.8824	1023.66	-73.0188
1024.25	-69.7448	1024.74	-61.0332	1024.67	-67.9001	1024.66	-73.0888
1025.25	-69.8127	1025.74	-60.9816	1025.67	-68.0002	1025.66	-73.126
1026.25	-69.9001	1026.74	-61.1459	1026.67	-68.073	1026.66	-73.2101
1027.25	-69.9308	1027.74	-61.1447	1027.67	-68.0702	1027.66	-73.2538
1028.25	-70.0178	1028.74	-61.1776	1028.67	-68.1029	1028.66	-73.2925
1029.25	-70.0854	1029.74	-61.3032	1029.67	-68.2076	1029.66	-73.3644
1030.25	-70.1493	1030.74	-61.3073	1030.67	-68.2956	1030.66	-73.369
1031.25	-70.1899	1031.74	-61.3959	1031.67	-68.355	1031.66	-73.4243
1032.25	-70.2453	1032.74	-61.3959	1032.67	-68.4494	1032.66	-73.4674
1033.25	-70.3674	1033.74	-61.5937	1033.67	-68.4538	1033.66	-73.4784
1034.25	-70.3666	1034.74	-61.6811	1034.67	-68.4531	1034.66	-73.5703
1035.25	-70.4595	1035.74	-61.6905	1035.67	-68.5215	1035.66	-73.6657
1036.25	-70.4942	1036.74	-61.8243	1036.67	-68.6334	1036.66	-73.6721
1037.25	-70.5575	1037.74	-61.7703	1037.67	-68.7006	1037.66	-73.7008
1038.25	-70.6047	1038.74	-61.8701	1038.67	-68.7425	1038.66	-73.7571
1039.25	-70.654	1039.74	-61.9223	1039.67	-68.8048	1039.66	-73.7838
1040.25	-70.7377	1040.74	-62.0268	1040.67	-68.8725	1040.66	-73.8386
1041.25	-70.7697	1041.74	-62.0432	1041.67	-68.9551	1041.66	-73.9126
1042.25	-70.8447	1042.74	-62.1183	1042.67	-68.9625	1042.66	-73.9613
1043.25	-70.8927	1043.74	-62.2116	1043.67	-69.0212	1043.66	-73.9329
1044.25	-70.9879	1044.74	-62.3443	1044.67	-69.0719	1044.66	-74.0546
1045.25	-71.0309	1045.74	-62.3372	1045.67	-69.1735	1045.66	-74.0777
1046.25	-71.0528	1046.74	-62.3924	1046.67	-69.1635	1046.66	-74.1297
1047.25	-71.1044	1047.74	-62.5103	1047.67	-69.2857	1047.66	-74.2172
1048.25	-71.1777	1048.74	-62.5461	1048.67	-69.2677	1048.66	-74.2681
1049.25	-71.2037	1049.74	-62.5702	1049.67	-69.3343	1049.66	-74.3208
1050.25	-71.2833	1050.74	-62.6412	1050.67	-69.383	1050.66	-74.3427
1051.25	-71.3322	1051.74	-62.7997	1051.67	-69.4306	1051.66	-74.4121
1052.25	-71.3808	1052.74	-62.8425	1052.67	-69.5209	1052.66	-74.4783
1053.25	-71.3901	1053.74	-62.8513	1053.67	-69.535	1053.66	-74.4903
1054.25	-71.4931	1054.74	-62.954	1054.67	-69.6297	1054.66	-74.5407
1055.25	-71.5646	1055.74	-63.0755	1055.67	-69.6673	1055.66	-74.6053
1056.25	-71.5995	1056.74	-63.1612	1056.67	-69.7123	1056.66	-74.6824
1057.25	-71.6699	1057.74	-63.2304	1057.67	-69.7635	1057.66	-74.7133
1058.25	-71.7526	1058.74	-63.1852	1058.67	-69.8016	1058.66	-74.7633
1059.25	-71.7939	1059.74	-63.2392	1059.67	-69.8757	1059.66	-74.7913
1060.25	-71.8514	1060.74	-63.2832	1060.67	-69.9732	1060.66	-74.833
1061.25	-71.8974	1061.74	-63.3848	1061.67	-70.0126	1061.66	-74.9108
1062.25	-72.0252	1062.74	-63.4024	1062.67	-70.0458	1062.66	-74.9514
1063.25	-72.0183	1063.74	-63.4681	1063.67	-70.1248	1063.66	-75.0237
1064.25	-72.07	1064.74	-63.5109	1064.67	-70.1173	1064.66	-75.0683
1065.25	-72.1029	1065.74	-63.6899	1065.67	-70.1911	1065.66	-75.1093
1066.25	-72.1749	1066.74	-63.8032	1066.67	-70.1901	1066.66	-75.1308
1067.25	-72.2225	1067.74	-63.7891	1067.67	-70.3394	1067.66	-75.2358
1068.25	-72.3185	1068.74	-63.9511	1068.67	-70.3594	1068.66	-75.2268
1069.25	-72.4005	1069.74	-63.9476	1069.67	-70.4207	1069.66	-75.3129
1070.25	-72.4054	1070.74	-63.9763	1070.67	-70.4433	1070.66	-75.3338
1071.25	-72.4524	1071.74	-64.0778	1071.67	-70.5293	1071.66	-75.3558
1072.25	-72.5049	1072.74	-64.0726	1072.67	-70.6021	1072.66	-75.3766
1073.25	-72.549	1073.74	-64.1442	1073.67	-70.6484	1073.66	-75.4532
1074.25	-72.6117	1074.74	-64.258	1074.67	-70.7024	1074.66	-75.5418
1075.25	-72.6225	1075.74	-64.2838	1075.67	-70.7212	1075.66	-75.5581
1076.25	-72.7281	1076.74	-64.3877	1076.67	-70.7956	1076.66	-75.628
1077.25	-72.8031	1077.74	-64.3601	1077.67	-70.8213	1077.66	-75.6466
1078.25	-72.8574	1078.74	-64.4388	1078.67	-70.9029	1078.66	-75.7194
1079.25	-72.9305	1079.74	-64.5526	1079.67	-70.9546	1079.66	-75.813
1080.25	-72.9556	1080.74	-64.5872	1080.67	-70.9867	1080.66	-75.8544
1081.25	-72.9634	1081.74	-64.6477	1081.67	-70.9716	1081.66	-75.8404
1082.25	-73.0408	1082.74	-64.7322	1082.67	-71.0752	1082.66	-75.9233
1083.25	-73.0849	1083.74	-64.8472	1083.67	-71.0886	1083.66	-75.919
1084.25	-73.1394	1084.74	-64.8466	1084.67	-71.1509	1084.66	-75.9879
1085.25	-73.1842	1085.74	-64.8836	1085.67	-71.2422	1085.66	-76.0474
1086.25	-73.2211	1086.74	-64.9352	1086.67	-71.2803	1086.66	-76.0626
1087.25	-73.3066	1087.74	-65.0855	1087.67	-71.3313	1087.66	-76.0992
1088.25	-73.3485	1088.74	-65.0855	1088.67	-71.3966	1088.66	-76.1492
1089.25	-73.4292	1089.74	-65.1946	1089.67	-71.4543	1089.66	-76.1936
1090.25	-73.4841	1090.74	-65.1829	1090.67	-71.5186	1090.66	-76.2151
1091.25	-73.5678	1091.74	-65.2193	1091.67	-71.6158	1091.66	-76.2403
1092.25	-73.5756	1092.74	-65.2903	1092.67	-71.6328	1092.66	-76.3292
1093.25	-73.6426	1093.74	-65.3267	1093.67	-71.6534	1093.66	-76.3802
1094.25	-73.6669	1094.74	-65.3812	1094.67	-71.7221	1094.66	-76.4186
1095.25	-73.6995	1095.74	-65.5027	1095.67	-71.7162	1095.66	-76.4678
1096.25	-73.7819	1096.74	-65.457	1096.67	-71.7672	1096.66	-76.5058
1097.25	-73.8254	1097.74	-65.5837	1097.67	-71.8554	1097.66	-76.5666
1098.25	-73.8677	1098.74	-65.7099	1098.67	-71.956	1098.66	-76.61
1099.25	-73.9216	1099.74	-65.6835	1099.67	-71.9635	1099.66	-76.6747
1100.25	-73.9594	1100.74	-65.7134	1100.67	-72.036	1100.66	-76.6698
1101.25	-74.0379	1101.74	-65.7439	1101.67	-72.0782	1101.66	-76.7234
1102.25	-74.0641	1102.74	-65.8384	1102.67	-72.0924	1102.66	-76.738
1103.25	-74.0684	1103.74	-65.8772	1103.67	-72.1282	1103.66	-76.7997
1104.25	-74.111	1104.74	-65.9828	1104.67	-72.1909	1104.66	-76.832
1105.25	-74.1547	1105.74	-66.0614	1105.67	-72.2522	1105.66	-76.889
1106.25	-74.1964	1106.74	-66.0902	1106.67	-72.2782	1106.66	-76.9532
1107.25	-74.2529	1107.74	-66.1436	1107.67	-72.3662	1107.66	-76.917
1108.25	-74.3005	1108.74	-66.109	1108.67	-72.3891	1108.66	-76.9536
1109.25	-74.3433	1109.74	-66.2527	1109.67	-72.4398	1109.66	-76.988
1110.25	-74.4305	1110.74	-66.3238	1110.67	-72.4981	1110.66	-77.0264
1111.25	-74.4999	1111.74	-66.4124	1111.67	-72.6024	1111.66	-77.0972
1112.25	-74.5567	1112.74	-66.3713	1112.67	-72.591	1112.66	-77.139
1113.25	-74.5915	1113.74	-66.4857	1113.67	-72.6381	1113.66	-77.1898
1114.25	-74.6724	1114.74	-66.518	1114.67	-72.7215	1114.66	-77.2327
1115.25	-74.73	1115.74	-66.5579	1115.67	-72.712	1115.66	-77.3443
1116.25	-74.7721	1116.74	-66.6401	1116.67	-72.8013	1116.66	-77.3401
1117.25	-74.8193	1117.74	-66.5767	1117.67	-72.8383	1117.66	-77.3892
1118.25	-74.866	1118.74	-66.7117	1118.67	-72.8993	1118.66	-77.3692
1119.25	-74.9066	1119.74	-66.778	1119.67	-72.9405	1119.66	-77.4614
1120.25	-74.9382	1120.74	-66.8595	1120.67	-72.9698	1120.66	-77.5381
1121.25	-74.9544	1121.74	-66.8507	1121.67	-73.0063	1121.66	-77.5089
1122.25	-74.9862	1122.74	-66.9182	1122.67	-73.0717	1122.66	-77.5522
1123.25	-75.026	1123.74	-66.9358	1123.67	-73.1136	1123.66	-77.6274
1124.25	-75.0959	1124.74	-67.0685	1124.67	-73.214	1124.66	-77.6327
1125.25	-75.1402	1125.74	-67.1817	1125.67	-73.2531	1125.66	-77.6984
1126.25	-75.2206	1126.74	-67.1682	1126.67	-73.2284	1126.66	-77.6887
1127.25	-75.2935	1127.74	-67.1964	1127.67	-73.2448	1127.66	-77.8043
1128.25	-75.324	1128.74	-67.2328	1128.67	-73.348	1128.66	-77.7767
1129.25	-75.3724	1129.74	-67.2656	1129.67	-73.3689	1129.66	-77.8963
1130.25	-75.4527	1130.74	-67.3965	1130.67	-73.4633	1130.66	-77.9111
1131.25	-75.4857	1131.74	-67.4364	1131.67	-73.4736	1131.66	-77.9686
1132.25	-75.5452	1132.74	-67.4845	1132.67	-73.505	1132.66	-78.0343
1133.25	-75.6038	1133.74	-67.5027	1133.67	-73.5562	1133.66	-78.0126
1134.25	-75.6214	1134.74	-67.5943	1134.67	-73.5961	1134.66	-78.0552
1135.25	-75.6938	1135.74	-67.5691	1135.67	-73.6625	1135.66	-78.1005
1136.25	-75.7063	1136.74	-67.6894	1136.67	-73.709	1136.66	-78.1753
1137.25	-75.7559	1137.74	-67.6612	1137.67	-73.7538	1137.66	-78.1616
1138.25	-75.7888	1138.74	-67.7733	1138.67	-73.7885	1138.66	-78.2061
1139.25	-75.8571	1139.74	-67.8179	1139.67	-73.8168	1139.66	-78.3055
1140.25	-75.9072	1140.74	-67.8772	1140.67	-73.9175	1140.66	-78.3164
1141.25	-75.93	1141.74	-67.9734	1141.67	-73.9275	1141.66	-78.347
1142.25	-75.986	1142.74	-67.9857	1142.67	-73.9723	1142.66	-78.3559
1143.25	-76.0498	1143.74	-67.9441	1143.67	-74.0649	1143.66	-78.4156
1144.25	-76.0796	1144.74	-68.0978	1144.67	-74.0654	1144.66	-78.4877
1145.25	-76.1142	1145.74	-68.0849	1145.67	-74.1297	1145.66	-78.5211
1146.25	-76.1629	1146.74	-68.0972	1146.67	-74.2314	1146.66	-78.5586
1147.25	-76.2466	1147.74	-68.082	1147.67	-74.1953	1147.66	-78.6328
1148.25	-76.2325	1148.74	-68.2709	1148.67	-74.2802	1148.66	-78.5997
1149.25	-76.2987	1149.74	-68.3889	1149.67	-74.2998	1149.66	-78.6714
1150.25	-76.3309	1150.74	-68.4464	1150.67	-74.3564	1150.66	-78.706
1151.25	-76.3646	1151.74	-68.376	1151.67	-74.4251	1151.66	-78.7168
1152.25	-76.4077	1152.74	-68.4898	1152.67	-74.4792	1152.66	-78.7669
1153.25	-76.4316	1153.74	-68.4711	1153.67	-74.5216	1153.66	-78.8376
1154.25	-76.4526	1154.74	-68.5609	1154.67	-74.5319	1154.66	-78.8762
1155.25	-76.5465	1155.74	-68.6548	1155.67	-74.5844	1155.66	-78.8898
1156.25	-76.5861	1156.74	-68.7698	1156.67	-74.6412	1156.66	-78.9586
1157.25	-76.6172	1157.74	-68.7715	1157.67	-74.6757	1157.66	-78.9805
1158.25	-76.7016	1158.74	-68.8273	1158.67	-74.739	1158.66	-79.0356
1159.25	-76.6927	1159.74	-68.9141	1159.67	-74.754	1159.66	-79.0885
1160.25	-76.7394	1160.74	-68.876	1160.67	-74.7889	1160.66	-79.1305
1161.25	-76.8328	1161.74	-69.0292	1161.67	-74.8692	1161.66	-79.1785
1162.25	-76.8067	1162.74	-68.9552	1162.67	-74.9225	1162.66	-79.2279
1163.25	-76.8586	1163.74	-69.1096	1163.67	-74.9227	1163.66	-79.2155
1164.25	-76.9202	1164.74	-69.0626	1164.67	-74.9508	1164.66	-79.2826
1165.25	-76.9699	1165.74	-69.1383	1165.67	-75.0378	1165.66	-79.3391
1166.25	-76.9982	1166.74	-69.1636	1166.67	-75.0607	1166.66	-79.3578
1167.25	-77.0463	1167.74	-69.1641	1167.67	-75.1157	1167.66	-79.3834
1168.25	-77.0687	1168.74	-69.1723	1168.67	-75.1417	1168.66	-79.4125
1169.25	-77.1332	1169.74	-69.3643	1169.67	-75.1487	1169.66	-79.4601
1170.25	-77.1857	1170.74	-69.3842	1170.67	-75.2148	1170.66	-79.5101
1171.25	-77.2489	1171.74	-69.3719	1171.67	-75.2734	1171.66	-79.5499
1172.25	-77.2824	1172.74	-69.4288	1172.67	-75.3203	1172.66	-79.5715
1173.25	-77.3458	1173.74	-69.5597	1173.67	-75.3275	1173.66	-79.6131
1174.25	-77.3401	1174.74	-69.5661	1174.67	-75.3921	1174.66	-79.6722
1175.25	-77.4037	1175.74	-69.5139	1175.67	-75.4317	1175.66	-79.716
1176.25	-77.4355	1176.74	-69.7058	1176.67	-75.45	1176.66	-79.687
1177.25	-77.5036	1177.74	-69.802	1177.67	-75.5251	1177.66	-79.8227
1178.25	-77.5326	1178.74	-69.8895	1178.67	-75.5395	1178.66	-79.8056
1179.25	-77.5449	1179.74	-69.7845	1179.67	-75.5462	1179.66	-79.8355
1180.25	-77.5767	1180.74	-69.9095	1180.67	-75.5799	1180.66	-79.7924
1181.25	-77.5977	1181.74	-69.9171	1181.67	-75.5992	1181.66	-79.8691
1182.25	-77.7007	1182.74	-70.0063	1182.67	-75.6769	1182.66	-79.9578
1183.25	-77.7154	1183.74	-70.0884	1183.67	-75.6867	1183.66	-79.9482
1184.25	-77.7562	1184.74	-70.1013	1184.67	-75.742	1184.66	-79.9785
1185.25	-77.7683	1185.74	-70.2504	1185.67	-75.8254	1185.66	-80.0339
1186.25	-77.8436	1186.74	-70.116	1186.67	-75.9311	1186.66	-80.0704
1187.25	-77.8923	1187.74	-70.1542	1187.67	-75.9152	1187.66	-80.1382
1188.25	-77.9346	1188.74	-70.3332	1188.67	-76.0001	1188.66	-80.1318
1189.25	-77.9587	1189.74	-70.342	1189.67	-75.9818	1189.66	-80.2367
1190.25	-77.993	1190.74	-70.4077	1190.67	-76.0528	1190.66	-80.2692
1191.25	-78.028	1191.74	-70.4916	1191.67	-76.0623	1191.66	-80.2501
1192.25	-78.0542	1192.74	-70.4998	1192.67	-76.0963	1192.66	-80.2856
1193.25	-78.0918	1193.74	-70.5321	1193.67	-76.1614	1193.66	-80.3455
1194.25	-78.133	1194.74	-70.6735	1194.67	-76.2067	1194.66	-80.4163
1195.25	-78.1598	1195.74	-70.6465	1195.67	-76.2471	1195.66	-80.3943
1196.25	-78.19	1196.74	-70.6354	1196.67	-76.2633	1196.66	-80.4621
1197.25	-78.2672	1197.74	-70.7557	1197.67	-76.3595	1197.66	-80.4887
1198.25	-78.3464	1198.74	-70.758	1198.67	-76.3829	1198.66	-80.4895
1199.25	-78.3674	1199.74	-70.771	1199.67	-76.4164	1199.66	-80.5483
1200.25	-78.4164	1200.74	-70.7962	1200.67	-76.4383	1200.66	-80.583
1201.25	-78.4452	1201.74	-70.883	1201.67	-76.4722	1201.66	-80.5659
1202.25	-78.4882	1202.74	-70.923	1202.67	-76.5065	1202.66	-80.6871
1203.25	-78.5471	1203.74	-70.9998	1203.67	-76.5499	1203.66	-80.604
1204.25	-78.5667	1204.74	-70.9676	1204.67	-76.5883	1204.66	-80.7242
1205.25	-78.6094	1205.74	-71.1072	1205.67	-76.6328	1205.66	-80.7059
1206.25	-78.6461	1206.74	-71.1606	1206.67	-76.6907	1206.66	-80.7366
1207.25	-78.6653	1207.74	-71.1454	1207.67	-76.7156	1207.66	-80.782
1208.25	-78.7436	1208.74	-71.1988	1208.67	-76.8152	1208.66	-80.8146
1209.25	-78.7797	1209.74	-71.3208	1209.67	-76.8477	1209.66	-80.828
1210.25	-78.8126	1210.74	-71.3725	1210.67	-76.876	1210.66	-80.8544
1211.25	-78.8637	1211.74	-71.3314	1211.67	-76.9063	1211.66	-80.9407
1212.25	-78.8667	1212.74	-71.3572	1212.67	-76.9755	1212.66	-80.9515
1213.25	-78.9128	1213.74	-71.3948	1213.67	-76.9959	1213.66	-81.019
1214.25	-78.9448	1214.74	-71.4822	1214.67	-77.0314	1214.66	-81.0215
1215.25	-78.9815	1215.74	-71.5039	1215.67	-77.064	1215.66	-81.0091
1216.25	-79.0442	1216.74	-71.5573	1216.67	-77.0769	1216.66	-81.1004
1217.25	-79.06	1217.74	-71.6166	1217.67	-77.1199	1217.66	-81.1466
1218.25	-79.1208	1218.74	-71.6201	1218.67	-77.1652	1218.66	-81.2078
1219.25	-79.1469	1219.74	-71.7258	1219.67	-77.1929	1219.66	-81.1911
1220.25	-79.1835	1220.74	-71.758	1220.67	-77.2918	1220.66	-81.2198
1221.25	-79.212	1221.74	-71.8161	1221.67	-77.3654	1221.66	-81.2262
1222.25	-79.2519	1222.74	-71.8208	1222.67	-77.2907	1222.66	-81.3504
1223.25	-79.26	1223.74	-71.8531	1223.67	-77.372	1223.66	-81.3199
1224.25	-79.3198	1224.74	-71.903	1224.67	-77.3206	1224.66	-81.4039
1225.25	-79.3509	1225.74	-71.9617	1225.67	-77.4467	1225.66	-81.4765
1226.25	-79.3576	1226.74	-72.1061	1226.67	-77.4196	1226.66	-81.4354
1227.25	-79.3998	1227.74	-72.1718	1227.67	-77.4966	1227.66	-81.4753
1228.25	-79.4071	1228.74	-72.1225	1228.67	-77.5648	1228.66	-81.4938
1229.25	-79.4662	1229.74	-72.1571	1229.67	-77.6296	1229.66	-81.5172
1230.25	-79.515	1230.74	-72.1776	1230.67	-77.6432	1230.66	-81.5086
1231.25	-79.5661	1231.74	-72.2786	1231.67	-77.6829	1231.66	-81.5178
1232.25	-79.586	1232.74	-72.3666	1232.67	-77.724	1232.66	-81.5721
1233.25	-79.6539	1233.74	-72.3561	1233.67	-77.732	1233.66	-81.6147
1234.25	-79.6867	1234.74	-72.4535	1234.67	-77.8105	1234.66	-81.6287
1235.25	-79.7055	1235.74	-72.4863	1235.67	-77.8259	1235.66	-81.6915
1236.25	-79.7562	1236.74	-72.5386	1236.67	-77.8542	1236.66	-81.7211
1237.25	-79.7706	1237.74	-72.6025	1237.67	-77.9404	1237.66	-81.767
1238.25	-79.831	1238.74	-72.6049	1238.67	-77.9577	1238.66	-81.8392
1239.25	-79.8811	1239.74	-72.6724	1239.67	-78.0174	1239.66	-81.8615
1240.25	-79.8911	1240.74	-72.6377	1240.67	-78.0629	1240.66	-81.9003
1241.25	-79.9473	1241.74	-72.7058	1241.67	-78.1061	1241.66	-81.9077
1242.25	-79.9679	1242.74	-72.8455	1242.67	-78.1303	1242.66	-81.9805
1243.25	-79.9964	1243.74	-72.8567	1243.67	-78.1733	1243.66	-81.9679
1244.25	-80.0479	1244.74	-72.9693	1244.67	-78.1849	1244.66	-82.0389
1245.25	-80.0814	1245.74	-72.9998	1245.67	-78.1954	1245.66	-82.0734
1246.25	-80.076	1246.74	-73.0673	1246.67	-78.243	1246.66	-82.0659
1247.25	-80.1651	1247.74	-73.0538	1247.67	-78.2999	1247.66	-82.1156
1248.25	-80.2135	1248.74	-73.1389	1248.67	-78.3076	1248.66	-82.1652
1249.25	-80.2457	1249.74	-73.2017	1249.67	-78.349	1249.66	-82.1844
1250.25	-80.2321	1250.74	-73.1882	1250.67	-78.4046	1250.66	-82.2356
1251.25	-80.2922	1251.74	-73.2234	1251.67	-78.4581	1251.66	-82.2702
1252.25	-80.358	1252.74	-73.2974	1252.67	-78.4476	1252.66	-82.3142
1253.25	-80.3764	1253.74	-73.3901	1253.67	-78.5628	1253.66	-82.3283
1254.25	-80.409	1254.74	-73.3954	1254.67	-78.5731	1254.66	-82.3655
1255.25	-80.4447	1255.74	-73.3872	1255.67	-78.5899	1255.66	-82.3993
1256.25	-80.4739	1256.74	-73.3913	1256.67	-78.6097	1256.66	-82.4275
1257.25	-80.5331	1257.74	-73.5409	1257.67	-78.6941	1257.66	-82.4243
1258.25	-80.5502	1258.74	-73.575	1258.67	-78.7185	1258.66	-82.4802
1259.25	-80.5837	1259.74	-73.5914	1259.67	-78.752	1259.66	-82.495
1260.25	-80.6621	1260.74	-73.6143	1260.67	-78.7831	1260.66	-82.5399
1261.25	-80.7031	1261.74	-73.6618	1261.67	-78.7823	1261.66	-82.5856
1262.25	-80.7083	1262.74	-73.7264	1262.67	-78.8394	1262.66	-82.5972
1263.25	-80.779	1263.74	-73.8226	1263.67	-78.9066	1263.66	-82.6136
1264.25	-80.7816	1264.74	-73.7581	1264.67	-78.93	1264.66	-82.6633
1265.25	-80.8143	1265.74	-73.8625	1265.67	-78.955	1265.66	-82.7292
1266.25	-80.8575	1266.74	-73.8467	1266.67	-78.9913	1266.66	-82.7231
1267.25	-80.9066	1267.74	-73.8625	1267.67	-79.0299	1267.66	-82.7252
1268.25	-80.8742	1268.74	-73.9259	1268.67	-79.0432	1268.66	-82.7572
1269.25	-80.9627	1269.74	-74.0069	1269.67	-79.0867	1269.66	-82.8023
1270.25	-81.0137	1270.74	-74.0075	1270.67	-79.1027	1270.66	-82.8204
1271.25	-81.0273	1271.74	-74.0527	1271.67	-79.1294	1271.66	-82.8255
1272.25	-81.0736	1272.74	-74.1131	1272.67	-79.1958	1272.66	-82.8914
1273.25	-81.0688	1273.74	-74.2088	1273.67	-79.2095	1273.66	-82.8629
1274.25	-81.1224	1274.74	-74.1659	1274.67	-79.2002	1274.66	-82.8985
1275.25	-81.1635	1275.74	-74.2903	1275.67	-79.2439	1275.66	-82.9357
1276.25	-81.2295	1276.74	-74.2205	1276.67	-79.2985	1276.66	-82.9944
1277.25	-81.225	1277.74	-74.3279	1277.67	-79.3471	1277.66	-83.028
1278.25	-81.3061	1278.74	-74.3326	1278.67	-79.3631	1278.66	-83.0689
1279.25	-81.3443	1279.74	-74.4265	1279.67	-79.3692	1279.66	-83.0854
1280.25	-81.3675	1280.74	-74.3925	1280.67	-79.4691	1280.66	-83.1138
1281.25	-81.3856	1281.74	-74.4224	1281.67	-79.4611	1281.66	-83.1439
1282.25	-81.404	1282.74	-74.5274	1282.67	-79.4984	1282.66	-83.1571
1283.25	-81.4189	1283.74	-74.5603	1283.67	-79.5108	1283.66	-83.2067
1284.25	-81.471	1284.74	-74.6425	1284.67	-79.5934	1284.66	-83.2869
1285.25	-81.4931	1285.74	-74.6395	1285.67	-79.6302	1285.66	-83.3026
1286.25	-81.5296	1286.74	-74.7129	1286.67	-79.6644	1286.66	-83.3001
1287.25	-81.5768	1287.74	-74.7739	1287.67	-79.6687	1287.66	-83.3482
1288.25	-81.5922	1288.74	-74.8479	1288.67	-79.7423	1288.66	-83.3908
1289.25	-81.6728	1289.74	-74.7892	1289.67	-79.7619	1289.66	-83.3768
1290.25	-81.6852	1290.74	-74.8837	1290.67	-79.8051	1290.66	-83.4048
1291.25	-81.7325	1291.74	-74.9523	1291.67	-79.8983	1291.66	-83.4375
1292.25	-81.7448	1292.74	-74.8907	1292.67	-79.8828	1292.66	-83.4814
1293.25	-81.8004	1293.74	-74.96	1293.67	-79.9258	1293.66	-83.499
1294.25	-81.8114	1294.74	-74.9981	1294.67	-79.9446	1294.66	-83.4897
1295.25	-81.8281	1295.74	-75.0092	1295.67	-80.0387	1295.66	-83.5287
1296.25	-81.9111	1296.74	-75.0726	1296.67	-80.0593	1296.66	-83.5593
1297.25	-81.9434	1297.74	-75.1119	1297.67	-80.0791	1297.66	-83.6172
1298.25	-81.9624	1298.74	-75.2082	1298.67	-80.082	1298.66	-83.6247
1299.25	-81.9998	1299.74	-75.1736	1299.67	-80.1226	1299.66	-83.6583
1300.25	-82.0292	1300.74	-75.2129	1300.67	-80.1707	1300.66	-83.6608
1301.25	-82.0593	1301.74	-75.3127	1301.67	-80.213	1301.66	-83.739
1302.25	-82.0729	1302.74	-75.4054	1302.67	-80.2407	1302.66	-83.7496
1303.25	-82.1185	1303.74	-75.3972	1303.67	-80.2361	1303.66	-83.8043
1304.25	-82.1328	1304.74	-75.3038	1304.67	-80.3298	1304.66	-83.8285
1305.25	-82.149	1305.74	-75.4388	1305.67	-80.3714	1305.66	-83.8382
1306.25	-82.175	1306.74	-75.4247	1306.67	-80.3756	1306.66	-83.8396
1307.25	-82.1959	1307.74	-75.5744	1307.67	-80.4016	1307.66	-83.8678
1308.25	-82.2439	1308.74	-75.5685	1308.67	-80.4749	1308.66	-83.9142
1309.25	-82.2842	1309.74	-75.5738	1309.67	-80.5065	1309.66	-83.9294
1310.25	-82.29	1310.74	-75.6084	1310.67	-80.5371	1310.66	-84.0052
1311.25	-82.3305	1311.74	-75.6835	1311.67	-80.5799	1311.66	-84.0012
1312.25	-82.3553	1312.74	-75.7804	1312.67	-80.5778	1312.66	-84.0768
1313.25	-82.4262	1313.74	-75.7722	1313.67	-80.567	1313.66	-84.0616
1314.25	-82.4582	1314.74	-75.8948	1314.67	-80.6437	1314.66	-84.1056
1315.25	-82.484	1315.74	-75.8801	1315.67	-80.7283	1315.66	-84.1352
1316.25	-82.4822	1316.74	-76.0421	1316.67	-80.7517	1316.66	-84.1938
1317.25	-82.5078	1317.74	-75.957	1317.67	-80.7103	1317.66	-84.231
1318.25	-82.5374	1318.74	-75.9711	1318.67	-80.796	1318.66	-84.2578
1319.25	-82.5649	1319.74	-75.9623	1319.67	-80.8413	1319.66	-84.2895
1320.25	-82.6034	1320.74	-76.0492	1320.67	-80.8912	1320.66	-84.3191
1321.25	-82.6587	1321.74	-76.1654	1321.67	-80.9473	1321.66	-84.3123
1322.25	-82.6544	1322.74	-76.1636	1322.67	-80.9779	1322.66	-84.3647
1323.25	-82.7251	1323.74	-76.2094	1323.67	-81.0119	1323.66	-84.3644
1324.25	-82.7562	1324.74	-76.2792	1324.67	-81.0078	1324.66	-84.4156
1325.25	-82.7749	1325.74	-76.4107	1325.67	-81.0502	1325.66	-84.4269
1326.25	-82.8047	1326.74	-76.3549	1326.67	-81.0525	1326.66	-84.4775
1327.25	-82.856	1327.74	-76.4118	1327.67	-81.096	1327.66	-84.4727
1328.25	-82.8657	1328.74	-76.4635	1328.67	-81.095	1328.66	-84.4938
1329.25	-82.8988	1329.74	-76.5169	1329.67	-81.1526	1329.66	-84.5318
1330.25	-82.9342	1330.74	-76.4946	1330.67	-81.1766	1330.66	-84.539
1331.25	-82.952	1331.74	-76.5533	1331.67	-81.1681	1331.66	-84.5877
1332.25	-82.9764	1332.74	-76.5897	1332.67	-81.2839	1332.66	-84.5882
1333.25	-83.0248	1333.74	-76.6395	1333.67	-81.3291	1333.66	-84.6214
1334.25	-83.0701	1334.74	-76.7006	1334.67	-81.3026	1334.66	-84.6643
1335.25	-83.094	1335.74	-76.6988	1335.67	-81.3477	1335.66	-84.7036
1336.25	-83.1356	1336.74	-76.7645	1336.67	-81.4022	1336.66	-84.6797
1337.25	-83.1847	1337.74	-76.788	1337.67	-81.4043	1337.66	-84.7832
1338.25	-83.1602	1338.74	-76.7974	1338.67	-81.4387	1338.66	-84.6923
1339.25	-83.2359	1339.74	-76.8221	1339.67	-81.466	1339.66	-84.7962
1340.25	-83.2084	1340.74	-76.9089	1340.67	-81.5327	1340.66	-84.8181
1341.25	-83.2748	1341.74	-76.9341	1341.67	-81.543	1341.66	-84.8452
1342.25	-83.288	1342.74	-76.9512	1342.67	-81.5826	1342.66	-84.8375
1343.25	-83.3358	1343.74	-77.0374	1343.67	-81.5978	1343.66	-84.9195
1344.25	-83.3611	1344.74	-77.0069	1344.67	-81.5862	1344.66	-84.966
1345.25	-83.3933	1345.74	-77.0767	1345.67	-81.6456	1345.66	-84.945
1346.25	-83.4065	1346.74	-77.0327	1346.67	-81.6845	1346.66	-84.9649
1347.25	-83.4165	1347.74	-77.1495	1347.67	-81.7002	1347.66	-85.0112
1348.25	-83.4872	1348.74	-77.1084	1348.67	-81.7424	1348.66	-85.0373
1349.25	-83.517	1349.74	-77.1571	1349.67	-81.7488	1349.66	-85.0254
1350.25	-83.5717	1350.74	-77.2516	1350.67	-81.8005	1350.66	-85.0838
1351.25	-83.5869	1351.74	-77.2375	1351.67	-81.8124	1351.66	-85.1185
1352.25	-83.6325	1352.74	-77.386	1352.67	-81.844	1352.66	-85.1115
1353.25	-83.6855	1353.74	-77.3549	1353.67	-81.8834	1353.66	-85.1462
1354.25	-83.6658	1354.74	-77.4341	1354.67	-81.9155	1354.66	-85.1798
1355.25	-83.7227	1355.74	-77.4424	1355.67	-81.9624	1355.66	-85.2152
1356.25	-83.7487	1356.74	-77.4353	1356.67	-81.957	1356.66	-85.2194
1357.25	-83.7936	1357.74	-77.5638	1357.67	-82.0419	1357.66	-85.2691
1358.25	-83.7934	1358.74	-77.6125	1358.67	-82.0553	1358.66	-85.3105
1359.25	-83.8183	1359.74	-77.6231	1359.67	-82.1098	1359.66	-85.3
1360.25	-83.8421	1360.74	-77.6495	1360.67	-82.1273	1360.66	-85.3244
1361.25	-83.8678	1361.74	-77.6706	1361.67	-82.1234	1361.66	-85.369
1362.25	-83.8719	1362.74	-77.754	1362.67	-82.151	1362.66	-85.3998
1363.25	-83.902	1363.74	-77.7751	1363.67	-82.1577	1363.66	-85.3872
1364.25	-83.9775	1364.74	-77.7651	1364.67	-82.1772	1364.66	-85.4311
1365.25	-84.017	1365.74	-77.7945	1365.67	-82.2467	1365.66	-85.4763
1366.25	-83.9965	1366.74	-77.8543	1366.67	-82.2467	1366.66	-85.4737
1367.25	-84.0413	1367.74	-77.8661	1367.67	-82.2917	1367.66	-85.5489
1368.25	-84.0912	1368.74	-77.9324	1368.67	-82.2662	1368.66	-85.5355
1369.25	-84.078	1369.74	-77.9981	1369.67	-82.3272	1369.66	-85.5547
1370.25	-84.1089	1370.74	-77.9605	1370.67	-82.3823	1370.66	-85.534
1371.25	-84.1561	1371.74	-78.0198	1371.67	-82.4139	1371.66	-85.6053
1372.25	-84.1807	1372.74	-78.1067	1372.67	-82.4978	1372.66	-85.6254
1373.25	-84.2441	1373.74	-78.0985	1373.67	-82.468	1373.66	-85.6348
1374.25	-84.2625	1374.74	-78.1096	1374.67	-82.5073	1374.66	-85.6145
1375.25	-84.3185	1375.74	-78.1636	1375.67	-82.5284	1375.66	-85.7151
1376.25	-84.3395	1376.74	-78.1718	1376.67	-82.5709	1376.66	-85.7317
1377.25	-84.3611	1377.74	-78.244	1377.67	-82.5593	1377.66	-85.7663
1378.25	-84.4013	1378.74	-78.2628	1378.67	-82.6494	1378.66	-85.7564
1379.25	-84.4346	1379.74	-78.3268	1379.67	-82.6751	1379.66	-85.8371
1380.25	-84.4392	1380.74	-78.369	1380.67	-82.672	1380.66	-85.832
1381.25	-84.501	1381.74	-78.4242	1381.67	-82.6975	1381.66	-85.8861
1382.25	-84.5211	1382.74	-78.3884	1382.67	-82.7657	1382.66	-85.8626
1383.25	-84.5211	1383.74	-78.3837	1383.67	-82.7387	1383.66	-85.8619
1384.25	-84.5512	1384.74	-78.5181	1384.67	-82.7744	1384.66	-85.9478
1385.25	-84.5944	1385.74	-78.4729	1385.67	-82.7538	1385.66	-85.9755
1386.25	-84.5983	1386.74	-78.5703	1386.67	-82.8426	1386.66	-86.0183
1387.25	-84.6347	1387.74	-78.6084	1387.67	-82.8516	1387.66	-86.0014
1388.25	-84.644	1388.74	-78.6442	1388.67	-82.9069	1388.66	-86.0211
1389.25	-84.6749	1389.74	-78.7123	1389.67	-82.9329	1389.66	-86.0306
1390.25	-84.7131	1390.74	-78.6425	1390.67	-82.9481	1390.66	-86.1423
1391.25	-84.7127	1391.74	-78.6924	1391.67	-83.0042	1391.66	-86.1303
1392.25	-84.7718	1392.74	-78.7593	1392.67	-82.9818	1392.66	-86.1485
1393.25	-84.8343	1393.74	-78.8115	1393.67	-83.0492	1393.66	-86.2057
1394.25	-84.831	1394.74	-78.8209	1394.67	-83.0459	1394.66	-86.1764
1395.25	-84.8555	1395.74	-78.8185	1395.67	-83.1529	1395.66	-86.1953
1396.25	-84.8887	1396.74	-78.8561	1396.67	-83.1774	1396.66	-86.2334
1397.25	-84.9162	1397.74	-78.9007	1397.67	-83.1817	1397.66	-86.2097
1398.25	-84.9452	1398.74	-78.8819	1398.67	-83.1861	1398.66	-86.2436
1399.25	-84.9735	1399.74	-78.9928	1399.67	-83.2255	1399.66	-86.2724
1400.25	-85.0124	1400.74	-78.9476	1400.67	-83.218	1400.66	-86.3363
1401.25	-85.0261	1401.74	-79.0421	1401.67	-83.3083	1401.66	-86.3576
1402.25	-85.0555	1402.74	-79.0996	1402.67	-83.3431	1402.66	-86.37
1403.25	-85.1009	1403.74	-79.119	1403.67	-83.331	1403.66	-86.3617
1404.25	-85.1355	1404.74	-79.0644	1404.67	-83.3932	1404.66	-86.3739
1405.25	-85.1437	1405.74	-79.1431	1405.67	-83.4437	1405.66	-86.3453
1406.25	-85.2004	1406.74	-79.2475	1406.67	-83.4514	1406.66	-86.4054
1407.25	-85.2421	1407.74	-79.2182	1407.67	-83.456	1407.66	-86.4607
1408.25	-85.2397	1408.74	-79.2945	1408.67	-83.5389	1408.66	-86.4762
1409.25	-85.2557	1409.74	-79.3279	1409.67	-83.5615	1409.66	-86.5338
1410.25	-85.3029	1410.74	-79.3919	1410.67	-83.5785	1410.66	-86.5159
1411.25	-85.3507	1411.74	-79.3978	1411.67	-83.63	1411.66	-86.555
1412.25	-85.3544	1412.74	-79.4201	1412.67	-83.6086	1412.66	-86.5266
1413.25	-85.3846	1413.74	-79.4406	1413.67	-83.665	1413.66	-86.5688
1414.25	-85.3987	1414.74	-79.5122	1414.67	-83.6683	1414.66	-86.6012
1415.25	-85.43	1415.74	-79.5374	1415.67	-83.6907	1415.66	-86.6006
1416.25	-85.5048	1416.74	-79.4946	1416.67	-83.6886	1416.66	-86.6212
1417.25	-85.4847	1417.74	-79.6114	1417.67	-83.7221	1417.66	-86.6388
1418.25	-85.5276	1418.74	-79.6384	1418.67	-83.7777	1418.66	-86.6442
1419.25	-85.5795	1419.74	-79.6971	1419.67	-83.7913	1419.66	-86.6849
1420.25	-85.5803	1420.74	-79.6695	1420.67	-83.8312	1420.66	-86.7169
1421.25	-85.6199	1421.74	-79.7117	1421.67	-83.8152	1421.66	-86.7461
1422.25	-85.6409	1422.74	-79.7798	1422.67	-83.8662	1422.66	-86.7917
1423.25	-85.6891	1423.74	-79.7657	1423.67	-83.9027	1423.66	-86.7776
1424.25	-85.7157	1424.74	-79.7892	1424.67	-83.9202	1424.66	-86.8197
1425.25	-85.7503	1425.74	-79.8097	1425.67	-83.9688	1425.66	-86.8339
1426.25	-85.7907	1426.74	-79.886	1426.67	-84.0095	1426.66	-86.8785
1427.25	-85.7977	1427.74	-79.9535	1427.67	-84.0252	1427.66	-86.9186
1428.25	-85.8266	1428.74	-80.038	1428.67	-84.037	1428.66	-86.9072
1429.25	-85.824	1429.74	-79.9964	1429.67	-84.07	1429.66	-86.91
1430.25	-85.8697	1430.74	-79.9981	1430.67	-84.0267	1430.66	-87.0053
1431.25	-85.9093	1431.74	-80.0791	1431.67	-84.1142	1431.66	-87.0667
1432.25	-85.9326	1432.74	-80.1032	1432.67	-84.1327	1432.66	-87.0133
1433.25	-85.9445	1433.74	-80.1466	1433.67	-84.1281	1433.66	-87.0887
1434.25	-85.9681	1434.74	-80.1108	1434.67	-84.2177	1434.66	-87.0638
1435.25	-86.0191	1435.74	-80.1947	1435.67	-84.1832	1435.66	-87.0581
1436.25	-86.0433	1436.74	-80.2475	1436.67	-84.2148	1436.66	-87.0807
1437.25	-86.0422	1437.74	-80.2769	1437.67	-84.2604	1437.66	-87.1438
1438.25	-86.0351	1438.74	-80.3039	1438.67	-84.2792	1438.66	-87.1648
1439.25	-86.0816	1439.74	-80.3309	1439.67	-84.3296	1439.66	-87.1712
1440.25	-86.1097	1440.74	-80.3502	1440.67	-84.3548	1440.66	-87.2122
1441.25	-86.1566	1441.74	-80.3972	1441.67	-84.3944	1441.66	-87.237
1442.25	-86.1679	1442.74	-80.4201	1442.67	-84.4011	1442.66	-87.2857
1443.25	-86.2057	1443.74	-80.3772	1443.67	-84.4461	1443.66	-87.2871
1444.25	-86.2062	1444.74	-80.4107	1444.67	-84.4981	1444.66	-87.3177
1445.25	-86.2083	1445.74	-80.5087	1445.67	-84.4765	1445.66	-87.3116
1446.25	-86.2643	1446.74	-80.4799	1446.67	-84.521	1446.66	-87.3428
1447.25	-86.3039	1447.74	-80.5603	1447.67	-84.5524	1447.66	-87.375
1448.25	-86.3136	1448.74	-80.5416	1448.67	-84.5604	1448.66	-87.3833
1449.25	-86.3351	1449.74	-80.5762	1449.67	-84.592	1449.66	-87.4275
1450.25	-86.3318	1450.74	-80.6272	1450.67	-84.599	1450.66	-87.4753
1451.25	-86.3641	1451.74	-80.6924	1451.67	-84.6337	1451.66	-87.5072
1452.25	-86.396	1452.74	-80.7194	1452.67	-84.6499	1452.66	-87.5054
1453.25	-86.4183	1453.74	-80.7188	1453.67	-84.6762	1453.66	-87.545
1454.25	-86.4454	1454.74	-80.7769	1454.67	-84.7163	1454.66	-87.5643
1455.25	-86.4363	1455.74	-80.7857	1455.67	-84.7492	1455.66	-87.6337
1456.25	-86.4918	1456.74	-80.8954	1456.67	-84.7979	1456.66	-87.6118
1457.25	-86.5232	1457.74	-80.8954	1457.67	-84.7883	1457.66	-87.6032
1458.25	-86.5485	1458.74	-80.9312	1458.67	-84.8421	1458.66	-87.65
1459.25	-86.5656	1459.74	-80.9083	1459.67	-84.8146	1459.66	-87.7007
1460.25	-86.6108	1460.74	-81.0304	1460.67	-84.8591	1460.66	-87.6952
1461.25	-86.6257	1461.74	-81.041	1461.67	-84.8967	1461.66	-87.7374
1462.25	-86.6592	1462.74	-81.0879	1462.67	-84.9564	1462.66	-87.7173
1463.25	-86.677	1463.74	-81.095	1463.67	-84.9929	1463.66	-87.7526
1464.25	-86.71	1464.74	-81.1155	1464.67	-85.006	1464.66	-87.7751
1465.25	-86.7401	1465.74	-81.0996	1465.67	-84.9926	1465.66	-87.7962
1466.25	-86.723	1466.74	-81.1789	1466.67	-85.0601	1466.66	-87.7981
1467.25	-86.7611	1467.74	-81.1847	1467.67	-85.057	1467.66	-87.851
1468.25	-86.7805	1468.74	-81.2417	1468.67	-85.0945	1468.66	-87.8303
1469.25	-86.8208	1469.74	-81.2745	1469.67	-85.1301	1469.66	-87.8775
1470.25	-86.8126	1470.74	-81.3549	1470.67	-85.1267	1470.66	-87.8815
1471.25	-86.8177	1471.74	-81.335	1471.67	-85.1226	1471.66	-87.9293
1472.25	-86.8874	1472.74	-81.3778	1472.67	-85.2222	1472.66	-87.9605
1473.25	-86.9356	1473.74	-81.4148	1473.67	-85.2111	1473.66	-87.937
1474.25	-86.9187	1474.74	-81.4201	1474.67	-85.2999	1474.66	-88.0053
1475.25	-86.9505	1475.74	-81.4565	1475.67	-85.2669	1475.66	-88.0376
1476.25	-87.0003	1476.74	-81.5363	1476.67	-85.306	1476.66	-88.0177
1477.25	-87.0011	1477.74	-81.565	1477.67	-85.3027	1477.66	-88.1274
1478.25	-87.047	1478.74	-81.5075	1478.67	-85.3652	1478.66	-88.1352
1479.25	-87.077	1479.74	-81.5627	1479.67	-85.3853	1479.66	-88.0889
1480.25	-87.0785	1480.74	-81.592	1480.67	-85.4319	1480.66	-88.091
1481.25	-87.1274	1481.74	-81.6108	1481.67	-85.4998	1481.66	-88.1239
1482.25	-87.1356	1482.74	-81.6495	1482.67	-85.4918	1482.66	-88.1693
1483.25	-87.1276	1483.74	-81.6889	1483.67	-85.5245	1483.66	-88.1922
1484.25	-87.1694	1484.74	-81.8244	1484.67	-85.5266	1484.66	-88.1792
1485.25	-87.1871	1485.74	-81.7276	1485.67	-85.533	1485.66	-88.2072
1486.25	-87.1871	1486.74	-81.7904	1486.67	-85.5628	1486.66	-88.2174
1487.25	-87.2245	1487.74	-81.8127	1487.67	-85.5878	1487.66	-88.2614
1488.25	-87.2474	1488.74	-81.8684	1488.67	-85.6089	1488.66	-88.2691
1489.25	-87.2833	1489.74	-81.8919	1489.67	-85.6637	1489.66	-88.2912
1490.25	-87.2946	1490.74	-81.9418	1490.67	-85.6776	1490.66	-88.2852
1491.25	-87.3091	1491.74	-81.9887	1491.67	-85.6853	1491.66	-88.263
1492.25	-87.3581	1492.74	-81.9805	1492.67	-85.7584	1492.66	-88.2939
1493.25	-87.3947	1493.74	-82.0422	1493.67	-85.7419	1493.66	-88.3253
1494.25	-87.4166	1494.74	-82.1331	1494.67	-85.7751	1494.66	-88.3461
1495.25	-87.4617	1495.74	-82.1296	1495.67	-85.7831	1495.66	-88.3656
1496.25	-87.4782	1496.74	-82.1149	1496.67	-85.8261	1496.66	-88.3866
1497.25	-87.4713	1497.74	-82.1179	1497.67	-85.851	1497.66	-88.3894
1498.25	-87.5165	1498.74	-82.2552	1498.67	-85.8827	1498.66	-88.4492
1499.25	-87.5463	1499.74	-82.2458	1499.67	-85.9267	1499.66	-88.4458
1500.25	-87.5824	1500.74	-82.2258	1500.67	-85.9303	1500.66	-88.4382
1501.25	-87.5872	1501.74	-82.2945	1501.67	-85.9424	1501.66	-88.4901
1502.25	-87.6068	1502.74	-82.2681	1502.67	-85.9583	1502.66	-88.5089
1503.25	-87.6497	1503.74	-82.3749	1503.67	-86.0075	1503.66	-88.5543
1504.25	-87.6639	1504.74	-82.3027	1504.67	-85.9797	1504.66	-88.5784
1505.25	-87.705	1505.74	-82.3972	1505.67	-86.0286	1505.66	-88.5856
1506.25	-87.713	1506.74	-82.3931	1506.67	-86.0947	1506.66	-88.59
1507.25	-87.7502	1507.74	-82.4154	1507.67	-86.1032	1507.66	-88.6055
1508.25	-87.7667	1508.74	-82.4799	1508.67	-86.0942	1508.66	-88.6926
1509.25	-87.7857	1509.74	-82.4835	1509.67	-86.1073	1509.66	-88.6454
1510.25	-87.8274	1510.74	-82.5063	1510.67	-86.1665	1510.66	-88.6887
1511.25	-87.8378	1511.74	-82.5251	1511.67	-86.1889	1511.66	-88.6957
1512.25	-87.8588	1512.74	-82.5703	1512.67	-86.2128	1512.66	-88.7518
1513.25	-87.9092	1513.74	-82.6231	1513.67	-86.2259	1513.66	-88.752
1514.25	-87.9144	1514.74	-82.6249	1514.67	-86.2563	1514.66	-88.793
1515.25	-87.9105	1515.74	-82.6349	1515.67	-86.307	1515.66	-88.7912
1516.25	-87.9511	1516.74	-82.6636	1516.67	-86.309	1516.66	-88.832
1517.25	-87.9885	1517.74	-82.6695	1517.67	-86.3026	1517.66	-88.8406
1518.25	-87.9857	1518.74	-82.6683	1518.67	-86.3525	1518.66	-88.8517
1519.25	-88.0125	1519.74	-82.6924	1519.67	-86.4071	1519.66	-88.8772
1520.25	-88.0584	1520.74	-82.8209	1520.67	-86.4096	1520.66	-88.9024
1521.25	-88.0709	1521.74	-82.8726	1521.67	-86.4354	1521.66	-88.9446
1522.25	-88.0871	1522.74	-82.8837	1522.67	-86.4477	1522.66	-88.9151
1523.25	-88.1341	1523.74	-82.9183	1523.67	-86.4935	1523.66	-88.9354
1524.25	-88.1399	1524.74	-82.9606	1524.67	-86.5481	1524.66	-89.0234
1525.25	-88.17	1525.74	-83.0292	1525.67	-86.5391	1525.66	-89.0309
1526.25	-88.1804	1526.74	-82.9594	1526.67	-86.5509	1526.66	-89.0291
1527.25	-88.2063	1527.74	-83.004	1527.67	-86.5846	1527.66	-89.0825
1528.25	-88.2353	1528.74	-83.0263	1528.67	-86.5722	1528.66	-89.1103
1529.25	-88.2489	1529.74	-83.0451	1529.67	-86.5653	1529.66	-89.1428
1530.25	-88.2355	1530.74	-83.0909	1530.67	-86.6067	1530.66	-89.1296
1531.25	-88.2924	1531.74	-83.0932	1531.67	-86.6644	1531.66	-89.138
1532.25	-88.3144	1532.74	-83.2012	1532.67	-86.6734	1532.66	-89.1564
1533.25	-88.3043	1533.74	-83.1149	1533.67	-86.6909	1533.66	-89.1755
1534.25	-88.338	1534.74	-83.1613	1534.67	-86.7464	1534.66	-89.2208
1535.25	-88.3545	1535.74	-83.2288	1535.67	-86.7449	1535.66	-89.203
1536.25	-88.3665	1536.74	-83.2458	1536.67	-86.7647	1536.66	-89.251
1537.25	-88.4122	1537.74	-83.2875	1537.67	-86.8092	1537.66	-89.2506
1538.25	-88.4496	1538.74	-83.3626	1538.67	-86.8352	1538.66	-89.2579
1539.25	-88.4673	1539.74	-83.379	1539.67	-86.8332	1539.66	-89.2698
1540.25	-88.4661	1540.74	-83.4588	1540.67	-86.8838	1540.66	-89.2994
1541.25	-88.514	1541.74	-83.4242	1541.67	-86.8823	1541.66	-89.3102
1542.25	-88.5473	1542.74	-83.507	1542.67	-86.9109	1542.66	-89.3418
1543.25	-88.5958	1543.74	-83.4811	1543.67	-86.9402	1543.66	-89.3345
1544.25	-88.6165	1544.74	-83.5146	1544.67	-86.9847	1544.66	-89.3802
1545.25	-88.6343	1545.74	-83.5333	1545.67	-86.9827	1545.66	-89.414
1546.25	-88.6769	1546.74	-83.5093	1546.67	-87.0341	1546.66	-89.4273
1547.25	-88.6788	1547.74	-83.6008	1547.67	-87.0681	1547.66	-89.4189
1548.25	-88.6697	1548.74	-83.6273	1548.67	-87.066	1548.66	-89.4235
1549.25	-88.7078	1549.74	-83.6548	1549.67	-87.0884	1549.66	-89.4271
1550.25	-88.7225	1550.74	-83.7082	1550.67	-87.0596	1550.66	-89.5
1551.25	-88.7385	1551.74	-83.7387	1551.67	-87.1049	1551.66	-89.5318
1552.25	-88.7523	1552.74	-83.6947	1552.67	-87.1219	1552.66	-89.5117
1553.25	-88.7649	1553.74	-83.7575	1553.67	-87.1687	1553.66	-89.5843
1554.25	-88.7867	1554.74	-83.7675	1554.67	-87.1903	1554.66	-89.5806
1555.25	-88.795	1555.74	-83.8039	1555.67	-87.205	1555.66	-89.63
1556.25	-88.8092	1556.74	-83.8238	1556.67	-87.2418	1556.66	-89.6439
1557.25	-88.825	1557.74	-83.8362	1557.67	-87.2706	1557.66	-89.6449
1558.25	-88.8596	1558.74	-83.8456	1558.67	-87.2775	1558.66	-89.6836
1559.25	-88.8631	1559.74	-83.8814	1559.67	-87.2894	1559.66	-89.6684
1560.25	-88.8912	1560.74	-83.9641	1560.67	-87.3269	1560.66	-89.7099
1561.25	-88.9355	1561.74	-83.9706	1561.67	-87.4545	1561.66	-89.7078
1562.25	-88.9598	1562.74	-84.0246	1562.67	-87.3745	1562.66	-89.7215
1563.25	-88.985	1563.74	-84.0862	1563.67	-87.4023	1563.66	-89.7725
1564.25	-89.0076	1564.74	-84.0932	1564.67	-87.4409	1564.66	-89.7637
1565.25	-89.0114	1565.74	-84.0961	1565.67	-87.445	1565.66	-89.8135
1566.25	-89.0272	1566.74	-84.1466	1566.67	-87.4623	1566.66	-89.7952
1567.25	-89.0475	1567.74	-84.2241	1567.67	-87.4679	1567.66	-89.8044
1568.25	-89.0709	1568.74	-84.1361	1568.67	-87.523	1568.66	-89.8471
1569.25	-89.0912	1569.74	-84.1466	1569.67	-87.5109	1569.66	-89.8458
1570.25	-89.1265	1570.74	-84.2311	1570.67	-87.5688	1570.66	-89.8891
1571.25	-89.1555	1571.74	-84.2129	1571.67	-87.5783	1571.66	-89.8621
1572.25	-89.1676	1572.74	-84.2388	1572.67	-87.5868	1572.66	-89.9254
1573.25	-89.1925	1573.74	-84.3133	1573.67	-87.6329	1573.66	-89.9282
1574.25	-89.2242	1574.74	-84.3186	1574.67	-87.6529	1574.66	-89.9947
1575.25	-89.2312	1575.74	-84.3139	1575.67	-87.6367	1575.66	-90.0235
1576.25	-89.2428	1576.74	-84.3591	1576.67	-87.6833	1576.66	-90.0009
1577.25	-89.2742	1577.74	-84.4013	1577.67	-87.7077	1577.66	-90.0521
1578.25	-89.2794	1578.74	-84.3825	1578.67	-87.716	1578.66	-90.0597
1579.25	-89.2932	1579.74	-84.4717	1579.67	-87.7242	1579.66	-90.0824
1580.25	-89.3269	1580.74	-84.5034	1580.67	-87.78	1580.66	-90.1017
1581.25	-89.3391	1581.74	-84.538	1581.67	-87.7384	1581.66	-90.1179
1582.25	-89.3551	1582.74	-84.5369	1582.67	-87.7978	1582.66	-90.1496
1583.25	-89.4074	1583.74	-84.5539	1583.67	-87.8153	1583.66	-90.1438
1584.25	-89.4143	1584.74	-84.5703	1584.67	-87.8449	1584.66	-90.1456
1585.25	-89.4372	1585.74	-84.646	1585.67	-87.866	1585.66	-90.1836
1586.25	-89.4589	1586.74	-84.6349	1586.67	-87.8917	1586.66	-90.2142
1587.25	-89.4803	1587.74	-84.629	1587.67	-87.936	1587.66	-90.2163
1588.25	-89.4896	1588.74	-84.73	1588.67	-87.9483	1588.66	-90.2722
1589.25	-89.5106	1589.74	-84.676	1589.67	-87.9977	1589.66	-90.281
1590.25	-89.5175	1590.74	-84.7135	1590.67	-88.0006	1590.66	-90.2976
1591.25	-89.5575	1591.74	-84.7065	1591.67	-88.0142	1591.66	-90.2773
1592.25	-89.58	1592.74	-84.7881	1592.67	-88.0211	1592.66	-90.2795
1593.25	-89.6092	1593.74	-84.8286	1593.67	-88.0479	1593.66	-90.3231
1594.25	-89.6327	1594.74	-84.8667	1594.67	-88.06	1594.66	-90.3513
1595.25	-89.6187	1595.74	-84.882	1595.67	-88.0708	1595.66	-90.3466
1596.25	-89.6738	1596.74	-84.8444	1596.67	-88.0976	1596.66	-90.376
1597.25	-89.6939	1597.74	-84.9547	1597.67	-88.1439	1597.66	-90.3991
1598.25	-89.7188	1598.74	-85.0492	1598.67	-88.1019	1598.66	-90.4202
1599.25	-89.7218	1599.74	-85.0791	1599.67	-88.1385	1599.66	-90.4441
1600.25	-89.7551	1600.74	-85.0574	1600.67	-88.1616	1600.66	-90.4787
1601.25	-89.7936	1601.74	-85.1243	1601.67	-88.2406	1601.66	-90.4765
1602.25	-89.8012	1602.74	-85.0486	1602.67	-88.2532	1602.66	-90.517
1603.25	-89.8451	1603.74	-85.0668	1603.67	-88.2586	1603.66	-90.5037
1604.25	-89.8585	1604.74	-85.0809	1604.67	-88.2941	1604.66	-90.5355
1605.25	-89.8762	1605.74	-85.0874	1605.67	-88.2849	1605.66	-90.5538
1606.25	-89.9108	1606.74	-85.1114	1606.67	-88.3363	1606.66	-90.559
1607.25	-89.8985	1607.74	-85.1026	1607.67	-88.3603	1607.66	-90.5325
1608.25	-89.9154	1608.74	-85.1824	1608.67	-88.3837	1608.66	-90.5828
1609.25	-89.9601	1609.74	-85.2018	1609.67	-88.4045	1609.66	-90.597
1610.25	-89.9796	1610.74	-85.2329	1610.67	-88.4138	1610.66	-90.6027
1611.25	-89.9735	1611.74	-85.2781	1611.67	-88.4465	1611.66	-90.6223
1612.25	-89.9973	1612.74	-85.3156	1612.67	-88.4753	1612.66	-90.6489
1613.25	-90.003	1613.74	-85.3679	1613.67	-88.4977	1613.66	-90.6721
1614.25	-90.0518	1614.74	-85.3438	1614.67	-88.5049	1614.66	-90.695
1615.25	-90.0588	1615.74	-85.3544	1615.67	-88.502	1615.66	-90.678
1616.25	-90.091	1616.74	-85.4224	1616.67	-88.5262	1616.66	-90.6907
1617.25	-90.0916	1617.74	-85.4577	1617.67	-88.5319	1617.66	-90.699
1618.25	-90.115	1618.74	-85.5469	1618.67	-88.5401	1618.66	-90.7309
1619.25	-90.1295	1619.74	-85.4946	1619.67	-88.5484	1619.66	-90.7641
1620.25	-90.1262	1620.74	-85.5803	1620.67	-88.6032	1620.66	-90.8289
1621.25	-90.1643	1621.74	-85.5791	1621.67	-88.6443	1621.66	-90.8
1622.25	-90.1998	1622.74	-85.6196	1622.67	-88.6441	1622.66	-90.8471
1623.25	-90.2199	1623.74	-85.683	1623.67	-88.6647	1623.66	-90.8526
1624.25	-90.2482	1624.74	-85.683	1624.67	-88.6873	1624.66	-90.8653
1625.25	-90.2257	1625.74	-85.686	1625.67	-88.6932	1625.66	-90.9144
1626.25	-90.2869	1626.74	-85.6883	1626.67	-88.7555	1626.66	-90.9312
1627.25	-90.2869	1627.74	-85.7083	1627.67	-88.7514	1627.66	-90.9337
1628.25	-90.2919	1628.74	-85.7088	1628.67	-88.7563	1628.66	-90.9146
1629.25	-90.326	1629.74	-85.8456	1629.67	-88.7717	1629.66	-90.9707
1630.25	-90.3243	1630.74	-85.8602	1630.67	-88.8103	1630.66	-90.9722
1631.25	-90.3542	1631.74	-85.7834	1631.67	-88.7833	1631.66	-91.0139
1632.25	-90.4009	1632.74	-85.879	1632.67	-88.86	1632.66	-91.0421
1633.25	-90.4218	1633.74	-85.933	1633.67	-88.8651	1633.66	-91.0328
1634.25	-90.4392	1634.74	-85.9641	1634.67	-88.8453	1634.66	-91.0028
1635.25	-90.4381	1635.74	-85.9224	1635.67	-88.9001	1635.66	-91.0548
1636.25	-90.4476	1636.74	-85.8644	1636.67	-88.9114	1636.66	-91.0462
1637.25	-90.4623	1637.74	-85.9788	1637.67	-88.9407	1637.66	-91.0693
1638.25	-90.4878	1638.74	-85.9395	1638.67	-88.9734	1638.66	-91.1006
1639.25	-90.4896	1639.74	-86.0287	1639.67	-89.0082	1639.66	-91.1086
1640.25	-90.5118	1640.74	-86.061	1640.67	-89.0352	1640.66	-91.1499
1641.25	-90.562	1641.74	-86.102	1641.67	-89.0658	1641.66	-91.163
1642.25	-90.5838	1642.74	-86.031	1642.67	-89.0499	1642.66	-91.1308
1643.25	-90.6137	1643.74	-86.0328	1643.67	-89.045	1643.66	-91.1938
1644.25	-90.6199	1644.74	-86.1149	1644.67	-89.1077	1644.66	-91.1194
1645.25	-90.6485	1645.74	-86.0833	1645.67	-89.0874	1645.66	-91.2005
1646.25	-90.6571	1646.74	-86.1325	1646.67	-89.1268	1646.66	-91.2398
1647.25	-90.6958	1647.74	-86.1402	1647.67	-89.161	1647.66	-91.2649
1648.25	-90.7064	1648.74	-86.2	1648.67	-89.1607	1648.66	-91.2996
1649.25	-90.7224	1649.74	-86.3555	1649.67	-89.179	1649.66	-91.3005
1650.25	-90.7356	1650.74	-86.3368	1650.67	-89.2215	1650.66	-91.3115
1651.25	-90.748	1651.74	-86.2857	1651.67	-89.2706	1651.66	-91.3067
1652.25	-90.7746	1652.74	-86.2869	1652.67	-89.2763	1652.66	-91.3821
1653.25	-90.7932	1653.74	-86.3831	1653.67	-89.3118	1653.66	-91.3661
1654.25	-90.797	1654.74	-86.3585	1654.67	-89.3169	1654.66	-91.4256
1655.25	-90.8159	1655.74	-86.3966	1655.67	-89.3064	1655.66	-91.4113
1656.25	-90.8535	1656.74	-86.3867	1656.67	-89.2763	1656.66	-91.4439
1657.25	-90.8457	1657.74	-86.4107	1657.67	-89.2994	1657.66	-91.4741
1658.25	-90.8608	1658.74	-86.4025	1658.67	-89.3614	1658.66	-91.4406
1659.25	-90.8844	1659.74	-86.514	1659.67	-89.3488	1659.66	-91.478
1660.25	-90.9106	1660.74	-86.5568	1660.67	-89.3501	1660.66	-91.5036
1661.25	-90.9275	1661.74	-86.5621	1661.67	-89.4116	1661.66	-91.5135
1662.25	-90.9581	1662.74	-86.6126	1662.67	-89.3895	1662.66	-91.5094
1663.25	-90.9826	1663.74	-86.6854	1663.67	-89.4747	1663.66	-91.5489
1664.25	-91.0062	1664.74	-86.6701	1664.67	-89.5215	1664.66	-91.5569
1665.25	-91.0369	1665.74	-86.6613	1665.67	-89.5102	1665.66	-91.554
1666.25	-91.0485	1666.74	-86.683	1666.67	-89.521	1666.66	-91.5936
1667.25	-91.0442	1667.74	-86.7018	1667.67	-89.5102	1667.66	-91.5859
1668.25	-91.0914	1668.74	-86.7282	1668.67	-89.5809	1668.66	-91.6289
1669.25	-91.0944	1669.74	-86.7135	1669.67	-89.5706	1669.66	-91.6259
1670.25	-91.1284	1670.74	-86.8145	1670.67	-89.5647	1670.66	-91.6626
1671.25	-91.1121	1671.74	-86.828	1671.67	-89.5917	1671.66	-91.6231
1672.25	-91.1173	1672.74	-86.8644	1672.67	-89.6126	1672.66	-91.6687
1673.25	-91.135	1673.74	-86.8761	1673.67	-89.6447	1673.66	-91.6966
1674.25	-91.1694	1674.74	-86.9131	1674.67	-89.6257	1674.66	-91.716
1675.25	-91.1744	1675.74	-86.926	1675.67	-89.6545	1675.66	-91.6935
1676.25	-91.2123	1676.74	-86.9289	1676.67	-89.6774	1676.66	-91.7285
1677.25	-91.2014	1677.74	-86.9899	1677.67	-89.7381	1677.66	-91.8012
1678.25	-91.217	1678.74	-87.0064	1678.67	-89.7381	1678.66	-91.795
1679.25	-91.2276	1679.74	-86.9999	1679.67	-89.7839	1679.66	-91.8209
1680.25	-91.2521	1680.74	-87.0387	1680.67	-89.8388	1680.66	-91.8141
1681.25	-91.2946	1681.74	-87.0897	1681.67	-89.8156	1681.66	-91.8355
1682.25	-91.3014	1682.74	-87.0944	1682.67	-89.8135	1682.66	-91.8317
1683.25	-91.3457	1683.74	-87.1185	1683.67	-89.8465	1683.66	-91.8887
1684.25	-91.3249	1684.74	-87.2106	1684.67	-89.8797	1684.66	-91.9281
1685.25	-91.3455	1685.74	-87.1537	1685.67	-89.9041	1685.66	-91.8876
1686.25	-91.3996	1686.74	-87.2171	1686.67	-89.9051	1686.66	-91.9011
1687.25	-91.4002	1687.74	-87.2288	1687.67	-89.928	1687.66	-91.9453
1688.25	-91.4339	1688.74	-87.2622	1688.67	-89.9226	1688.66	-91.9861
1689.25	-91.4201	1689.74	-87.3074	1689.67	-89.9834	1689.66	-91.9992
1690.25	-91.4491	1690.74	-87.2857	1690.67	-89.9797	1690.66	-92.0316
1691.25	-91.4566	1691.74	-87.3491	1691.67	-90.0253	1691.66	-92.0116
1692.25	-91.4912	1692.74	-87.3638	1692.67	-90.0273	1692.66	-92.0042
1693.25	-91.5208	1693.74	-87.3585	1693.67	-90.0227	1693.66	-92.0191
1694.25	-91.5276	1694.74	-87.3937	1694.67	-90.0384	1694.66	-92.0533
1695.25	-91.5537	1695.74	-87.4389	1695.67	-90.0456	1695.66	-92.0577
1696.25	-91.5462	1696.74	-87.463	1696.67	-90.0778	1696.66	-92.0745
1697.25	-91.5602	1697.74	-87.4641	1697.67	-90.1076	1697.66	-92.047
1698.25	-91.5758	1698.74	-87.5392	1698.67	-90.1195	1698.66	-92.075
1699.25	-91.5926	1699.74	-87.531	1699.67	-90.1334	1699.66	-92.0927
1700.25	-91.6199	1700.74	-87.5833	1700.67	-90.1653	1700.66	-92.0794
1701.25	-91.6294	1701.74	-87.5651	1701.67	-90.1789	1701.66	-92.099
1702.25	-91.653	1702.74	-87.5997	1702.67	-90.1943	1702.66	-92.1402
1703.25	-91.656	1703.74	-87.676	1703.67	-90.2131	1703.66	-92.1628
1704.25	-91.6792	1704.74	-87.6807	1704.67	-90.234	1704.66	-92.1962
1705.25	-91.7116	1705.74	-87.7124	1705.67	-90.2636	1705.66	-92.2144
1706.25	-91.7118	1706.74	-87.7024	1706.67	-90.2993	1706.66	-92.2232
1707.25	-91.7297	1707.74	-87.7171	1707.67	-90.3343	1707.66	-92.2164
1708.25	-91.7773	1708.74	-87.6813	1708.67	-90.3631	1708.66	-92.2358
1709.25	-91.7819	1709.74	-87.7804	1709.67	-90.3374	1709.66	-92.2033
1710.25	-91.7726	1710.74	-87.7881	1710.67	-90.3536	1710.66	-92.2597
1711.25	-91.7866	1711.74	-87.7863	1711.67	-90.3794	1711.66	-92.3006
1712.25	-91.8193	1712.74	-87.808	1712.67	-90.43	1712.66	-92.2988
1713.25	-91.8519	1713.74	-87.8479	1713.67	-90.4426	1713.66	-92.3245
1714.25	-91.8788	1714.74	-87.879	1714.67	-90.4457	1714.66	-92.3805
1715.25	-91.8917	1715.74	-87.9189	1715.67	-90.4702	1715.66	-92.4028
1716.25	-91.888	1716.74	-87.9741	1716.67	-90.4895	1716.66	-92.3983
1717.25	-91.8972	1717.74	-88.0117	1717.67	-90.516	1717.66	-92.4156
1718.25	-91.9408	1718.74	-87.997	1718.67	-90.5386	1718.66	-92.4209
1719.25	-91.9603	1719.74	-88.0745	1719.67	-90.544	1719.66	-92.4739
1720.25	-91.9919	1720.74	-88.0504	1720.67	-90.5847	1720.66	-92.463
1721.25	-92.0012	1721.74	-88.1267	1721.67	-90.596	1721.66	-92.4669
1722.25	-92.0152	1722.74	-88.1783	1722.67	-90.6145	1722.66	-92.5004
1723.25	-92.0085	1723.74	-88.1807	1723.67	-90.6487	1723.66	-92.5099
1724.25	-92.0358	1724.74	-88.1701	1724.67	-90.6897	1724.66	-92.5208
1725.25	-92.0427	1725.74	-88.2317	1725.67	-90.6572	1725.66	-92.5486
1726.25	-92.0544	1726.74	-88.2464	1726.67	-90.7138	1726.66	-92.5795
1727.25	-92.0967	1727.74	-88.2564	1727.67	-90.6909	1727.66	-92.5682
1728.25	-92.1039	1728.74	-88.2928	1728.67	-90.6863	1728.66	-92.5557
1729.25	-92.1348	1729.74	-88.3374	1729.67	-90.7694	1729.66	-92.6158
1730.25	-92.1143	1730.74	-88.3638	1730.67	-90.7918	1730.66	-92.628
1731.25	-92.1136	1731.74	-88.4201	1731.67	-90.8273	1731.66	-92.6662
1732.25	-92.1406	1732.74	-88.4635	1732.67	-90.8343	1732.66	-92.6735
1733.25	-92.1932	1733.74	-88.463	1733.67	-90.8757	1733.66	-92.6484
1734.25	-92.1828	1734.74	-88.4794	1734.67	-90.8924	1734.66	-92.6793
1735.25	-92.2165	1735.74	-88.4536	1735.67	-90.8772	1735.66	-92.6903
1736.25	-92.2404	1736.74	-88.4994	1736.67	-90.9475	1736.66	-92.7169
1737.25	-92.2211	1737.74	-88.5516	1737.67	-90.912	1737.66	-92.6835
1738.25	-92.2373	1738.74	-88.5263	1738.67	-90.9791	1738.66	-92.7003
1739.25	-92.2563	1739.74	-88.487	1739.67	-90.9987	1739.66	-92.7379
1740.25	-92.3009	1740.74	-88.5269	1740.67	-91.0031	1740.66	-92.7343
1741.25	-92.2853	1741.74	-88.5874	1741.67	-90.9454	1741.66	-92.7423
1742.25	-92.3221	1742.74	-88.5944	1742.67	-91.0012	1742.66	-92.7678
1743.25	-92.3422	1743.74	-88.6836	1743.67	-91.0481	1743.66	-92.778
1744.25	-92.3506	1744.74	-88.612	1744.67	-91.0494	1744.66	-92.8363
1745.25	-92.3534	1745.74	-88.632	1745.67	-91.0761	1745.66	-92.8132
1746.25	-92.3671	1746.74	-88.6555	1746.67	-91.1243	1746.66	-92.8219
1747.25	-92.3993	1747.74	-88.7182	1747.67	-91.1194	1747.66	-92.8407
1748.25	-92.3932	1748.74	-88.7153	1748.67	-91.1237	1748.66	-92.8827
1749.25	-92.4088	1749.74	-88.7634	1749.67	-91.1616	1749.66	-92.8664
1750.25	-92.4616	1750.74	-88.7229	1750.67	-91.1844	1750.66	-92.8923
1751.25	-92.472	1751.74	-88.818	1751.67	-91.1901	1751.66	-92.8904
1752.25	-92.4765	1752.74	-88.8427	1752.67	-91.222	1752.66	-92.9183
1753.25	-92.5042	1753.74	-88.845	1753.67	-91.214	1753.66	-92.9447
1754.25	-92.5178	1754.74	-88.8309	1754.67	-91.231	1754.66	-92.962
1755.25	-92.5321	1755.74	-88.8614	1755.67	-91.2869	1755.66	-92.9907
1756.25	-92.5513	1756.74	-88.9142	1756.67	-91.2779	1756.66	-92.9888
1757.25	-92.5716	1757.74	-88.9548	1757.67	-91.2694	1757.66	-93.0139
1758.25	-92.6075	1758.74	-88.9823	1758.67	-91.3321	1758.66	-93.0231
1759.25	-92.5747	1759.74	-89.0211	1759.67	-91.3556	1759.66	-93.0541
1760.25	-92.6119	1760.74	-89.0439	1760.67	-91.3967	1760.66	-93.0483
1761.25	-92.6196	1761.74	-88.9882	1761.67	-91.3489	1761.66	-93.0652
1762.25	-92.6488	1762.74	-89.0903	1762.67	-91.345	1762.66	-93.0665
1763.25	-92.6607	1763.74	-89.0375	1763.67	-91.3967	1763.66	-93.068
1764.25	-92.662	1764.74	-89.105	1764.67	-91.4194	1764.66	-93.0869
1765.25	-92.6869	1765.74	-89.1261	1765.67	-91.4649	1765.66	-93.0808
1766.25	-92.6936	1766.74	-89.0991	1766.67	-91.4407	1766.66	-93.119
1767.25	-92.7286	1767.74	-89.112	1767.67	-91.452	1767.66	-93.1409
1768.25	-92.725	1768.74	-89.1701	1768.67	-91.4196	1768.66	-93.1566
1769.25	-92.7518	1769.74	-89.2476	1769.67	-91.4945	1769.66	-93.1782
1770.25	-92.7728	1770.74	-89.2153	1770.67	-91.5151	1770.66	-93.198
1771.25	-92.8128	1771.74	-89.267	1771.67	-91.5506	1771.66	-93.2246
1772.25	-92.7965	1772.74	-89.2634	1772.67	-91.5264	1772.66	-93.2364
1773.25	-92.8119	1773.74	-89.3192	1773.67	-91.554	1773.66	-93.2582
1774.25	-92.8331	1774.74	-89.3468	1774.67	-91.5967	1774.66	-93.2712
1775.25	-92.8725	1775.74	-89.3597	1775.67	-91.619	1775.66	-93.2545
1776.25	-92.8885	1776.74	-89.3761	1776.67	-91.599	1776.66	-93.2712
1777.25	-92.9005	1777.74	-89.3603	1777.67	-91.6257	1777.66	-93.2943
1778.25	-92.906	1778.74	-89.4595	1778.67	-91.6566	1778.66	-93.2784
1779.25	-92.9122	1779.74	-89.5381	1779.67	-91.6852	1779.66	-93.3199
1780.25	-92.9243	1780.74	-89.4606	1780.67	-91.6826	1780.66	-93.3272
1781.25	-92.9403	1781.74	-89.5228	1781.67	-91.725	1781.66	-93.3394
1782.25	-92.9708	1782.74	-89.5416	1782.67	-91.716	1782.66	-93.3247
1783.25	-92.9823	1783.74	-89.5762	1783.67	-91.7739	1783.66	-93.3836
1784.25	-92.986	1784.74	-89.5792	1784.67	-91.7546	1784.66	-93.379
1785.25	-92.9845	1785.74	-89.5692	1785.67	-91.7588	1785.66	-93.402
1786.25	-92.9793	1786.74	-89.5956	1786.67	-91.8041	1786.66	-93.4208
1787.25	-93.0455	1787.74	-89.6466	1787.67	-91.7901	1787.66	-93.4517
1788.25	-93.0374	1788.74	-89.6602	1788.67	-91.8128	1788.66	-93.4567
1789.25	-93.0625	1789.74	-89.7687	1789.67	-91.7966	1789.66	-93.4776
1790.25	-93.1008	1790.74	-89.7118	1790.67	-91.8372	1790.66	-93.4747
1791.25	-93.1158	1791.74	-89.7118	1791.67	-91.8627	1791.66	-93.4918
1792.25	-93.1218	1792.74	-89.7769	1792.67	-91.8704	1792.66	-93.4868
1793.25	-93.1518	1793.74	-89.7359	1793.67	-91.9113	1793.66	-93.5173
1794.25	-93.1689	1794.74	-89.791	1794.67	-91.9402	1794.66	-93.5463
1795.25	-93.1719	1795.74	-89.764	1795.67	-91.9579	1795.66	-93.5619
1796.25	-93.2036	1796.74	-89.7816	1796.67	-92.0004	1796.66	-93.5298
1797.25	-93.2111	1797.74	-89.8122	1797.67	-91.9826	1797.66	-93.545
1798.25	-93.2282	1798.74	-89.7511	1798.67	-92.032	1798.66	-93.5984
1799.25	-93.2291	1799.74	-89.8391	1799.67	-92.0191	1799.66	-93.5919
1800.25	-93.2688	1800.74	-89.8773	1800.67	-92.0608	1800.66	-93.6481
1801.25	-93.276	1801.74	-89.926	1801.67	-92.0289	1801.66	-93.6243
1802.25	-93.2935	1802.74	-89.9536	1802.67	-92.1	1802.66	-93.6479
1803.25	-93.2993	1803.74	-89.9929	1803.67	-92.1265	1803.66	-93.6667
1804.25	-93.3132	1804.74	-90.0199	1804.67	-92.1393	1804.66	-93.6347
1805.25	-93.3422	1805.74	-90.0545	1805.67	-92.137	1805.66	-93.7122
1806.25	-93.3584	1806.74	-89.9952	1806.67	-92.1792	1806.66	-93.7131
1807.25	-93.346	1807.74	-90.014	1807.67	-92.1903	1807.66	-93.7312
1808.25	-93.3941	1808.74	-90.0369	1808.67	-92.1846	1808.66	-93.679
1809.25	-93.4092	1809.74	-90.0803	1809.67	-92.1918	1809.66	-93.7191
1810.25	-93.4466	1810.74	-90.0305	1810.67	-92.2247	1810.66	-93.7433
1811.25	-93.4501	1811.74	-90.1185	1811.67	-92.2674	1811.66	-93.7613
1812.25	-93.455	1812.74	-90.132	1812.67	-92.2613	1812.66	-93.7609
1813.25	-93.4579	1813.74	-90.1467	1813.67	-92.2777	1813.66	-93.7959
1814.25	-93.4834	1814.74	-90.2482	1814.67	-92.2873	1814.66	-93.8001
1815.25	-93.4734	1815.74	-90.2441	1815.67	-92.3238	1815.66	-93.822
1816.25	-93.4756	1816.74	-90.2458	1816.67	-92.3189	1816.66	-93.8533
1817.25	-93.5063	1817.74	-90.2452	1817.67	-92.3441	1817.66	-93.859
1818.25	-93.5283	1818.74	-90.3568	1818.67	-92.3449	1818.66	-93.8851
1819.25	-93.5424	1819.74	-90.3233	1819.67	-92.4085	1819.66	-93.9018
1820.25	-93.5718	1820.74	-90.4295	1820.67	-92.3753	1820.66	-93.8902
1821.25	-93.5859	1821.74	-90.4366	1821.67	-92.4244	1821.66	-93.9316
1822.25	-93.5928	1822.74	-90.4372	1822.67	-92.4262	1822.66	-93.9245
1823.25	-93.6114	1823.74	-90.4231	1823.67	-92.4692	1823.66	-93.942
1824.25	-93.6276	1824.74	-90.4947	1824.67	-92.4854	1824.66	-93.9792
1825.25	-93.6226	1825.74	-90.5328	1825.67	-92.4715	1825.66	-93.9898
1826.25	-93.6719	1826.74	-90.4941	1826.67	-92.4844	1826.66	-93.9867
1827.25	-93.6691	1827.74	-90.5217	1827.67	-92.5052	1827.66	-94.0096
1828.25	-93.7	1828.74	-90.5557	1828.67	-92.5175	1828.66	-94.0246
1829.25	-93.7163	1829.74	-90.622	1829.67	-92.5188	1829.66	-94.0254
1830.25	-93.7011	1830.74	-90.6044	1830.67	-92.5392	1830.66	-94.0362
1831.25	-93.7414	1831.74	-90.5862	1831.67	-92.5762	1831.66	-94.08
1832.25	-93.7533	1832.74	-90.6373	1832.67	-92.6135	1832.66	-94.0994
1833.25	-93.7645	1833.74	-90.6801	1833.67	-92.5973	1833.66	-94.0631
1834.25	-93.795	1834.74	-90.767	1834.67	-92.621	1834.66	-94.0984
1835.25	-93.8164	1835.74	-90.7071	1835.67	-92.6462	1835.66	-94.0986
1836.25	-93.8255	1836.74	-90.7664	1836.67	-92.6902	1836.66	-94.1152
1837.25	-93.8623	1837.74	-90.7763	1837.67	-92.7026	1837.66	-94.1365
1838.25	-93.8415	1838.74	-90.7312	1838.67	-92.7026	1838.66	-94.133
1839.25	-93.8757	1839.74	-90.8298	1839.67	-92.7283	1839.66	-94.1223
1840.25	-93.8767	1840.74	-90.8245	1840.67	-92.7697	1840.66	-94.1763
1841.25	-93.9306	1841.74	-90.8438	1841.67	-92.7579	1841.66	-94.2
1842.25	-93.9044	1842.74	-90.8573	1842.67	-92.7877	1842.66	-94.233
1843.25	-93.92	1843.74	-90.889	1843.67	-92.7628	1843.66	-94.2264
1844.25	-93.9494	1844.74	-90.8961	1844.67	-92.7841	1844.66	-94.2277
1845.25	-93.9907	1845.74	-90.8632	1845.67	-92.8181	1845.66	-94.2545
1846.25	-93.9712	1846.74	-90.862	1846.67	-92.8093	1846.66	-94.2766
1847.25	-93.9749	1847.74	-90.9325	1847.67	-92.8425	1847.66	-94.2823
1848.25	-93.9939	1848.74	-90.98	1848.67	-92.7949	1848.66	-94.2913
1849.25	-94.0006	1849.74	-90.9677	1849.67	-92.832	1849.66	-94.2961
1850.25	-94.0231	1850.74	-91.0017	1850.67	-92.8356	1850.66	-94.3165
1851.25	-94.0225	1851.74	-91.0557	1851.67	-92.8919	1851.66	-94.3201
1852.25	-94.0443	1852.74	-91.0328	1852.67	-92.8798	1852.66	-94.3003
1853.25	-94.0818	1853.74	-91.0821	1853.67	-92.9329	1853.66	-94.3318
1854.25	-94.1012	1854.74	-91.0663	1854.67	-92.9292	1854.66	-94.3512
1855.25	-94.0986	1855.74	-91.1238	1855.67	-92.9493	1855.66	-94.3936
1856.25	-94.1133	1856.74	-91.1848	1856.67	-92.9668	1856.66	-94.3763
1857.25	-94.1135	1857.74	-91.1385	1857.67	-93.0036	1857.66	-94.4104
1858.25	-94.1603	1858.74	-91.2106	1858.67	-93.0208	1858.66	-94.4162
1859.25	-94.1652	1859.74	-91.21	1859.67	-93.0448	1859.66	-94.4315
1860.25	-94.1858	1860.74	-91.1854	1860.67	-93.0471	1860.66	-94.4423
1861.25	-94.2219	1861.74	-91.2312	1861.67	-93.0991	1861.66	-94.4511
1862.25	-94.2161	1862.74	-91.2987	1862.67	-93.1055	1862.66	-94.4764
1863.25	-94.2163	1863.74	-91.2799	1863.67	-93.1083	1863.66	-94.4675
1864.25	-94.2634	1864.74	-91.3157	1864.67	-93.1359	1864.66	-94.518
1865.25	-94.2567	1865.74	-91.3456	1865.67	-93.1449	1865.66	-94.4935
1866.25	-94.2729	1866.74	-91.3286	1866.67	-93.1649	1866.66	-94.5323
1867.25	-94.3084	1867.74	-91.4008	1867.67	-93.1721	1867.66	-94.5466
1868.25	-94.3053	1868.74	-91.4307	1868.67	-93.2154	1868.66	-94.5751
1869.25	-94.2859	1869.74	-91.436	1869.67	-93.2231	1869.66	-94.5502
1870.25	-94.3051	1870.74	-91.4612	1870.67	-93.2511	1870.66	-94.6192
1871.25	-94.3317	1871.74	-91.487	1871.67	-93.2316	1871.66	-94.6027
1872.25	-94.3497	1872.74	-91.5246	1872.67	-93.2614	1872.66	-94.6193
1873.25	-94.3478	1873.74	-91.5076	1873.67	-93.2655	1873.66	-94.6783
1874.25	-94.378	1874.74	-91.5451	1874.67	-93.2962	1874.66	-94.6304
1875.25	-94.3901	1875.74	-91.551	1875.67	-93.334	1875.66	-94.6598
1876.25	-94.3951	1876.74	-91.5933	1876.67	-93.3649	1876.66	-94.6945
1877.25	-94.4185	1877.74	-91.6343	1877.67	-93.3654	1877.66	-94.6788
1878.25	-94.4291	1878.74	-91.5868	1878.67	-93.3839	1878.66	-94.7254
1879.25	-94.4126	1879.74	-91.6478	1879.67	-93.4014	1879.66	-94.6995
1880.25	-94.4388	1880.74	-91.6696	1880.67	-93.4163	1880.66	-94.7373
1881.25	-94.4864	1881.74	-91.7189	1881.67	-93.4269	1881.66	-94.7692
1882.25	-94.487	1882.74	-91.7593	1882.67	-93.4405	1882.66	-94.7816
1883.25	-94.4874	1883.74	-91.7605	1883.67	-93.466	1883.66	-94.7397
1884.25	-94.4987	1884.74	-91.7676	1884.67	-93.4801	1884.66	-94.7733
1885.25	-94.5084	1885.74	-91.7435	1885.67	-93.5185	1885.66	-94.8065
1886.25	-94.5385	1886.74	-91.7394	1886.67	-93.5468	1886.66	-94.8189
1887.25	-94.5558	1887.74	-91.8315	1887.67	-93.5602	1887.66	-94.8061
1888.25	-94.5992	1888.74	-91.764	1888.67	-93.5336	1888.66	-94.8273
1889.25	-94.6029	1889.74	-91.8075	1889.67	-93.5463	1889.66	-94.8476
1890.25	-94.6306	1890.74	-91.8174	1890.67	-93.5522	1890.66	-94.8451
1891.25	-94.6535	1891.74	-91.7887	1891.67	-93.5759	1891.66	-94.8788
1892.25	-94.652	1892.74	-91.9272	1892.67	-93.5972	1892.66	-94.8986
1893.25	-94.6499	1893.74	-91.943	1893.67	-93.616	1893.66	-94.8876
1894.25	-94.6537	1894.74	-91.9401	1894.67	-93.6278	1894.66	-94.9533
1895.25	-94.6812	1895.74	-91.9254	1895.67	-93.6404	1895.66	-94.917
1896.25	-94.7089	1896.74	-91.9307	1896.67	-93.634	1896.66	-94.9571
1897.25	-94.6961	1897.74	-91.973	1897.67	-93.6708	1897.66	-95.0051
1898.25	-94.6946	1898.74	-91.9765	1898.67	-93.7086	1898.66	-95.0194
1899.25	-94.7268	1899.74	-92.0058	1899.67	-93.7158	1899.66	-95.0083
1900.25	-94.769	1900.74	-92.0498	1900.67	-93.7567	1900.66	-95.0204
1901.25	-94.7601	1901.74	-91.997	1901.67	-93.7511	1901.66	-94.9966
1902.25	-94.7563	1902.74	-91.9694	1902.67	-93.7588	1902.66	-95.0575
1903.25	-94.7718	1903.74	-92.0545	1903.67	-93.8149	1903.66	-95.1135
1904.25	-94.779	1904.74	-92.0803	1904.67	-93.7632	1904.66	-95.0701
1905.25	-94.8008	1905.74	-92.1754	1905.67	-93.8025	1905.66	-95.0326
1906.25	-94.8151	1906.74	-92.0821	1906.67	-93.791	1906.66	-95.0478
1907.25	-94.8345	1907.74	-92.115	1907.67	-93.8056	1907.66	-95.0742
1908.25	-94.8436	1908.74	-92.1748	1908.67	-93.8285	1908.66	-95.05
1909.25	-94.87	1909.74	-92.2265	1909.67	-93.8507	1909.66	-95.1103
1910.25	-94.8698	1910.74	-92.2083	1910.67	-93.847	1910.66	-95.1246
1911.25	-94.8905	1911.74	-92.1461	1911.67	-93.8921	1911.66	-95.1326
1912.25	-94.9013	1912.74	-92.2388	1912.67	-93.8759	1912.66	-95.1151
1913.25	-94.8974	1913.74	-92.1954	1913.67	-93.9695	1913.66	-95.1573
1914.25	-94.8977	1914.74	-92.2499	1914.67	-93.9791	1914.66	-95.1796
1915.25	-94.9191	1915.74	-92.3028	1915.67	-94.011	1915.66	-95.2044
1916.25	-94.9312	1916.74	-92.318	1916.67	-93.9878	1916.66	-95.2361
1917.25	-94.9368	1917.74	-92.3063	1917.67	-93.9716	1917.66	-95.2234
1918.25	-94.934	1918.74	-92.3638	1918.67	-94.0264	1918.66	-95.2115
1919.25	-94.976	1919.74	-92.3486	1919.67	-94.0753	1919.66	-95.2613
1920.25	-94.9969	1920.74	-92.3961	1920.67	-94.0308	1920.66	-95.2516
1921.25	-94.985	1921.74	-92.3761	1921.67	-94.0503	1921.66	-95.3046
1922.25	-94.9965	1922.74	-92.4595	1922.67	-94.0799	1922.66	-95.2841
1923.25	-95.024	1923.74	-92.4178	1923.67	-94.0959	1923.66	-95.3022
1924.25	-95.0341	1924.74	-92.4313	1924.67	-94.0809	1924.66	-95.3245
1925.25	-95.0527	1925.74	-92.4653	1925.67	-94.1262	1925.66	-95.337
1926.25	-95.0471	1926.74	-92.4642	1926.67	-94.1198	1926.66	-95.335
1927.25	-95.0798	1927.74	-92.4724	1927.67	-94.1617	1927.66	-95.3601
1928.25	-95.0921	1928.74	-92.4988	1928.67	-94.1499	1928.66	-95.3891
1929.25	-95.115	1929.74	-92.6156	1929.67	-94.1744	1929.66	-95.3681
1930.25	-95.1358	1930.74	-92.571	1930.67	-94.1725	1930.66	-95.4061
1931.25	-95.1247	1931.74	-92.6244	1931.67	-94.2459	1931.66	-95.4309
1932.25	-95.1475	1932.74	-92.544	1932.67	-94.2716	1932.66	-95.4449
1933.25	-95.1414	1933.74	-92.5956	1933.67	-94.2304	1933.66	-95.4504
1934.25	-95.1684	1934.74	-92.6156	1934.67	-94.2418	1934.66	-95.4768
1935.25	-95.174	1935.74	-92.6478	1935.67	-94.2806	1935.66	-95.4535
1936.25	-95.1805	1936.74	-92.6936	1936.67	-94.3187	1936.66	-95.4885
1937.25	-95.2015	1937.74	-92.7212	1937.67	-94.3156	1937.66	-95.4808
1938.25	-95.2178	1938.74	-92.7106	1938.67	-94.3483	1938.66	-95.491
1939.25	-95.2346	1939.74	-92.8339	1939.67	-94.3653	1939.66	-95.4888
1940.25	-95.2342	1940.74	-92.7629	1940.67	-94.3413	1940.66	-95.4999
1941.25	-95.2584	1941.74	-92.8298	1941.67	-94.3856	1941.66	-95.4914
1942.25	-95.2593	1942.74	-92.7998	1942.67	-94.3861	1942.66	-95.4907
1943.25	-95.275	1943.74	-92.8433	1943.67	-94.4049	1943.66	-95.5026
1944.25	-95.2895	1944.74	-92.8738	1944.67	-94.4376	1944.66	-95.555
1945.25	-95.2897	1945.74	-92.9295	1945.67	-94.4458	1945.66	-95.5213
1946.25	-95.3105	1946.74	-92.9536	1946.67	-94.4455	1946.66	-95.5639
1947.25	-95.315	1947.74	-92.9829	1947.67	-94.5109	1947.66	-95.5725
1948.25	-95.3319	1948.74	-92.9677	1948.67	-94.478	1948.66	-95.6041
1949.25	-95.3542	1949.74	-92.9706	1949.67	-94.4939	1949.66	-95.6111
1950.25	-95.3557	1950.74	-93.0229	1950.67	-94.5371	1950.66	-95.6305
1951.25	-95.359	1951.74	-93.0076	1951.67	-94.5359	1951.66	-95.6422
1952.25	-95.3979	1952.74	-93.0821	1952.67	-94.5161	1952.66	-95.6422
1953.25	-95.3923	1953.74	-93.0669	1953.67	-94.5402	1953.66	-95.6707
1954.25	-95.4042	1954.74	-93.1502	1954.67	-94.5518	1954.66	-95.691
1955.25	-95.4496	1955.74	-93.1473	1955.67	-94.5788	1955.66	-95.7118
1956.25	-95.4398	1956.74	-93.0663	1956.67	-94.5714	1956.66	-95.7007
1957.25	-95.4682	1957.74	-93.1256	1957.67	-94.585	1957.66	-95.7101
1958.25	-95.4783	1958.74	-93.1649	1958.67	-94.5853	1958.66	-95.7222
1959.25	-95.4748	1959.74	-93.1737	1959.67	-94.5927	1959.66	-95.7562
1960.25	-95.4917	1960.74	-93.1291	1960.67	-94.6017	1960.66	-95.7863
1961.25	-95.504	1961.74	-93.2277	1961.67	-94.6429	1961.66	-95.7795
1962.25	-95.5099	1962.74	-93.1578	1962.67	-94.6725	1962.66	-95.7808
1963.25	-95.5207	1963.74	-93.2018	1963.67	-94.6823	1963.66	-95.761
1964.25	-95.5281	1964.74	-93.2412	1964.67	-94.6745	1964.66	-95.778
1965.25	-95.5547	1965.74	-93.2224	1965.67	-94.6962	1965.66	-95.7958
1966.25	-95.5616	1966.74	-93.2605	1966.67	-94.6843	1966.66	-95.8372
1967.25	-95.5694	1967.74	-93.3116	1967.67	-94.6969	1967.66	-95.8446
1968.25	-95.583	1968.74	-93.3163	1968.67	-94.7613	1968.66	-95.8859
1969.25	-95.5767	1969.74	-93.3873	1969.67	-94.7834	1969.66	-95.8585
1970.25	-95.6208	1970.74	-93.3861	1970.67	-94.7708	1970.66	-95.8898
1971.25	-95.6081	1971.74	-93.3603	1971.67	-94.796	1971.66	-95.906
1972.25	-95.6347	1972.74	-93.3574	1972.67	-94.8207	1972.66	-95.9015
1973.25	-95.6504	1973.74	-93.3879	1973.67	-94.8176	1973.66	-95.9223
1974.25	-95.6758	1974.74	-93.4601	1974.67	-94.8367	1974.66	-95.9225
1975.25	-95.6853	1975.74	-93.4307	1975.67	-94.8521	1975.66	-95.9356
1976.25	-95.7013	1976.74	-93.4395	1976.67	-94.824	1976.66	-95.9205
1977.25	-95.7199	1977.74	-93.4295	1977.67	-94.9133	1977.66	-95.9237
1978.25	-95.7374	1978.74	-93.5029	1978.67	-94.858	1978.66	-95.9636
1979.25	-95.7264	1979.74	-93.497	1979.67	-94.9192	1979.66	-95.9263
1980.25	-95.7681	1980.74	-93.5146	1980.67	-94.8982	1980.66	-95.9757
1981.25	-95.7713	1981.74	-93.5628	1981.67	-94.9337	1981.66	-95.9683
1982.25	-95.8051	1982.74	-93.524	1982.67	-94.9468	1982.66	-95.9536
1983.25	-95.8029	1983.74	-93.5287	1983.67	-94.9522	1983.66	-95.9904
1984.25	-95.8127	1984.74	-93.5692	1984.67	-94.9437	1984.66	-95.9929
1985.25	-95.8304	1985.74	-93.5856	1985.67	-95.0304	1985.66	-95.9734
1986.25	-95.8345	1986.74	-93.5493	1986.67	-95.0196	1986.66	-96.0012
1987.25	-95.8538	1987.74	-93.5587	1987.67	-95.0255	1987.66	-96.0384
1988.25	-95.8602	1988.74	-93.5868	1988.67	-95.0144	1988.66	-96.0279
1989.25	-95.8758	1989.74	-93.625	1989.67	-95.0317	1989.66	-96.1158
1990.25	-95.8937	1990.74	-93.6261	1990.67	-95.0126	1990.66	-96.0939
1991.25	-95.8992	1991.74	-93.5939	1991.67	-95.0096	1991.66	-96.0893
1992.25	-95.9104	1992.74	-93.612	1992.67	-94.9941	1992.66	-96.0977
1993.25	-95.9266	1993.74	-93.6625	1993.67	-95.078	1993.66	-96.1222
1994.25	-95.9337	1994.74	-93.6572	1994.67	-95.0695	1994.66	-96.12
1995.25	-95.9577	1995.74	-93.7042	1995.67	-95.1143	1995.66	-96.1598
1996.25	-95.9636	1996.74	-93.7283	1996.67	-95.1238	1996.66	-96.2059
[truncated: 9,533 more rows]

## Sheet: Figure 6b
Figure 6b
	EtOH										TMA										NH3										NO2
	50 ppm			100 ppm			200 ppm				50 ppm			100 ppm			200 ppm				10 ppm			20 ppm			50 ppm				1 ppm			2 ppm			5 ppm
	Time	Classification	Regression (ppm)	Time	Classification	Regression (ppm)	Time	Classification	Regression (ppm)		Time	Classification	Regression (ppm)	Time	Classification	Regression (ppm)	Time	Classification	Regression (ppm)		Time	Classification	Regression (ppm)	Time	Classification	Regression (ppm)	Time	Classification	Regression (ppm)		Time	Classification	Regression (ppm)	Time	Classification	Regression (ppm)	Time	Classification	Regression (ppm)
	1	0	0	1	0	0	1	0	0		1	0	0	1	0	0	1	0	0		1	0	0	1	0	0	1	0	0		1	0	0	1	0	0	1	0	0
	2	0	0	2	0	0	2	0	0		2	0	0	2	0	0	2	0	0		2	0	0	2	0	0	2	0	0		2	0	0	2	0	0	2	0	0
	3	0	0	3	0	0	3	0	0		3	0	0	3	0	0	3	0	0		3	0	0	3	0	0	3	0	0		3	0	0	3	0	0	3	0	0
	4	0	0	4	0	0	4	0	0		4	0	0	4	0	0	4	0	0		4	0	0	4	0	0	4	0	0		4	0	0	4	0	0	4	0	0
	5	0	0	5	0	0	5	0	0		5	0	0	5	0	0	5	0	0		5	0	0	5	0	0	5	0	0		5	0	0	5	0	0	5	0	0
	6	0	0	6	0	0	6	0	0		6	0	0	6	0	0	6	0	0		6	0	0	6	0	0	6	0	0		6	0	0	6	0	0	6	0	0
	7	0	0	7	0	0	7	0	0		7	0	0	7	0	0	7	0	0		7	0	0	7	0	0	7	0	0		7	0	0	7	0	0	7	0	0
	8	0	0	8	0	0	8	0	0		8	0	0	8	0	0	8	0	0		8	0	0	8	0	0	8	0	0		8	0	0	8	0	0	8	0	0
	9	0	0	9	0	0	9	0	0		9	0	0	9	0	0	9	0	0		9	0	0	9	0	0	9	0	0		9	0	0	9	0	0	9	0	0
	10	0	0	10	0	0	10	0	0		10	0	0	10	0	0	10	0	0		10	0	0	10	0	0	10	0	0		10	0	0	10	0	0	10	0	0
	11	0	0	11	0	0	11	0	0		11	0	0	11	0	0	11	0	0		11	0	0	11	0	0	11	0	0		11	0	0	11	0	0	11	0	0
	12	0	0	12	0	0	12	0	0		12	0	0	12	0	0	12	0	0		12	0	0	12	0	0	12	0	0		12	0	0	12	0	0	12	0	0
	13	0	0	13	0	0	13	0	0		13	0	0	13	0	0	13	0	0		13	0	0	13	0	0	13	0	0		13	0	0	13	0	0	13	0	0
	14	0	0	14	0	0	14	0	0		14	0	0	14	0	0	14	0	0		14	0	0	14	0	0	14	0	0		14	0	0	14	0	0	14	0	0
	15	0	0	15	0	0	15	0	0		15	0	0	15	0	0	15	0	0		15	0	0	15	0	0	15	0	0		15	0	0	15	0	0	15	0	0
	16	0	0	16	0	0	16	0	0		16	0	0	16	0	0	16	0	0		16	0	0	16	0	0	16	0	0		16	0	0	16	0	0	16	0	0
	17	0	0	17	0	0	17	0	0		17	0	0	17	0	0	17	0	0		17	0	0	17	0	0	17	0	0		17	0	0	17	0	0	17	0	0
	18	0	0	18	0	0	18	0	0		18	0	0	18	0	0	18	0	0		18	0	0	18	0	0	18	0	0		18	0	0	18	0	0	18	0	0
	19	0	0	19	0	0	19	0	0		19	0	0	19	0	0	19	0	0		19	0	0	19	0	0	19	0	0		19	0	0	19	0	0	19	0	0
	20	0	0	20	0	0	20	0	0		20	0	0	20	0	0	20	0	0		20	0	0	20	0	0	20	0	0		20	0	0	20	0	0	20	0	0
	21	0	0	21	0	0	21	0	0		21	0	0	21	0	0	21	0	0		21	0	0	21	0	0	21	0	0		21	0	0	21	0	0	21	0	0
	22	0	0	22	0	0	22	0	0		22	0	0	22	0	0	22	0	0		22	0	0	22	0	0	22	0	0		22	0	0	22	0	0	22	0	0
	23	0	0	23	0	0	23	0	0		23	0	0	23	0	0	23	0	0		23	0	0	23	0	0	23	0	0		23	0	0	23	0	0	23	0	0
	24	0	0	24	0	0	24	0	0		24	0	0	24	0	0	24	0	0		24	0	0	24	0	0	24	0	0		24	0	0	24	0	0	24	0	0
	25	0	0	25	0	0	25	0	0		25	0	0	25	0	0	25	0	0		25	0	0	25	0	0	25	0	0		25	0	0	25	0	0	25	0	0
	26	0	0	26	0	0	26	0	0		26	0	0	26	0	0	26	0	0		26	0	0	26	0	0	26	0	0		26	0	0	26	0	0	26	0	0
	27	0	0	27	0	0	27	0	0		27	0	0	27	0	0	27	0	0		27	0	0	27	0	0	27	0	0		27	0	0	27	0	0	27	0	0
	28	0	0	28	0	0	28	0	0		28	0	0	28	0	0	28	0	0		28	0	0	28	0	0	28	0	0		28	0	0	28	0	0	28	0	0
	29	0	0	29	0	0	29	0	0		29	0	0	29	0	0	29	0	0		29	0	0	29	0	0	29	0	0		29	0	0	29	0	0	29	0	0
	30	0	0	30	0	0	30	0	0		30	0	0	30	0	0	30	0	0		30	0	0	30	0	0	30	0	0		30	0	0	30	0	0	30	0	0
	31	0	0	31	0	0	31	0	0		31	0	0	31	0	0	31	0	0		31	0	0	31	0	0	31	0	0		31	0	0	31	0	0	31	0	0
	32	0	0	32	0	0	32	0	0		32	0	0	32	0	0	32	0	0		32	0	0	32	0	0	32	0	0		32	0	0	32	0	0	32	0	0
	33	0	0	33	0	0	33	0	0		33	0	0	33	0	0	33	0	0		33	0	0	33	0	0	33	0	0		33	0	0	33	0	0	33	0	0
	34	0	0	34	0	0	34	0	0		34	0	0	34	0	0	34	0	0		34	0	0	34	0	0	34	0	0		34	0	0	34	0	0	34	0	0
	35	0	0	35	0	0	35	0	0		35	0	0	35	0	0	35	0	0		35	0	0	35	0	0	35	0	0		35	0	0	35	0	0	35	0	0
	36	0	0	36	0	0	36	0	0		36	0	0	36	0	0	36	0	0		36	0	0	36	0	0	36	0	0		36	0	0	36	0	0	36	0	0
	37	0	0	37	0	0	37	0	0		37	0	0	37	0	0	37	0	0		37	0	0	37	0	0	37	0	0		37	0	0	37	0	0	37	0	0
	38	0	0	38	0	0	38	0	0		38	0	0	38	0	0	38	0	0		38	0	0	38	0	0	38	0	0		38	0	0	38	0	0	38	0	0
	39	0	0	39	0	0	39	0	0		39	0	0	39	0	0	39	0	0		39	0	0	39	0	0	39	0	0		39	0	0	39	0	0	39	0	0
	40	0	0	40	0	0	40	0	0		40	0	0	40	0	0	40	0	0		40	0	0	40	0	0	40	0	0		40	0	0	40	0	0	40	0	0
	41	0	0	41	0	0	41	0	0		41	0	0	41	0	0	41	0	0		41	0	0	41	0	0	41	0	0		41	0	0	41	0	0	41	0	0
	42	0	0	42	0	0	42	0	0		42	0	0	42	0	0	42	0	0		42	0	0	42	0	0	42	0	0		42	0	0	42	0	0	42	0	0
	43	0	0	43	0	0	43	0	0		43	0	0	43	0	0	43	0	0		43	0	0	43	0	0	43	0	0		43	0	0	43	0	0	43	0	0
	44	0	0	44	0	0	44	0	0		44	0	0	44	0	0	44	0	0		44	0	0	44	0	0	44	0	0		44	0	0	44	0	0	44	0	0
	45	0	0	45	0	0	45	0	0		45	0	0	45	0	0	45	0	0		45	0	0	45	0	0	45	0	0		45	0	0	45	0	0	45	0	0
	46	0	0	46	0	0	46	0	0		46	0	0	46	0	0	46	0	0		46	0	0	46	0	0	46	0	0		46	0	0	46	0	0	46	0	0
	47	0	0	47	0	0	47	0	0		47	0	0	47	0	0	47	0	0		47	0	0	47	0	0	47	0	0		47	0	0	47	0	0	47	0	0
	48	0	0	48	0	0	48	0	0		48	0	0	48	0	0	48	0	0		48	0	0	48	0	0	48	0	0		48	0	0	48	0	0	48	0	0
	49	0	0	49	0	0	49	0	0		49	0	0	49	0	0	49	0	0		49	0	0	49	0	0	49	0	0		49	0	0	49	0	0	49	0	0
	50	0	0	50	0	0	50	0	0		50	0	0	50	0	0	50	0	0		50	0	0	50	0	0	50	0	0		50	0	0	50	0	0	50	0	0
	51	0	0	51	0	0	51	0	0		51	0	0	51	0	0	51	0	0		51	0	0	51	0	0	51	0	0		51	0	0	51	0	0	51	0	0
	52	0	0	52	0	0	52	0	0		52	0	0	52	0	0	52	0	0		52	0	0	52	0	0	52	0	0		52	0	0	52	0	0	52	0	0
	53	0	0	53	0	0	53	0	0		53	0	0	53	0	0	53	0	0		53	0	0	53	0	0	53	0	0		53	0	0	53	0	0	53	0	0
	54	0	0	54	0	0	54	0	0		54	0	0	54	0	0	54	0	0		54	0	0	54	0	0	54	0	0		54	0	0	54	0	0	54	0	0
	55	0	0	55	0	0	55	0	0		55	0	0	55	0	0	55	0	0		55	0	0	55	0	0	55	0	0		55	0	0	55	0	0	55	0	0
	56	0	0	56	0	0	56	0	0		56	0	0	56	0	0	56	0	0		56	0	0	56	0	0	56	0	0		56	0	0	56	0	0	56	0	0
	57	0	0	57	0	0	57	0	0		57	0	0	57	0	0	57	0	0		57	0	0	57	0	0	57	0	0		57	0	0	57	0	0	57	0	0
	58	0	0	58	0	0	58	0	0		58	0	0	58	0	0	58	0	0		58	0	0	58	0	0	58	0	0		58	0	0	58	0	0	58	0	0
	59	0	0	59	0	0	59	0	0		59	0	0	59	0	0	59	0	0		59	0	0	59	0	0	59	0	0		59	0	0	59	0	0	59	0	0
	60	0	0	60	0	0	60	0	0		60	0	0	60	0	0	60	0	0		60	0	0	60	0	0	60	0	0		60	0	0	60	0	0	60	0	0
	61	0	0	61	0	0	61	0	0		61	0	0	61	0	0	61	0	0		61	0	0	61	0	0	61	0	0		61	0	0	61	0	0	61	0	0
	62	0	0	62	0	0	62	0	0		62	0	0	62	0	0	62	0	0		62	0	0	62	0	0	62	0	0		62	0	0	62	0	0	62	0	0
	63	0	0	63	0	0	63	0	0		63	0	0	63	0	0	63	0	0		63	0	0	63	0	0	63	0	0		63	0	0	63	0	0	63	0	0
	64	0	0	64	0	0	64	0	0		64	0	0	64	0	0	64	0	0		64	0	0	64	0	0	64	0	0		64	0	0	64	0	0	64	0	0
	65	0	0	65	0	0	65	0	0		65	0	0	65	0	0	65	0	0		65	0	0	65	0	0	65	0	0		65	0	0	65	0	0	65	0	0
	66	0	0	66	0	0	66	0	0		66	0	0	66	0	0	66	0	0		66	0	0	66	0	0	66	0	0		66	0	0	66	0	0	66	0	0
	67	0	0	67	0	0	67	0	0		67	0	0	67	0	0	67	0	0		67	0	0	67	0	0	67	0	0		67	0	0	67	0	0	67	0	0
	68	0	0	68	0	0	68	0	0		68	0	0	68	0	0	68	0	0		68	0	0	68	0	0	68	0	0		68	0	0	68	0	0	68	0	0
	69	0	0	69	0	0	69	0	0		69	0	0	69	0	0	69	0	0		69	0	0	69	0	0	69	0	0		69	0	0	69	0	0	69	0	0
	70	0	0	70	0	0	70	0	0		70	0	0	70	0	0	70	0	0		70	0	0	70	0	0	70	0	0		70	0	0	70	0	0	70	0	0
	71	0	0	71	0	0	71	0	0		71	0	0	71	0	0	71	0	0		71	0	0	71	0	0	71	0	0		71	0	0	71	0	0	71	0	0
	72	0	0	72	0	0	72	0	0		72	0	0	72	0	0	72	0	0		72	0	0	72	0	0	72	0	0		72	0	0	72	0	0	72	0	0
	73	0	0	73	0	0	73	0	0		73	0	0	73	0	0	73	0	0		73	0	0	73	0	0	73	0	0		73	0	0	73	0	0	73	0	0
	74	0	0	74	0	0	74	0	0		74	0	0	74	0	0	74	0	0		74	0	0	74	0	0	74	0	0		74	0	0	74	0	0	74	0	0
	75	0	0	75	0	0	75	0	0		75	0	0	75	0	0	75	0	0		75	0	0	75	0	0	75	0	0		75	0	0	75	0	0	75	0	0
	76	0	0	76	0	0	76	0	0		76	0	0	76	0	0	76	0	0		76	0	0	76	0	0	76	0	0		76	0	0	76	0	0	76	0	0
	77	0	0	77	0	0	77	0	0		77	0	0	77	0	0	77	0	0		77	0	0	77	0	0	77	0	0		77	0	0	77	0	0	77	0	0
	78	0	0	78	0	0	78	0	0		78	0	0	78	0	0	78	0	0		78	0	0	78	0	0	78	0	0		78	0	0	78	0	0	78	0	0
	79	0	0	79	0	0	79	0	0		79	0	0	79	0	0	79	0	0		79	0	0	79	0	0	79	0	0		79	0	0	79	0	0	79	0	0
	80	0	0	80	0	0	80	0	0		80	0	0	80	0	0	80	0	0		80	0	0	80	0	0	80	0	0		80	0	0	80	0	0	80	0	0
	81	0	0	81	0	0	81	0	0		81	0	0	81	0	0	81	0	0		81	0	0	81	0	0	81	0	0		81	0	0	81	0	0	81	0	0
	82	0	0	82	0	0	82	0	0		82	0	0	82	0	0	82	0	0		82	0	0	82	0	0	82	0	0		82	0	0	82	0	0	82	0	0
	83	0	0	83	0	0	83	0	0		83	0	0	83	0	0	83	0	0		83	0	0	83	0	0	83	0	0		83	0	0	83	0	0	83	0	0
	84	0	0	84	0	0	84	0	0		84	0	0	84	0	0	84	0	0		84	0	0	84	0	0	84	0	0		84	0	0	84	0	0	84	0	0
	85	0	0	85	0	0	85	0	0		85	0	0	85	0	0	85	0	0		85	0	0	85	0	0	85	0	0		85	0	0	85	0	0	85	0	0
	86	0	0	86	0	0	86	0	0		86	0	0	86	0	0	86	0	0		86	0	0	86	0	0	86	0	0		86	0	0	86	0	0	86	0	0
	87	0	0	87	0	0	87	0	0		87	0	0	87	0	0	87	0	0		87	0	0	87	0	0	87	0	0		87	0	0	87	0	0	87	0	0
	88	0	0	88	0	0	88	0	0		88	0	0	88	0	0	88	0	0		88	0	0	88	0	0	88	0	0		88	0	0	88	0	0	88	0	0
	89	0	0	89	0	0	89	0	0		89	0	0	89	0	0	89	0	0		89	0	0	89	0	0	89	0	0		89	0	0	89	0	0	89	0	0
	90	0	0	90	0	0	90	0	0		90	0	0	90	0	0	90	0	0		90	0	0	90	0	0	90	0	0		90	0	0	90	0	0	90	0	0
	91	0	0	91	0	0	91	0	0		91	0	0	91	0	0	91	0	0		91	0	0	91	0	0	91	0	0		91	0	0	91	0	0	91	0	0
	92	0	0	92	0	0	92	0	0		92	0	0	92	0	0	92	0	0		92	0	0	92	0	0	92	0	0		92	0	0	92	0	0	92	0	0
	93	0	0	93	0	0	93	0	0		93	0	0	93	0	0	93	0	0		93	0	0	93	0	0	93	0	0		93	0	0	93	0	0	93	0	0
	94	0	0	94	0	0	94	0	0		94	0	0	94	0	0	94	0	0		94	0	0	94	0	0	94	0	0		94	0	0	94	0	0	94	0	0
	95	0	0	95	0	0	95	0	0		95	0	0	95	0	0	95	0	0		95	0	0	95	0	0	95	0	0		95	0	0	95	0	0	95	0	0
	96	0	0	96	0	0	96	0	0		96	0	0	96	0	0	96	0	0		96	0	0	96	0	0	96	0	0		96	0	0	96	0	0	96	0	0
	97	0	0	97	0	0	97	0	0		97	0	0	97	0	0	97	0	0		97	0	0	97	0	0	97	0	0		97	0	0	97	0	0	97	0	0
	98	0	0	98	0	0	98	0	0		98	0	0	98	0	0	98	0	0		98	0	0	98	0	0	98	0	0		98	0	0	98	0	0	98	0	0
	99	0	0	99	0	0	99	0	0		99	0	0	99	0	0	99	0	0		99	0	0	99	0	0	99	0	0		99	0	0	99	0	0	99	0	0
	100	0	0	100	0	0	100	0	0		100	0	0	100	0	0	100	0	0		100	0	0	100	0	0	100	0	0		100	0	0	100	0	0	100	0	0
	101	0	0	101	0	0	101	0	0		101	0	0	101	0	0	101	0	0		101	0	0	101	0	0	101	0	0		101	0	0	101	0	0	101	0	0
	102	0	0	102	0	0	102	0	0		102	0	0	102	0	0	102	0	0		102	0	0	102	0	0	102	0	0		102	0	0	102	0	0	102	0	0
	103	0	0	103	0	0	103	0	0		103	0	0	103	0	0	103	0	0		103	0	0	103	0	0	103	0	0		103	0	0	103	0	0	103	0	0
	104	0	0	104	0	0	104	0	0		104	0	0	104	0	0	104	0	0		104	0	0	104	0	0	104	0	0		104	0	0	104	0	0	104	0	0
	105	0	0	105	0	0	105	0	0		105	0	0	105	0	0	105	0	0		105	0	0	105	0	0	105	0	0		105	0	0	105	0	0	105	0	0
	106	0	0	106	0	0	106	0	0		106	0	0	106	0	0	106	0	0		106	0	0	106	0	0	106	0	0		106	0	0	106	0	0	106	0	0
	107	0	0	107	0	0	107	0	0		107	0	0	107	0	0	107	0	0		107	0	0	107	0	0	107	0	0		107	0	0	107	0	0	107	0	0
	108	0	0	108	0	0	108	0	0		108	0	0	108	0	0	108	0	0		108	0	0	108	0	0	108	0	0		108	0	0	108	0	0	108	0	0
	109	0	0	109	0	0	109	0	0		109	0	0	109	0	0	109	0	0		109	0	0	109	0	0	109	0	0		109	0	0	109	0	0	109	0	0
	110	0	0	110	0	0	110	0	0		110	0	0	110	0	0	110	0	0		110	0	0	110	0	0	110	0	0		110	0	0	110	0	0	110	0	0
	111	0	0	111	0	0	111	0	0		111	0	0	111	0	0	111	0	0		111	0	0	111	0	0	111	0	0		111	0	0	111	0	0	111	0	0
	112	0	0	112	0	0	112	0	0		112	0	0	112	0	0	112	0	0		112	0	0	112	0	0	112	0	0		112	0	0	112	0	0	112	0	0
	113	0	0	113	0	0	113	0	0		113	0	0	113	0	0	113	0	0		113	0	0	113	0	0	113	0	0		113	0	0	113	0	0	113	0	0
	114	0	0	114	0	0	114	0	0		114	0	0	114	0	0	114	0	0		114	0	0	114	0	0	114	0	0		114	0	0	114	0	0	114	0	0
	115	0	0	115	0	0	115	0	0		115	0	0	115	0	0	115	0	0		115	0	0	115	0	0	115	0	0		115	0	0	115	0	0	115	0	0
	116	0	0	116	0	0	116	0	0		116	0	0	116	0	0	116	0	0		116	0	0	116	0	0	116	0	0		116	0	0	116	0	0	116	0	0
	117	0	0	117	0	0	117	0	0		117	0	0	117	0	0	117	0	0		117	0	0	117	0	0	117	0	0		117	0	0	117	0	0	117	0	0
	118	0	0	118	0	0	118	0	0		118	0	0	118	0	0	118	0	0		118	0	0	118	0	0	118	0	0		118	0	0	118	0	0	118	0	0
	119	0	0	119	0	0	119	0	0		119	0	0	119	0	0	119	0	0		119	0	0	119	0	0	119	0	0		119	0	0	119	0	0	119	0	0
	120	0	0	120	0	0	120	0	0		120	0	0	120	0	0	120	0	0		120	0	0	120	0	0	120	0	0		120	0	0	120	0	0	120	0	0
	121	0	0	121	0	0	121	0	0		121	0	0	121	0	0	121	0	0		121	0	0	121	0	0	121	0	0		121	0	0	121	0	0	121	0	0
	122	0	0	122	0	0	122	0	0		122	0	0	122	0	0	122	0	0		122	0	0	122	0	0	122	0	0		122	0	0	122	0	0	122	0	0
	123	0	0	123	0	0	123	0	0		123	0	0	123	0	0	123	0	0		123	0	0	123	0	0	123	0	0		123	0	0	123	0	0	123	0	0
	124	0	0	124	0	0	124	0	0		124	0	0	124	0	0	124	0	0		124	0	0	124	0	0	124	0	0		124	0	0	124	0	0	124	0	0
	125	0	0	125	0	0	125	0	0		125	0	0	125	0	0	125	0	0		125	0	0	125	0	0	125	0	0		125	0	0	125	0	0	125	0	0
	126	0	0	126	0	0	126	0	0		126	0	0	126	0	0	126	0	0		126	0	0	126	0	0	126	0	0		126	0	0	126	0	0	126	0	0
	127	0	0	127	0	0	127	0	0		127	0	0	127	0	0	127	0	0		127	0	0	127	0	0	127	0	0		127	0	0	127	0	0	127	0	0
	128	0	0	128	0	0	128	0	0		128	0	0	128	0	0	128	0	0		128	0	0	128	0	0	128	0	0		128	0	0	128	0	0	128	0	0
	129	0	0	129	0	0	129	0	0		129	0	0	129	0	0	129	0	0		129	0	0	129	0	0	129	0	0		129	0	0	129	0	0	129	0	0
	130	0	0	130	0	0	130	0	0		130	0	0	130	0	0	130	0	0		130	0	0	130	0	0	130	0	0		130	0	0	130	0	0	130	0	0
	131	0	0	131	0	0	131	0	0		131	0	0	131	0	0	131	0	0		131	0	0	131	0	0	131	0	0		131	0	0	131	0	0	131	0	0
	132	0	0	132	0	0	132	0	0		132	0	0	132	0	0	132	0	0		132	0	0	132	0	0	132	0	0		132	0	0	132	0	0	132	0	0
	133	0	0	133	0	0	133	0	0		133	0	0	133	0	0	133	0	0		133	0	0	133	0	0	133	0	0		133	0	0	133	0	0	133	0	0
	134	0	0	134	0	0	134	0	0		134	0	0	134	0	0	134	0	0		134	0	0	134	0	0	134	0	0		134	0	0	134	0	0	134	0	0
	135	0	0	135	0	0	135	0	0		135	0	0	135	0	0	135	0	0		135	0	0	135	0	0	135	0	0		135	0	0	135	0	0	135	0	0
	136	0	0	136	0	0	136	0	0		136	0	0	136	0	0	136	0	0		136	0	0	136	0	0	136	0	0		136	0	0	136	0	0	136	0	0
	137	0	0	137	0	0	137	0	0		137	0	0	137	0	0	137	0	0		137	0	0	137	0	0	137	0	0		137	0	0	137	0	0	137	0	0
	138	0	0	138	0	0	138	0	0		138	0	0	138	0	0	138	0	0		138	0	0	138	0	0	138	0	0		138	0	0	138	0	0	138	0	0
	139	0	0	139	0	0	139	0	0		139	0	0	139	0	0	139	0	0		139	0	0	139	0	0	139	0	0		139	0	0	139	0	0	139	0	0
	140	0	0	140	0	0	140	0	0		140	0	0	140	0	0	140	0	0		140	0	0	140	0	0	140	0	0		140	0	0	140	0	0	140	0	0
	141	0	0	141	0	0	141	0	0		141	0	0	141	0	0	141	0	0		141	0	0	141	0	0	141	0	0		141	0	0	141	0	0	141	0	0
	142	0	0	142	0	0	142	0	0		142	0	0	142	0	0	142	0	0		142	0	0	142	0	0	142	0	0		142	0	0	142	0	0	142	0	0
	143	0	0	143	0	0	143	0	0		143	0	0	143	0	0	143	0	0		143	0	0	143	0	0	143	0	0		143	0	0	143	0	0	143	0	0
	144	0	0	144	0	0	144	0	0		144	0	0	144	0	0	144	0	0		144	0	0	144	0	0	144	0	0		144	0	0	144	0	0	144	0	0
	145	0	0	145	0	0	145	0	0		145	0	0	145	0	0	145	0	0		145	0	0	145	0	0	145	0	0		145	0	0	145	0	0	145	0	0
	146	0	0	146	0	0	146	0	0		146	0	0	146	0	0	146	0	0		146	0	0	146	0	0	146	0	0		146	0	0	146	0	0	146	0	0
	147	0	0	147	0	0	147	0	0		147	0	0	147	0	0	147	0	0		147	0	0	147	0	0	147	0	0		147	0	0	147	0	0	147	0	0
	148	0	0	148	0	0	148	0	0		148	0	0	148	0	0	148	0	0		148	0	0	148	0	0	148	0	0		148	0	0	148	0	0	148	0	0
	149	0	0	149	0	0	149	0	0		149	0	0	149	0	0	149	0	0		149	0	0	149	0	0	149	0	0		149	0	0	149	0	0	149	0	0
	150	0	0	150	0	0	150	0	0		150	0	0	150	0	0	150	0	0		150	0	0	150	0	0	150	0	0		150	0	0	150	0	0	150	0	0
	151	0	0	151	0	0	151	0	0		151	0	0	151	0	0	151	0	0		151	0	0	151	0	0	151	0	0		151	0	0	151	0	0	151	0	0
	152	0	0	152	0	0	152	0	0		152	0	0	152	0	0	152	0	0		152	0	0	152	0	0	152	0	0		152	0	0	152	0	0	152	0	0
	153	0	0	153	0	0	153	0	0		153	0	0	153	0	0	153	0	0		153	0	0	153	0	0	153	0	0		153	0	0	153	0	0	153	0	0
	154	0	0	154	0	0	154	0	0		154	0	0	154	0	0	154	0	0		154	0	0	154	0	0	154	0	0		154	0	0	154	0	0	154	0	0
	155	0	0	155	0	0	155	0	0		155	0	0	155	0	0	155	0	0		155	0	0	155	0	0	155	0	0		155	0	0	155	0	0	155	0	0
	156	0	0	156	0	0	156	0	0		156	0	0	156	0	0	156	0	0		156	0	0	156	0	0	156	0	0		156	0	0	156	0	0	156	0	0
	157	0	0	157	0	0	157	0	0		157	0	0	157	0	0	157	0	0		157	0	0	157	0	0	157	0	0		157	0	0	157	0	0	157	0	0
	158	0	0	158	0	0	158	0	0		158	0	0	158	0	0	158	0	0		158	0	0	158	0	0	158	0	0		158	0	0	158	0	0	158	0	0
	159	0	0	159	0	0	159	0	0		159	0	0	159	0	0	159	0	0		159	0	0	159	0	0	159	0	0		159	0	0	159	0	0	159	0	0
	160	0	0	160	0	0	160	0	0		160	0	0	160	0	0	160	0	0		160	0	0	160	0	0	160	0	0		160	0	0	160	0	0	160	0	0
	161	0	0	161	0	0	161	0	0		161	0	0	161	0	0	161	0	0		161	0	0	161	0	0	161	0	0		161	0	0	161	0	0	161	0	0
	162	0	0	162	0	0	162	0	0		162	0	0	162	0	0	162	0	0		162	0	0	162	0	0	162	0	0		162	0	0	162	0	0	162	0	0
	163	0	0	163	0	0	163	0	0		163	0	0	163	0	0	163	0	0		163	0	0	163	0	0	163	0	0		163	0	0	163	0	0	163	0	0
	164	0	0	164	0	0	164	0	0		164	0	0	164	0	0	164	0	0		164	0	0	164	0	0	164	0	0		164	0	0	164	0	0	164	0	0
	165	0	0	165	0	0	165	0	0		165	0	0	165	0	0	165	0	0		165	0	0	165	0	0	165	0	0		165	0	0	165	0	0	165	0	0
	166	0	0	166	0	0	166	0	0		166	0	0	166	0	0	166	0	0		166	0	0	166	0	0	166	0	0		166	0	0	166	0	0	166	0	0
	167	0	0	167	0	0	167	0	0		167	0	0	167	0	0	167	0	0		167	0	0	167	0	0	167	0	0		167	0	0	167	0	0	167	0	0
	168	0	0	168	0	0	168	0	0		168	0	0	168	0	0	168	0	0		168	0	0	168	0	0	168	0	0		168	0	0	168	0	0	168	0	0
	169	0	0	169	0	0	169	0	0		169	0	0	169	0	0	169	0	0		169	0	0	169	0	0	169	0	0		169	0	0	169	0	0	169	0	0
	170	0	0	170	0	0	170	0	0		170	0	0	170	0	0	170	0	0		170	0	0	170	0	0	170	0	0		170	0	0	170	0	0	170	0	0
	171	0	0	171	0	0	171	0	0		171	0	0	171	0	0	171	0	0		171	0	0	171	0	0	171	0	0		171	0	0	171	0	0	171	0	0
	172	0	0	172	0	0	172	0	0		172	0	0	172	0	0	172	0	0		172	0	0	172	0	0	172	0	0		172	0	0	172	0	0	172	0	0
	173	0	0	173	0	0	173	0	0		173	0	0	173	0	0	173	0	0		173	0	0	173	0	0	173	0	0		173	0	0	173	0	0	173	0	0
	174	0	0	174	0	0	174	0	0		174	0	0	174	0	0	174	0	0		174	0	0	174	0	0	174	0	0		174	0	0	174	0	0	174	0	0
	175	0	0	175	0	0	175	0	0		175	0	0	175	0	0	175	0	0		175	0	0	175	0	0	175	0	0		175	0	0	175	0	0	175	0	0
	176	0	0	176	0	0	176	0	0		176	0	0	176	0	0	176	0	0		176	0	0	176	0	0	176	0	0		176	0	0	176	0	0	176	0	0
	177	0	0	177	0	0	177	0	0		177	0	0	177	0	0	177	0	0		177	0	0	177	0	0	177	0	0		177	0	0	177	0	0	177	0	0
	178	0	0	178	0	0	178	0	0		178	0	0	178	0	0	178	0	0		178	0	0	178	0	0	178	0	0		178	0	0	178	0	0	178	0	0
	179	0	0	179	0	0	179	0	0		179	0	0	179	0	0	179	0	0		179	0	0	179	0	0	179	0	0		179	0	0	179	0	0	179	0	0
	180	0	0	180	0	0	180	0	0		180	0	0	180	0	0	180	0	0		180	0	0	180	0	0	180	0	0		180	0	0	180	0	0	180	0	0
	181	0	0	181	0	0	181	0	0		181	0	0	181	0	0	181	0	0		181	0	0	181	0	0	181	0	0		181	0	0	181	0	0	181	0	0
	182	0	0	182	0	0	182	0	0		182	0	0	182	0	0	182	0	0		182	0	0	182	0	0	182	0	0		182	0	0	182	0	0	182	0	0
	183	0	0	183	0	0	183	0	0		183	0	0	183	0	0	183	0	0		183	0	0	183	0	0	183	0	0		183	0	0	183	0	0	183	0	0
	184	0	0	184	0	0	184	0	0		184	0	0	184	0	0	184	0	0		184	0	0	184	0	0	184	0	0		184	0	0	184	0	0	184	0	0
	185	0	0	185	0	0	185	0	0		185	0	0	185	0	0	185	0	0		185	0	0	185	0	0	185	0	0		185	0	0	185	0	0	185	0	0
	186	0	0	186	0	0	186	0	0		186	0	0	186	0	0	186	0	0		186	0	0	186	0	0	186	0	0		186	0	0	186	0	0	186	0	0
	187	0	0	187	0	0	187	0	0		187	0	0	187	0	0	187	0	0		187	0	0	187	0	0	187	0	0		187	0	0	187	0	0	187	0	0
	188	0	0	188	0	0	188	0	0		188	0	0	188	0	0	188	0	0		188	0	0	188	0	0	188	0	0		188	0	0	188	0	0	188	0	0
	189	0	0	189	0	0	189	0	0		189	0	0	189	0	0	189	0	0		189	0	0	189	0	0	189	0	0		189	0	0	189	0	0	189	0	0
	190	0	0	190	0	0	190	0	0		190	0	0	190	0	0	190	0	0		190	0	0	190	0	0	190	0	0		190	0	0	190	0	0	190	0	0
	191	0	0	191	0	0	191	0	0		191	0	0	191	0	0	191	0	0		191	0	0	191	0	0	191	0	0		191	0	0	191	0	0	191	0	0
	192	0	0	192	0	0	192	0	0		192	0	0	192	0	0	192	0	0		192	0	0	192	0	0	192	0	0		192	0	0	192	0	0	192	0	0
	193	0	0	193	0	0	193	0	0		193	0	0	193	0	0	193	0	0		193	0	0	193	0	0	193	0	0		193	0	0	193	0	0	193	0	0
	194	0	0	194	0	0	194	0	0		194	0	0	194	0	0	194	0	0		194	0	0	194	0	0	194	0	0		194	0	0	194	0	0	194	0	0
	195	0	0	195	0	0	195	0	0		195	0	0	195	0	0	195	0	0		195	0	0	195	0	0	195	0	0		195	0	0	195	0	0	195	0	0
	196	0	0	196	0	0	196	0	0		196	0	0	196	0	0	196	0	0		196	0	0	196	0	0	196	0	0		196	0	0	196	0	0	196	0	0
	197	0	0	197	0	0	197	0	0		197	0	0	197	0	0	197	0	0		197	0	0	197	0	0	197	0	0		197	0	0	197	0	0	197	0	0
	198	0	0	198	0	0	198	0	0		198	0	0	198	0	0	198	0	0		198	0	0	198	0	0	198	0	0		198	0	0	198	0	0	198	0	0
	199	0	0	199	0	0	199	0	0		199	0	0	199	0	0	199	0	0		199	0	0	199	0	0	199	0	0		199	0	0	199	0	0	199	0	0
	200	0	0	200	0	0	200	0	0		200	0	0	200	0	0	200	0	0		200	0	0	200	0	0	200	0	0		200	0	0	200	0	0	200	0	0
	201	0	0	201	0	0	201	0	0		201	0	0	201	0	0	201	0	0		201	0	0	201	0	0	201	0	0		201	0	0	201	0	0	201	0	0
	202	0	0	202	0	0	202	0	0		202	0	0	202	0	0	202	0	0		202	0	0	202	0	0	202	0	0		202	0	0	202	0	0	202	0	0
	203	0	0	203	0	0	203	0	0		203	0	0	203	0	0	203	0	0		203	0	0	203	0	0	203	0	0		203	0	0	203	0	0	203	0	0
	204	0	0	204	0	0	204	0	0		204	0	0	204	0	0	204	0	0		204	0	0	204	0	0	204	0	0		204	0	0	204	0	0	204	0	0
	205	0	0	205	0	0	205	0	0		205	0	0	205	0	0	205	0	0		205	0	0	205	0	0	205	0	0		205	0	0	205	0	0	205	0	0
	206	0	0	206	0	0	206	0	0		206	0	0	206	0	0	206	0	0		206	0	0	206	0	0	206	0	0		206	0	0	206	0	0	206	0	0
	207	0	0	207	0	0	207	0	0		207	0	0	207	0	0	207	0	0		207	0	0	207	0	0	207	0	0		207	0	0	207	0	0	207	0	0
	208	0	0	208	0	0	208	0	0		208	0	0	208	0	0	208	0	0		208	0	0	208	0	0	208	0	0		208	0	0	208	0	0	208	0	0
	209	0	0	209	0	0	209	0	0		209	0	0	209	0	0	209	0	0		209	0	0	209	0	0	209	0	0		209	0	0	209	0	0	209	0	0
	210	0	0	210	0	0	210	0	0		210	0	0	210	0	0	210	0	0		210	0	0	210	0	0	210	0	0		210	0	0	210	0	0	210	0	0
	211	0	0	211	0	0	211	0	0		211	0	0	211	0	0	211	0	0		211	0	0	211	0	0	211	0	0		211	0	0	211	0	0	211	0	0
	212	0	0	212	0	0	212	0	0		212	0	0	212	0	0	212	0	0		212	0	0	212	0	0	212	0	0		212	0	0	212	0	0	212	0	0
	213	0	0	213	0	0	213	0	0		213	0	0	213	0	0	213	0	0		213	0	0	213	0	0	213	0	0		213	0	0	213	0	0	213	0	0
	214	0	0	214	0	0	214	0	0		214	0	0	214	0	0	214	0	0		214	0	0	214	0	0	214	0	0		214	0	0	214	0	0	214	0	0
	215	0	0	215	0	0	215	0	0		215	0	0	215	0	0	215	0	0		215	0	0	215	0	0	215	0	0		215	0	0	215	0	0	215	0	0
	216	0	0	216	0	0	216	0	0		216	0	0	216	0	0	216	0	0		216	0	0	216	0	0	216	0	0		216	0	0	216	0	0	216	0	0
	217	0	0	217	0	0	217	0	0		217	0	0	217	0	0	217	0	0		217	0	0	217	0	0	217	0	0		217	0	0	217	0	0	217	0	0
	218	0	0	218	0	0	218	0	0		218	0	0	218	0	0	218	0	0		218	0	0	218	0	0	218	0	0		218	0	0	218	0	0	218	0	0
	219	0	0	219	0	0	219	0	0		219	0	0	219	0	0	219	0	0		219	0	0	219	0	0	219	0	0		219	0	0	219	0	0	219	0	0
	220	0	0	220	0	0	220	0	0		220	0	0	220	0	0	220	0	0		220	0	0	220	0	0	220	0	0		220	0	0	220	0	0	220	0	0
	221	0	0	221	0	0	221	0	0		221	0	0	221	0	0	221	0	0		221	0	0	221	0	0	221	0	0		221	0	0	221	0	0	221	0	0
	222	0	0	222	0	0	222	0	0		222	0	0	222	0	0	222	0	0		222	0	0	222	0	0	222	0	0		222	0	0	222	0	0	222	0	0
	223	0	0	223	0	0	223	0	0		223	0	0	223	0	0	223	0	0		223	0	0	223	0	0	223	0	0		223	0	0	223	0	0	223	0	0
	224	0	0	224	0	0	224	0	0		224	0	0	224	0	0	224	0	0		224	0	0	224	0	0	224	0	0		224	0	0	224	0	0	224	0	0
	225	0	0	225	0	0	225	0	0		225	0	0	225	0	0	225	0	0		225	0	0	225	0	0	225	0	0		225	0	0	225	0	0	225	0	0
	226	0	0	226	0	0	226	0	0		226	0	0	226	0	0	226	0	0		226	0	0	226	0	0	226	0	0		226	0	0	226	0	0	226	0	0
	227	0	0	227	0	0	227	0	0		227	0	0	227	0	0	227	0	0		227	0	0	227	0	0	227	0	0		227	0	0	227	0	0	227	0	0
	228	0	0	228	0	0	228	0	0		228	0	0	228	0	0	228	0	0		228	0	0	228	0	0	228	0	0		228	0	0	228	0	0	228	0	0
	229	0	0	229	0	0	229	0	0		229	0	0	229	0	0	229	0	0		229	0	0	229	0	0	229	0	0		229	0	0	229	0	0	229	0	0
	230	0	0	230	0	0	230	0	0		230	0	0	230	0	0	230	0	0		230	0	0	230	0	0	230	0	0		230	0	0	230	0	0	230	0	0
	231	0	0	231	0	0	231	0	0		231	0	0	231	0	0	231	0	0		231	0	0	231	0	0	231	0	0		231	0	0	231	0	0	231	0	0
	232	0	0	232	0	0	232	0	0		232	0	0	232	0	0	232	0	0		232	0	0	232	0	0	232	0	0		232	0	0	232	0	0	232	0	0
	233	0	0	233	0	0	233	0	0		233	0	0	233	0	0	233	0	0		233	0	0	233	0	0	233	0	0		233	0	0	233	0	0	233	0	0
	234	0	0	234	0	0	234	0	0		234	0	0	234	0	0	234	0	0		234	0	0	234	0	0	234	0	0		234	0	0	234	0	0	234	0	0
	235	0	0	235	0	0	235	0	0		235	0	0	235	0	0	235	0	0		235	0	0	235	0	0	235	0	0		235	0	0	235	0	0	235	0	0
	236	0	0	236	0	0	236	0	0		236	0	0	236	0	0	236	0	0		236	0	0	236	0	0	236	0	0		236	0	0	236	0	0	236	0	0
	237	0	0	237	0	0	237	0	0		237	0	0	237	0	0	237	0	0		237	0	0	237	0	0	237	0	0		237	0	0	237	0	0	237	0	0
	238	0	0	238	0	0	238	0	0		238	0	0	238	0	0	238	0	0		238	0	0	238	0	0	238	0	0		238	0	0	238	0	0	238	0	0
	239	0	0	239	0	0	239	0	0		239	0	0	239	0	0	239	0	0		239	0	0	239	0	0	239	0	0		239	0	0	239	0	0	239	0	0
	240	0	0	240	0	0	240	0	0		240	0	0	240	0	0	240	0	0		240	0	0	240	0	0	240	0	0		240	0	0	240	0	0	240	0	0
	241	0	0	241	0	0	241	0	0		241	0	0	241	0	0	241	0	0		241	0	0	241	0	0	241	0	0		241	0	0	241	0	0	241	0	0
	242	0	0	242	0	0	242	0	0		242	0	0	242	0	0	242	0	0		242	0	0	242	0	0	242	0	0		242	0	0	242	0	0	242	0	0
	243	0	0	243	0	0	243	0	0		243	0	0	243	0	0	243	0	0		243	0	0	243	0	0	243	0	0		243	0	0	243	0	0	243	0	0
	244	0	0	244	0	0	244	0	0		244	0	0	244	0	0	244	0	0		244	0	0	244	0	0	244	0	0		244	0	0	244	0	0	244	0	0
	245	0	0	245	0	0	245	0	0		245	0	0	245	0	0	245	0	0		245	0	0	245	0	0	245	0	0		245	0	0	245	0	0	245	0	0
	246	0	0	246	0	0	246	0	0		246	0	0	246	0	0	246	0	0		246	0	0	246	0	0	246	0	0		246	0	0	246	0	0	246	0	0
	247	0	0	247	0	0	247	0	0		247	0	0	247	0	0	247	0	0		247	0	0	247	0	0	247	0	0		247	0	0	247	0	0	247	0	0
	248	0	0	248	0	0	248	0	0		248	0	0	248	0	0	248	0	0		248	0	0	248	0	0	248	0	0		248	0	0	248	0	0	248	0	0
	249	0	0	249	0	0	249	0	0		249	0	0	249	0	0	249	0	0		249	0	0	249	0	0	249	0	0		249	0	0	249	0	0	249	0	0
	250	0	0	250	0	0	250	0	0		250	0	0	250	0	0	250	0	0		250	0	0	250	0	0	250	0	0		250	0	0	250	0	0	250	0	0
	251	0	0	251	0	0	251	0	0		251	0	0	251	0	0	251	0	0		251	0	0	251	0	0	251	0	0		251	0	0	251	0	0	251	0	0
	252	0	0	252	0	0	252	0	0		252	0	0	252	0	0	252	0	0		252	0	0	252	0	0	252	0	0		252	0	0	252	0	0	252	0	0
	253	0	0	253	0	0	253	0	0		253	0	0	253	0	0	253	0	0		253	0	0	253	0	0	253	0	0		253	0	0	253	0	0	253	0	0
	254	0	0	254	0	0	254	0	0		254	0	0	254	0	0	254	0	0		254	0	0	254	0	0	254	0	0		254	0	0	254	0	0	254	0	0
	255	0	0	255	0	0	255	0	0		255	0	0	255	0	0	255	0	0		255	0	0	255	0	0	255	0	0		255	0	0	255	0	0	255	0	0
	256	0	0	256	0	0	256	0	0		256	0	0	256	0	0	256	0	0		256	0	0	256	0	0	256	0	0		256	0	0	256	0	0	256	0	0
	257	0	0	257	0	0	257	0	0		257	0	0	257	0	0	257	0	0		257	0	0	257	0	0	257	0	0		257	0	0	257	0	0	257	0	0
	258	0	0	258	0	0	258	0	0		258	0	0	258	0	0	258	0	0		258	0	0	258	0	0	258	0	0		258	0	0	258	0	0	258	0	0
	259	0	0	259	0	0	259	0	0		259	0	0	259	0	0	259	0	0		259	0	0	259	0	0	259	0	0		259	0	0	259	0	0	259	0	0
	260	0	0	260	0	0	260	0	0		260	0	0	260	0	0	260	0	0		260	0	0	260	0	0	260	0	0		260	0	0	260	0	0	260	0	0
	261	0	0	261	0	0	261	0	0		261	0	0	261	0	0	261	0	0		261	0	0	261	0	0	261	0	0		261	0	0	261	0	0	261	0	0
	262	0	0	262	0	0	262	0	0		262	0	0	262	0	0	262	0	0		262	0	0	262	0	0	262	0	0		262	0	0	262	0	0	262	0	0
	263	0	0	263	0	0	263	0	0		263	0	0	263	0	0	263	0	0		263	0	0	263	0	0	263	0	0		263	0	0	263	0	0	263	0	0
	264	0	0	264	0	0	264	0	0		264	0	0	264	0	0	264	0	0		264	0	0	264	0	0	264	0	0		264	0	0	264	0	0	264	0	0
	265	0	0	265	0	0	265	0	0		265	0	0	265	0	0	265	0	0		265	0	0	265	0	0	265	0	0		265	0	0	265	0	0	265	0	0
	266	0	0	266	0	0	266	0	0		266	0	0	266	0	0	266	0	0		266	0	0	266	0	0	266	0	0		266	0	0	266	0	0	266	0	0
	267	0	0	267	0	0	267	0	0		267	0	0	267	0	0	267	0	0		267	0	0	267	0	0	267	0	0		267	0	0	267	0	0	267	0	0
	268	0	0	268	0	0	268	0	0		268	0	0	268	0	0	268	0	0		268	0	0	268	0	0	268	0	0		268	0	0	268	0	0	268	0	0
	269	0	0	269	0	0	269	0	0		269	0	0	269	0	0	269	0	0		269	0	0	269	0	0	269	0	0		269	0	0	269	0	0	269	0	0
	270	0	0	270	0	0	270	0	0		270	0	0	270	0	0	270	0	0		270	0	0	270	0	0	270	0	0		270	0	0	270	0	0	270	0	0
	271	0	0	271	0	0	271	0	0		271	0	0	271	0	0	271	0	0		271	0	0	271	0	0	271	0	0		271	0	0	271	0	0	271	0	0
	272	0	0	272	0	0	272	0	0		272	0	0	272	0	0	272	0	0		272	0	0	272	0	0	272	0	0		272	0	0	272	0	0	272	0	0
	273	0	0	273	0	0	273	0	0		273	0	0	273	0	0	273	0	0		273	0	0	273	0	0	273	0	0		273	0	0	273	0	0	273	0	0
	274	0	0	274	0	0	274	0	0		274	0	0	274	0	0	274	0	0		274	0	0	274	0	0	274	0	0		274	0	0	274	0	0	274	0	0
	275	0	0	275	0	0	275	0	0		275	0	0	275	0	0	275	0	0		275	0	0	275	0	0	275	0	0		275	0	0	275	0	0	275	0	0
	276	0	0	276	0	0	276	0	0		276	0	0	276	0	0	276	0	0		276	0	0	276	0	0	276	0	0		276	0	0	276	0	0	276	0	0
	277	0	0	277	0	0	277	0	0		277	0	0	277	0	0	277	0	0		277	0	0	277	0	0	277	0	0		277	0	0	277	0	0	277	0	0
	278	0	0	278	0	0	278	0	0		278	0	0	278	0	0	278	0	0		278	0	0	278	0	0	278	0	0		278	0	0	278	0	0	278	0	0
	279	0	0	279	0	0	279	0	0		279	0	0	279	0	0	279	0	0		279	0	0	279	0	0	279	0	0		279	0	0	279	0	0	279	0	0
	280	0	0	280	0	0	280	0	0		280	0	0	280	0	0	280	0	0		280	0	0	280	0	0	280	0	0		280	0	0	280	0	0	280	0	0
	281	0	0	281	0	0	281	0	0		281	0	0	281	0	0	281	0	0		281	0	0	281	0	0	281	0	0		281	0	0	281	0	0	281	0	0
	282	0	0	282	0	0	282	0	0		282	0	0	282	0	0	282	0	0		282	0	0	282	0	0	282	0	0		282	0	0	282	0	0	282	0	0
	283	0	0	283	0	0	283	0	0		283	0	0	283	0	0	283	0	0		283	0	0	283	0	0	283	0	0		283	0	0	283	0	0	283	0	0
	284	0	0	284	0	0	284	0	0		284	0	0	284	0	0	284	0	0		284	0	0	284	0	0	284	0	0		284	0	0	284	0	0	284	0	0
	285	0	0	285	0	0	285	0	0		285	0	0	285	0	0	285	0	0		285	0	0	285	0	0	285	0	0		285	0	0	285	0	0	285	0	0
	286	0	0	286	0	0	286	0	0		286	0	0	286	0	0	286	0	0		286	0	0	286	0	0	286	0	0		286	0	0	286	0	0	286	0	0
	287	0	0	287	0	0	287	0	0		287	0	0	287	0	0	287	0	0		287	0	0	287	0	0	287	0	0		287	0	0	287	0	0	287	0	0
	288	0	0	288	0	0	288	0	0		288	0	0	288	0	0	288	0	0		288	0	0	288	0	0	288	0	0		288	0	0	288	0	0	288	0	0
	289	0	0	289	0	0	289	0	0		289	0	0	289	0	0	289	0	0		289	0	0	289	0	0	289	0	0		289	0	0	289	0	0	289	0	0
	290	0	0	290	0	0	290	0	0		290	0	0	290	0	0	290	0	0		290	0	0	290	0	0	290	0	0		290	0	0	290	0	0	290	0	0
	291	0	0	291	0	0	291	0	0		291	0	0	291	0	0	291	0	0		291	0	0	291	0	0	291	0	0		291	0	0	291	0	0	291	0	0
	292	0	0	292	0	0	292	0	0		292	0	0	292	0	0	292	0	0		292	0	0	292	0	0	292	0	0		292	0	0	292	0	0	292	0	0
	293	0	0	293	0	0	293	0	0		293	0	0	293	0	0	293	0	0		293	0	0	293	0	0	293	0	0		293	0	0	293	0	0	293	0	0
	294	0	0	294	0	0	294	0	0		294	0	0	294	0	0	294	0	0		294	0	0	294	0	0	294	0	0		294	0	0	294	0	0	294	0	0
	295	0	0	295	0	0	295	0	0		295	0	0	295	0	0	295	0	0		295	0	0	295	0	0	295	0	0		295	0	0	295	0	0	295	0	0
	296	0	0	296	0	0	296	0	0		296	0	0	296	0	0	296	0	0		296	0	0	296	0	0	296	0	0		296	0	0	296	0	0	296	0	0
	297	0	0	297	0	0	297	0	0		297	0	0	297	0	0	297	0	0		297	0	0	297	0	0	297	0	0		297	0	0	297	0	0	297	0	0
	298	0	0	298	0	0	298	0	0		298	0	0	298	0	0	298	0	0		298	0	0	298	0	0	298	0	0		298	0	0	298	0	0	298	0	0
	299	0	0	299	0	0	299	0	0		299	0	0	299	0	0	299	0	0		299	0	0	299	0	0	299	0	0		299	0	0	299	0	0	299	0	0
	300	0	0	300	0	0	300	0	0		300	0	0	300	0	0	300	0	0		300	0	0	300	0	0	300	0	0		300	0	0	300	0	0	300	0	0
	301	0	0	301	0	0	301	0	0		301	0	0	301	0	0	301	0	0		301	0	0	301	0	0	301	0	0		301	0	0	301	0	0	301	0	0
	302	0	0	302	0	0	302	0	0		302	0	0	302	0	0	302	0	0		302	0	0	302	0	0	302	0	0		302	0	0	302	0	0	302	0	0
	303	0	0	303	0	0	303	0	0		303	0	0	303	0	0	303	0	0		303	0	0	303	0	0	303	0	0		303	0	0	303	0	0	303	0	0
	304	0	0	304	0	0	304	0	0		304	0	0	304	0	0	304	0	0		304	0	0	304	0	0	304	0	0		304	0	0	304	0	0	304	0	0
	305	0	0	305	0	0	305	0	0		305	0	0	305	0	0	305	0	0		305	0	0	305	0	0	305	0	0		305	0	0	305	0	0	305	0	0
	306	0	0	306	0	0	306	0	0		306	0	0	306	0	0	306	0	0		306	0	0	306	0	0	306	0	0		306	0	0	306	0	0	306	0	0
	307	0	0	307	0	0	307	0	0		307	0	0	307	0	0	307	0	0		307	0	0	307	0	0	307	0	0		307	0	0	307	0	0	307	0	0
	308	0	0	308	0	0	308	0	0		308	0	0	308	0	0	308	0	0		308	0	0	308	0	0	308	0	0		308	0	0	308	0	0	308	0	0
	309	0	0	309	0	0	309	0	0		309	0	0	309	0	0	309	0	0		309	0	0	309	0	0	309	0	0		309	0	0	309	0	0	309	0	0
	310	0	0	310	0	0	310	0	0		310	0	0	310	0	0	310	0	0		310	0	0	310	0	0	310	0	0		310	0	0	310	0	0	310	0	0
	311	0	0	311	0	0	311	0	0		311	0	0	311	0	0	311	0	0		311	0	0	311	0	0	311	0	0		311	0	0	311	0	0	311	0	0
	312	0	0	312	0	0	312	0	0		312	0	0	312	0	0	312	0	0		312	0	0	312	0	0	312	0	0		312	0	0	312	0	0	312	0	0
	313	0	0	313	0	0	313	0	0		313	0	0	313	0	0	313	0	0		313	0	0	313	0	0	313	0	0		313	0	0	313	0	0	313	0	0
	314	0	0	314	0	0	314	0	0		314	0	0	314	0	0	314	0	0		314	0	0	314	0	0	314	0	0		314	0	0	314	0	0	314	0	0
	315	0	0	315	0	0	315	0	0		315	0	0	315	0	0	315	0	0		315	0	0	315	0	0	315	0	0		315	0	0	315	0	0	315	0	0
	316	0	0	316	0	0	316	0	0		316	0	0	316	0	0	316	0	0		316	0	0	316	0	0	316	0	0		316	0	0	316	0	0	316	0	0
	317	0	0	317	0	0	317	0	0		317	0	0	317	0	0	317	0	0		317	0	0	317	0	0	317	0	0		317	0	0	317	0	0	317	0	0
	318	0	0	318	0	0	318	0	0		318	0	0	318	0	0	318	0	0		318	0	0	318	0	0	318	0	0		318	0	0	318	0	0	318	0	0
	319	0	0	319	0	0	319	0	0		319	0	0	319	0	0	319	0	0		319	0	0	319	0	0	319	0	0		319	0	0	319	0	0	319	0	0
	320	0	0	320	0	0	320	0	0		320	0	0	320	0	0	320	0	0		320	0	0	320	0	0	320	0	0		320	0	0	320	0	0	320	0	0
	321	0	0	321	0	0	321	0	0		321	0	0	321	0	0	321	0	0		321	0	0	321	0	0	321	0	0		321	0	0	321	0	0	321	0	0
	322	0	0	322	0	0	322	0	0		322	0	0	322	0	0	322	0	0		322	0	0	322	0	0	322	0	0		322	0	0	322	0	0	322	0	0
	323	0	0	323	0	0	323	0	0		323	0	0	323	0	0	323	0	0		323	0	0	323	0	0	323	0	0		323	0	0	323	0	0	323	0	0
	324	0	0	324	0	0	324	0	0		324	0	0	324	0	0	324	0	0		324	0	0	324	0	0	324	0	0		324	0	0	324	0	0	324	0	0
	325	0	0	325	0	0	325	0	0		325	0	0	325	0	0	325	0	0		325	0	0	325	0	0	325	0	0		325	0	0	325	0	0	325	0	0
	326	0	0	326	0	0	326	0	0		326	0	0	326	0	0	326	0	0		326	0	0	326	0	0	326	0	0		326	0	0	326	0	0	326	0	0
	327	0	0	327	0	0	327	0	0		327	0	0	327	0	0	327	0	0		327	0	0	327	0	0	327	0	0		327	0	0	327	0	0	327	0	0
	328	0	0	328	0	0	328	0	0		328	0	0	328	0	0	328	0	0		328	0	0	328	0	0	328	0	0		328	0	0	328	0	0	328	0	0
	329	0	0	329	0	0	329	0	0		329	0	0	329	0	0	329	0	0		329	0	0	329	0	0	329	0	0		329	0	0	329	0	0	329	0	0
	330	0	0	330	0	0	330	0	0		330	0	0	330	0	0	330	0	0		330	0	0	330	0	0	330	0	0		330	0	0	330	0	0	330	0	0
	331	0	0	331	0	0	331	0	0		331	0	0	331	0	0	331	0	0		331	0	0	331	0	0	331	0	0		331	0	0	331	0	0	331	0	0
	332	0	0	332	0	0	332	0	0		332	0	0	332	0	0	332	0	0		332	0	0	332	0	0	332	0	0		332	0	0	332	0	0	332	0	0
	333	0	0	333	0	0	333	0	0		333	0	0	333	0	0	333	0	0		333	0	0	333	0	0	333	0	0		333	0	0	333	0	0	333	0	0
	334	0	0	334	0	0	334	0	0		334	0	0	334	0	0	334	0	0		334	0	0	334	0	0	334	0	0		334	0	0	334	0	0	334	0	0
	335	0	0	335	0	0	335	0	0		335	0	0	335	0	0	335	0	0		335	0	0	335	0	0	335	0	0		335	0	0	335	0	0	335	0	0
	336	0	0	336	0	0	336	0	0		336	0	0	336	0	0	336	0	0		336	0	0	336	0	0	336	0	0		336	0	0	336	0	0	336	0	0
	337	0	0	337	0	0	337	0	0		337	0	0	337	0	0	337	0	0		337	0	0	337	0	0	337	0	0		337	0	0	337	0	0	337	0	0
	338	0	0	338	0	0	338	0	0		338	0	0	338	0	0	338	0	0		338	0	0	338	0	0	338	0	0		338	0	0	338	0	0	338	0	0
	339	0	0	339	0	0	339	0	0		339	0	0	339	0	0	339	0	0		339	0	0	339	0	0	339	0	0		339	0	0	339	0	0	339	0	0
	340	0	0	340	0	0	340	0	0		340	0	0	340	0	0	340	0	0		340	0	0	340	0	0	340	0	0		340	0	0	340	0	0	340	0	0
	341	0	0	341	0	0	341	0	0		341	0	0	341	0	0	341	0	0		341	0	0	341	0	0	341	0	0		341	0	0	341	0	0	341	0	0
	342	0	0	342	0	0	342	0	0		342	0	0	342	0	0	342	0	0		342	0	0	342	0	0	342	0	0		342	0	0	342	0	0	342	0	0
	343	0	0	343	0	0	343	0	0		343	0	0	343	0	0	343	0	0		343	0	0	343	0	0	343	0	0		343	0	0	343	0	0	343	0	0
	344	0	0	344	0	0	344	0	0		344	0	0	344	0	0	344	0	0		344	0	0	344	0	0	344	0	0		344	0	0	344	0	0	344	0	0
	345	0	0	345	0	0	345	0	0		345	0	0	345	0	0	345	0	0		345	0	0	345	0	0	345	0	0		345	0	0	345	0	0	345	0	0
	346	0	0	346	0	0	346	0	0		346	0	0	346	0	0	346	0	0		346	0	0	346	0	0	346	0	0		346	0	0	346	0	0	346	0	0
	347	0	0	347	0	0	347	0	0		347	0	0	347	0	0	347	0	0		347	0	0	347	0	0	347	0	0		347	0	0	347	0	0	347	0	0
	348	0	0	348	0	0	348	0	0		348	0	0	348	0	0	348	0	0		348	0	0	348	0	0	348	0	0		348	0	0	348	0	0	348	0	0
	349	0	0	349	0	0	349	0	0		349	0	0	349	0	0	349	0	0		349	0	0	349	0	0	349	0	0		349	0	0	349	0	0	349	0	0
	350	0	0	350	0	0	350	0	0		350	0	0	350	0	0	350	0	0		350	0	0	350	0	0	350	0	0		350	0	0	350	0	0	350	0	0
	351	0	0	351	0	0	351	0	0		351	0	0	351	0	0	351	0	0		351	0	0	351	0	0	351	0	0		351	0	0	351	0	0	351	0	0
	352	0	0	352	0	0	352	0	0		352	0	0	352	0	0	352	0	0		352	0	0	352	0	0	352	0	0		352	0	0	352	0	0	352	0	0
	353	0	0	353	0	0	353	0	0		353	0	0	353	0	0	353	0	0		353	0	0	353	0	0	353	0	0		353	0	0	353	0	0	353	0	0
	354	0	0	354	0	0	354	0	0		354	0	0	354	0	0	354	0	0		354	0	0	354	0	0	354	0	0		354	0	0	354	0	0	354	0	0
	355	0	0	355	0	0	355	0	0		355	0	0	355	0	0	355	0	0		355	0	0	355	0	0	355	0	0		355	0	0	355	0	0	355	0	0
	356	0	0	356	0	0	356	0	0		356	0	0	356	0	0	356	0	0		356	0	0	356	0	0	356	0	0		356	0	0	356	0	0	356	0	0
	357	0	0	357	0	0	357	0	0		357	0	0	357	0	0	357	0	0		357	0	0	357	0	0	357	0	0		357	0	0	357	0	0	357	0	0
	358	0	0	358	0	0	358	0	0		358	0	0	358	0	0	358	0	0		358	0	0	358	0	0	358	0	0		358	0	0	358	0	0	358	0	0
	359	0	0	359	0	0	359	0	0		359	0	0	359	0	0	359	0	0		359	0	0	359	0	0	359	0	0		359	0	0	359	0	0	359	0	0
	360	0	0	360	0	0	360	0	0		360	0	0	360	0	0	360	0	0		360	0	0	360	0	0	360	0	0		360	0	0	360	0	0	360	0	0
	361	0	0	361	0	0	361	0	0		361	0	0	361	0	0	361	0	0		361	0	0	361	0	0	361	0	0		361	0	0	361	0	0	361	0	0
	362	0	0	362	0	0	362	0	0		362	0	0	362	0	0	362	0	0		362	0	0	362	0	0	362	0	0		362	0	0	362	0	0	362	0	0
	363	0	0	363	0	0	363	0	0		363	0	0	363	0	0	363	0	0		363	0	0	363	0	0	363	0	0		363	0	0	363	0	0	363	0	0
	364	0	0	364	0	0	364	0	0		364	0	0	364	0	0	364	0	0		364	0	0	364	0	0	364	0	0		364	0	0	364	0	0	364	0	0
	365	0	0	365	0	0	365	0	0		365	0	0	365	0	0	365	0	0		365	0	0	365	0	0	365	0	0		365	0	0	365	0	0	365	0	0
	366	0	0	366	0	0	366	0	0		366	0	0	366	0	0	366	0	0		366	0	0	366	0	0	366	0	0		366	0	0	366	0	0	366	0	0
	367	0	0	367	0	0	367	0	0		367	0	0	367	0	0	367	0	0		367	0	0	367	0	0	367	0	0		367	0	0	367	0	0	367	0	0
	368	0	0	368	0	0	368	0	0		368	0	0	368	0	0	368	0	0		368	0	0	368	0	0	368	0	0		368	0	0	368	0	0	368	0	0
	369	0	0	369	0	0	369	0	0		369	0	0	369	0	0	369	0	0		369	0	0	369	0	0	369	0	0		369	0	0	369	0	0	369	0	0
	370	0	0	370	0	0	370	0	0		370	0	0	370	0	0	370	0	0		370	0	0	370	0	0	370	0	0		370	0	0	370	0	0	370	0	0
	371	0	0	371	0	0	371	0	0		371	0	0	371	0	0	371	0	0		371	0	0	371	0	0	371	0	0		371	0	0	371	0	0	371	0	0
	372	0	0	372	0	0	372	0	0		372	0	0	372	0	0	372	0	0		372	0	0	372	0	0	372	0	0		372	0	0	372	0	0	372	0	0
	373	0	0	373	0	0	373	0	0		373	0	0	373	0	0	373	0	0		373	0	0	373	0	0	373	0	0		373	0	0	373	0	0	373	0	0
	374	0	0	374	0	0	374	0	0		374	0	0	374	0	0	374	0	0		374	0	0	374	0	0	374	0	0		374	0	0	374	0	0	374	0	0
	375	0	0	375	0	0	375	0	0		375	0	0	375	0	0	375	0	0		375	0	0	375	0	0	375	0	0		375	0	0	375	0	0	375	0	0
	376	0	0	376	0	0	376	0	0		376	0	0	376	0	0	376	0	0		376	0	0	376	0	0	376	0	0		376	0	0	376	0	0	376	0	0
	377	0	0	377	0	0	377	0	0		377	0	0	377	0	0	377	0	0		377	0	0	377	0	0	377	0	0		377	0	0	377	0	0	377	0	0
	378	0	0	378	0	0	378	0	0		378	0	0	378	0	0	378	0	0		378	0	0	378	0	0	378	0	0		378	0	0	378	0	0	378	0	0
	379	0	0	379	0	0	379	0	0		379	0	0	379	0	0	379	0	0		379	0	0	379	0	0	379	0	0		379	0	0	379	0	0	379	0	0
	380	0	0	380	0	0	380	0	0		380	0	0	380	0	0	380	0	0		380	0	0	380	0	0	380	0	0		380	0	0	380	0	0	380	0	0
	381	0	0	381	0	0	381	0	0		381	0	0	381	0	0	381	0	0		381	0	0	381	0	0	381	0	0		381	0	0	381	0	0	381	0	0
	382	0	0	382	0	0	382	0	0		382	0	0	382	0	0	382	0	0		382	0	0	382	0	0	382	0	0		382	0	0	382	0	0	382	0	0
	383	0	0	383	0	0	383	0	0		383	0	0	383	0	0	383	0	0		383	0	0	383	0	0	383	0	0		383	0	0	383	0	0	383	0	0
	384	0	0	384	0	0	384	0	0		384	0	0	384	0	0	384	0	0		384	0	0	384	0	0	384	0	0		384	0	0	384	0	0	384	0	0
	385	0	0	385	0	0	385	0	0		385	0	0	385	0	0	385	0	0		385	0	0	385	0	0	385	0	0		385	0	0	385	0	0	385	0	0
	386	0	0	386	0	0	386	0	0		386	0	0	386	0	0	386	0	0		386	0	0	386	0	0	386	0	0		386	0	0	386	0	0	386	0	0
	387	0	0	387	0	0	387	0	0		387	0	0	387	0	0	387	0	0		387	0	0	387	0	0	387	0	0		387	0	0	387	0	0	387	0	0
	388	0	0	388	0	0	388	0	0		388	0	0	388	0	0	388	0	0		388	0	0	388	0	0	388	0	0		388	0	0	388	0	0	388	0	0
	389	0	0	389	0	0	389	0	0		389	0	0	389	0	0	389	0	0		389	0	0	389	0	0	389	0	0		389	0	0	389	0	0	389	0	0
	390	0	0	390	0	0	390	0	0		390	0	0	390	0	0	390	0	0		390	0	0	390	0	0	390	0	0		390	0	0	390	0	0	390	0	0
	391	0	0	391	0	0	391	0	0		391	0	0	391	0	0	391	0	0		391	0	0	391	0	0	391	0	0		391	0	0	391	0	0	391	0	0
	392	0	0	392	0	0	392	0	0		392	0	0	392	0	0	392	0	0		392	0	0	392	0	0	392	0	0		392	0	0	392	0	0	392	0	0
	393	0	0	393	0	0	393	0	0		393	0	0	393	0	0	393	0	0		393	0	0	393	0	0	393	0	0		393	0	0	393	0	0	393	0	0
	394	0	0	394	0	0	394	0	0		394	0	0	394	0	0	394	0	0		394	0	0	394	0	0	394	0	0		394	0	0	394	0	0	394	0	0
	395	0	0	395	0	0	395	0	0		395	0	0	395	0	0	395	0	0		395	0	0	395	0	0	395	0	0		395	0	0	395	0	0	395	0	0
	396	0	0	396	0	0	396	0	0		396	0	0	396	0	0	396	0	0		396	0	0	396	0	0	396	0	0		396	0	0	396	0	0	396	0	0
	397	0	0	397	0	0	397	0	0		397	0	0	397	0	0	397	0	0		397	0	0	397	0	0	397	0	0		397	0	0	397	0	0	397	0	0
	398	0	0	398	0	0	398	0	0		398	0	0	398	0	0	398	0	0		398	0	0	398	0	0	398	0	0		398	0	0	398	0	0	398	0	0
	399	0	0	399	0	0	399	0	0		399	0	0	399	0	0	399	0	0		399	0	0	399	0	0	399	0	0		399	0	0	399	0	0	399	0	0
	400	0	0	400	0	0	400	0	0		400	0	0	400	0	0	400	0	0		400	0	0	400	0	0	400	0	0		400	0	0	400	0	0	400	0	0
	401	0	0	401	0	0	401	0	0		401	0	0	401	0	0	401	0	0		401	0	0	401	0	0	401	0	0		401	0	0	401	0	0	401	0	0
	402	0	0	402	0	0	402	0	0		402	0	0	402	0	0	402	0	0		402	0	0	402	0	0	402	0	0		402	0	0	402	0	0	402	0	0
	403	0	0	403	0	0	403	0	0		403	0	0	403	0	0	403	0	0		403	0	0	403	0	0	403	0	0		403	0	0	403	0	0	403	0	0
	404	0	0	404	0	0	404	0	0		404	0	0	404	0	0	404	0	0		404	0	0	404	0	0	404	0	0		404	0	0	404	0	0	404	0	0
	405	0	0	405	0	0	405	0	0		405	0	0	405	0	0	405	0	0		405	0	0	405	0	0	405	0	0		405	0	0	405	0	0	405	0	0
	406	0	0	406	0	0	406	0	0		406	0	0	406	0	0	406	0	0		406	0	0	406	0	0	406	0	0		406	0	0	406	0	0	406	0	0
	407	0	0	407	0	0	407	0	0		407	0	0	407	0	0	407	0	0		407	0	0	407	0	0	407	0	0		407	0	0	407	0	0	407	0	0
	408	0	0	408	0	0	408	0	0		408	0	0	408	0	0	408	0	0		408	0	0	408	0	0	408	0	0		408	0	0	408	0	0	408	0	0
	409	0	0	409	0	0	409	0	0		409	0	0	409	0	0	409	0	0		409	0	0	409	0	0	409	0	0		409	0	0	409	0	0	409	0	0
	410	0	0	410	0	0	410	0	0		410	0	0	410	0	0	410	0	0		410	0	0	410	0	0	410	0	0		410	0	0	410	0	0	410	0	0
	411	0	0	411	0	0	411	0	0		411	0	0	411	0	0	411	0	0		411	0	0	411	0	0	411	0	0		411	0	0	411	0	0	411	0	0
	412	0	0	412	0	0	412	0	0		412	0	0	412	0	0	412	0	0		412	0	0	412	0	0	412	0	0		412	0	0	412	0	0	412	0	0
	413	0	0	413	0	0	413	0	0		413	0	0	413	0	0	413	0	0		413	0	0	413	0	0	413	0	0		413	0	0	413	0	0	413	0	0
	414	0	0	414	0	0	414	0	0		414	0	0	414	0	0	414	0	0		414	0	0	414	0	0	414	0	0		414	0	0	414	0	0	414	0	0
	415	0	0	415	0	0	415	0	0		415	0	0	415	0	0	415	0	0		415	0	0	415	0	0	415	0	0		415	0	0	415	0	0	415	0	0
	416	0	0	416	0	0	416	0	0		416	0	0	416	0	0	416	0	0		416	0	0	416	0	0	416	0	0		416	0	0	416	0	0	416	0	0
	417	0	0	417	0	0	417	0	0		417	0	0	417	0	0	417	0	0		417	0	0	417	0	0	417	0	0		417	0	0	417	0	0	417	0	0
	418	0	0	418	0	0	418	0	0		418	0	0	418	0	0	418	0	0		418	0	0	418	0	0	418	0	0		418	0	0	418	0	0	418	0	0
	419	0	0	419	0	0	419	0	0		419	0	0	419	0	0	419	0	0		419	0	0	419	0	0	419	0	0		419	0	0	419	0	0	419	0	0
	420	0	0	420	0	0	420	0	0		420	0	0	420	0	0	420	0	0		420	0	0	420	0	0	420	0	0		420	0	0	420	0	0	420	0	0
	421	0	0	421	0	0	421	0	0		421	0	0	421	0	0	421	0	0		421	0	0	421	0	0	421	0	0		421	0	0	421	0	0	421	0	0
	422	0	0	422	0	0	422	0	0		422	0	0	422	0	0	422	0	0		422	0	0	422	0	0	422	0	0		422	0	0	422	0	0	422	0	0
	423	0	0	423	0	0	423	0	0		423	0	0	423	0	0	423	0	0		423	0	0	423	0	0	423	0	0		423	0	0	423	0	0	423	0	0
	424	0	0	424	0	0	424	0	0		424	0	0	424	0	0	424	0	0		424	0	0	424	0	0	424	0	0		424	0	0	424	0	0	424	0	0
	425	0	0	425	0	0	425	0	0		425	0	0	425	0	0	425	0	0		425	0	0	425	0	0	425	0	0		425	0	0	425	0	0	425	0	0
	426	0	0	426	0	0	426	0	0		426	0	0	426	0	0	426	0	0		426	0	0	426	0	0	426	0	0		426	0	0	426	0	0	426	0	0
	427	0	0	427	0	0	427	0	0		427	0	0	427	0	0	427	0	0		427	0	0	427	0	0	427	0	0		427	0	0	427	0	0	427	0	0
	428	0	0	428	0	0	428	0	0		428	0	0	428	0	0	428	0	0		428	0	0	428	0	0	428	0	0		428	0	0	428	0	0	428	0	0
	429	0	0	429	0	0	429	0	0		429	0	0	429	0	0	429	0	0		429	0	0	429	0	0	429	0	0		429	0	0	429	0	0	429	0	0
	430	0	0	430	0	0	430	0	0		430	0	0	430	0	0	430	0	0		430	0	0	430	0	0	430	0	0		430	0	0	430	0	0	430	0	0
	431	0	0	431	0	0	431	0	0		431	0	0	431	0	0	431	0	0		431	0	0	431	0	0	431	0	0		431	0	0	431	0	0	431	0	0
	432	0	0	432	0	0	432	0	0		432	0	0	432	0	0	432	0	0		432	0	0	432	0	0	432	0	0		432	0	0	432	0	0	432	0	0
	433	0	0	433	0	0	433	0	0		433	0	0	433	0	0	433	0	0		433	0	0	433	0	0	433	0	0		433	0	0	433	0	0	433	0	0
	434	0	0	434	0	0	434	0	0		434	0	0	434	0	0	434	0	0		434	0	0	434	0	0	434	0	0		434	0	0	434	0	0	434	0	0
	435	0	0	435	0	0	435	0	0		435	0	0	435	0	0	435	0	0		435	0	0	435	0	0	435	0	0		435	0	0	435	0	0	435	0	0
	436	0	0	436	0	0	436	0	0		436	0	0	436	0	0	436	0	0		436	0	0	436	0	0	436	0	0		436	0	0	436	0	0	436	0	0
	437	0	0	437	0	0	437	0	0		437	0	0	437	0	0	437	0	0		437	0	0	437	0	0	437	0	0		437	0	0	437	0	0	437	0	0
	438	0	0	438	0	0	438	0	0		438	0	0	438	0	0	438	0	0		438	0	0	438	0	0	438	0	0		438	0	0	438	0	0	438	0	0
	439	0	0	439	0	0	439	0	0		439	0	0	439	0	0	439	0	0		439	0	0	439	0	0	439	0	0		439	0	0	439	0	0	439	0	0
	440	0	0	440	0	0	440	0	0		440	0	0	440	0	0	440	0	0		440	0	0	440	0	0	440	0	0		440	0	0	440	0	0	440	0	0
	441	0	0	441	0	0	441	0	0		441	0	0	441	0	0	441	0	0		441	0	0	441	0	0	441	0	0		441	0	0	441	0	0	441	0	0
	442	0	0	442	0	0	442	0	0		442	0	0	442	0	0	442	0	0		442	0	0	442	0	0	442	0	0		442	0	0	442	0	0	442	0	0
	443	0	0	443	0	0	443	0	0		443	0	0	443	0	0	443	0	0		443	0	0	443	0	0	443	0	0		443	0	0	443	0	0	443	0	0
	444	0	0	444	0	0	444	0	0		444	0	0	444	0	0	444	0	0		444	0	0	444	0	0	444	0	0		444	0	0	444	0	0	444	0	0
	445	0	0	445	0	0	445	0	0		445	0	0	445	0	0	445	0	0		445	0	0	445	0	0	445	0	0		445	0	0	445	0	0	445	0	0
	446	0	0	446	0	0	446	0	0		446	0	0	446	0	0	446	0	0		446	0	0	446	0	0	446	0	0		446	0	0	446	0	0	446	0	0
	447	0	0	447	0	0	447	0	0		447	0	0	447	0	0	447	0	0		447	0	0	447	0	0	447	0	0		447	0	0	447	0	0	447	0	0
	448	0	0	448	0	0	448	0	0		448	0	0	448	0	0	448	0	0		448	0	0	448	0	0	448	0	0		448	0	0	448	0	0	448	0	0
	449	0	0	449	0	0	449	0	0		449	0	0	449	0	0	449	0	0		449	0	0	449	0	0	449	0	0		449	0	0	449	0	0	449	0	0
	450	0	0	450	0	0	450	0	0		450	0	0	450	0	0	450	0	0		450	0	0	450	0	0	450	0	0		450	0	0	450	0	0	450	0	0
	451	0	0	451	0	0	451	0	0		451	0	0	451	0	0	451	0	0		451	0	0	451	0	0	451	0	0		451	0	0	451	0	0	451	0	0
	452	0	0	452	0	0	452	0	0		452	0	0	452	0	0	452	0	0		452	0	0	452	0	0	452	0	0		452	0	0	452	0	0	452	0	0
	453	0	0	453	0	0	453	0	0		453	0	0	453	0	0	453	0	0		453	0	0	453	0	0	453	0	0		453	0	0	453	0	0	453	0	0
	454	0	0	454	0	0	454	0	0		454	0	0	454	0	0	454	0	0		454	0	0	454	0	0	454	0	0		454	0	0	454	0	0	454	0	0
	455	0	0	455	0	0	455	0	0		455	0	0	455	0	0	455	0	0		455	0	0	455	0	0	455	0	0		455	0	0	455	0	0	455	0	0
	456	0	0	456	0	0	456	0	0		456	0	0	456	0	0	456	0	0		456	0	0	456	0	0	456	0	0		456	0	0	456	0	0	456	0	0
	457	0	0	457	0	0	457	0	0		457	0	0	457	0	0	457	0	0		457	0	0	457	0	0	457	0	0		457	0	0	457	0	0	457	0	0
	458	0	0	458	0	0	458	0	0		458	0	0	458	0	0	458	0	0		458	0	0	458	0	0	458	0	0		458	0	0	458	0	0	458	0	0
	459	0	0	459	0	0	459	0	0		459	0	0	459	0	0	459	0	0		459	0	0	459	0	0	459	0	0		459	0	0	459	0	0	459	0	0
	460	0	0	460	0	0	460	0	0		460	0	0	460	0	0	460	0	0		460	0	0	460	0	0	460	0	0		460	0	0	460	0	0	460	0	0
	461	0	0	461	0	0	461	0	0		461	0	0	461	0	0	461	0	0		461	0	0	461	0	0	461	0	0		461	0	0	461	0	0	461	0	0
	462	0	0	462	0	0	462	0	0		462	0	0	462	0	0	462	0	0		462	0	0	462	0	0	462	0	0		462	0	0	462	0	0	462	0	0
	463	0	0	463	0	0	463	0	0		463	0	0	463	0	0	463	0	0		463	0	0	463	0	0	463	0	0		463	0	0	463	0	0	463	0	0
	464	0	0	464	0	0	464	0	0		464	0	0	464	0	0	464	0	0		464	0	0	464	0	0	464	0	0		464	0	0	464	0	0	464	0	0
	465	0	0	465	0	0	465	0	0		465	0	0	465	0	0	465	0	0		465	0	0	465	0	0	465	0	0		465	0	0	465	0	0	465	0	0
	466	0	0	466	0	0	466	0	0		466	0	0	466	0	0	466	0	0		466	0	0	466	0	0	466	0	0		466	0	0	466	0	0	466	0	0
	467	0	0	467	0	0	467	0	0		467	0	0	467	0	0	467	0	0		467	0	0	467	0	0	467	0	0		467	0	0	467	0	0	467	0	0
	468	0	0	468	0	0	468	0	0		468	0	0	468	0	0	468	0	0		468	0	0	468	0	0	468	0	0		468	0	0	468	0	0	468	0	0
	469	0	0	469	0	0	469	0	0		469	0	0	469	0	0	469	0	0		469	0	0	469	0	0	469	0	0		469	0	0	469	0	0	469	0	0
	470	0	0	470	0	0	470	0	0		470	0	0	470	0	0	470	0	0		470	0	0	470	0	0	470	0	0		470	0	0	470	0	0	470	0	0
	471	0	0	471	0	0	471	0	0		471	0	0	471	0	0	471	0	0		471	0	0	471	0	0	471	0	0		471	0	0	471	0	0	471	0	0
	472	0	0	472	0	0	472	0	0		472	0	0	472	0	0	472	0	0		472	0	0	472	0	0	472	0	0		472	0	0	472	0	0	472	0	0
	473	0	0	473	0	0	473	0	0		473	0	0	473	0	0	473	0	0		473	0	0	473	0	0	473	0	0		473	0	0	473	0	0	473	0	0
	474	0	0	474	0	0	474	0	0		474	0	0	474	0	0	474	0	0		474	0	0	474	0	0	474	0	0		474	0	0	474	0	0	474	0	0
	475	0	0	475	0	0	475	0	0		475	0	0	475	0	0	475	0	0		475	0	0	475	0	0	475	0	0		475	0	0	475	0	0	475	0	0
	476	0	0	476	0	0	476	0	0		476	0	0	476	0	0	476	0	0		476	0	0	476	0	0	476	0	0		476	0	0	476	0	0	476	0	0
	477	0	0	477	0	0	477	0	0		477	0	0	477	0	0	477	0	0		477	0	0	477	0	0	477	0	0		477	0	0	477	0	0	477	0	0
	478	0	0	478	0	0	478	0	0		478	0	0	478	0	0	478	0	0		478	0	0	478	0	0	478	0	0		478	0	0	478	0	0	478	0	0
	479	0	0	479	0	0	479	0	0		479	0	0	479	0	0	479	0	0		479	0	0	479	0	0	479	0	0		479	0	0	479	0	0	479	0	0
	480	0	0	480	0	0	480	0	0		480	0	0	480	0	0	480	0	0		480	0	0	480	0	0	480	0	0		480	0	0	480	0	0	480	0	0
	481	0	0	481	0	0	481	0	0		481	0	0	481	0	0	481	0	0		481	0	0	481	0	0	481	0	0		481	0	0	481	0	0	481	0	0
	482	0	0	482	0	0	482	0	0		482	0	0	482	0	0	482	0	0		482	0	0	482	0	0	482	0	0		482	0	0	482	0	0	482	0	0
	483	0	0	483	0	0	483	0	0		483	0	0	483	0	0	483	0	0		483	0	0	483	0	0	483	0	0		483	0	0	483	0	0	483	0	0
	484	0	0	484	0	0	484	0	0		484	0	0	484	0	0	484	0	0		484	0	0	484	0	0	484	0	0		484	0	0	484	0	0	484	0	0
	485	0	0	485	0	0	485	0	0		485	0	0	485	0	0	485	0	0		485	0	0	485	0	0	485	0	0		485	0	0	485	0	0	485	0	0
	486	0	0	486	0	0	486	0	0		486	0	0	486	0	0	486	0	0		486	0	0	486	0	0	486	0	0		486	0	0	486	0	0	486	0	0
	487	0	0	487	0	0	487	0	0		487	0	0	487	0	0	487	0	0		487	0	0	487	0	0	487	0	0		487	0	0	487	0	0	487	0	0
	488	0	0	488	0	0	488	0	0		488	0	0	488	0	0	488	0	0		488	0	0	488	0	0	488	0	0		488	0	0	488	0	0	488	0	0
	489	0	0	489	0	0	489	0	0		489	0	0	489	0	0	489	0	0		489	0	0	489	0	0	489	0	0		489	0	0	489	0	0	489	0	0
	490	0	0	490	0	0	490	0	0		490	0	0	490	0	0	490	0	0		490	0	0	490	0	0	490	0	0		490	0	0	490	0	0	490	0	0
	491	0	0	491	0	0	491	0	0		491	0	0	491	0	0	491	0	0		491	0	0	491	0	0	491	0	0		491	0	0	491	0	0	491	0	0
	492	0	0	492	0	0	492	0	0		492	0	0	492	0	0	492	0	0		492	0	0	492	0	0	492	0	0		492	0	0	492	0	0	492	0	0
	493	0	0	493	0	0	493	0	0		493	0	0	493	0	0	493	0	0		493	0	0	493	0	0	493	0	0		493	0	0	493	0	0	493	0	0
	494	0	0	494	0	0	494	0	0		494	0	0	494	0	0	494	0	0		494	0	0	494	0	0	494	0	0		494	0	0	494	0	0	494	0	0
	495	0	0	495	0	0	495	0	0		495	0	0	495	0	0	495	0	0		495	0	0	495	0	0	495	0	0		495	0	0	495	0	0	495	0	0
	496	0	0	496	0	0	496	0	0		496	0	0	496	0	0	496	0	0		496	0	0	496	0	0	496	0	0		496	0	0	496	0	0	496	0	0
	497	0	0	497	0	0	497	0	0		497	0	0	497	0	0	497	0	0		497	0	0	497	0	0	497	0	0		497	0	0	497	0	0	497	0	0
	498	0	0	498	0	0	498	0	0		498	0	0	498	0	0	498	0	0		498	0	0	498	0	0	498	0	0		498	0	0	498	0	0	498	0	0
	499	0	0	499	0	0	499	0	0		499	0	0	499	0	0	499	0	0		499	0	0	499	0	0	499	0	0		499	0	0	499	0	0	499	0	0
	500	0	0	500	0	0	500	0	0		500	0	0	500	0	0	500	0	0		500	0	0	500	0	0	500	0	0		500	0	0	500	0	0	500	0	0
	501	0	0	501	0	0	501	0	0		501	0	0	501	0	0	501	0	0		501	0	0	501	0	0	501	0	0		501	0	0	501	0	0	501	0	0
	502	0	0	502	0	0	502	0	0		502	0	0	502	0	0	502	0	0		502	0	0	502	0	0	502	0	0		502	0	0	502	0	0	502	0	0
	503	0	0	503	0	0	503	0	0		503	0	0	503	0	0	503	0	0		503	0	0	503	0	0	503	0	0		503	0	0	503	0	0	503	0	0
	504	0	0	504	0	0	504	0	0		504	0	0	504	0	0	504	0	0		504	0	0	504	0	0	504	0	0		504	0	0	504	0	0	504	0	0
	505	0	0	505	0	0	505	0	0		505	0	0	505	0	0	505	0	0		505	0	0	505	0	0	505	0	0		505	0	0	505	0	0	505	0	0
	506	0	0	506	0	0	506	0	0		506	0	0	506	0	0	506	0	0		506	0	0	506	0	0	506	0	0		506	0	0	506	0	0	506	0	0
	507	0	0	507	0	0	507	0	0		507	0	0	507	0	0	507	0	0		507	0	0	507	0	0	507	0	0		507	0	0	507	0	0	507	0	0
	508	0	0	508	0	0	508	0	0		508	0	0	508	0	0	508	0	0		508	0	0	508	0	0	508	0	0		508	0	0	508	0	0	508	0	0
	509	0	0	509	0	0	509	0	0		509	0	0	509	0	0	509	0	0		509	0	0	509	0	0	509	0	0		509	0	0	509	0	0	509	0	0
	510	0	0	510	0	0	510	0	0		510	0	0	510	0	0	510	0	0		510	0	0	510	0	0	510	0	0		510	0	0	510	0	0	510	0	0
	511	0	0	511	0	0	511	0	0		511	0	0	511	0	0	511	0	0		511	0	0	511	0	0	511	0	0		511	0	0	511	0	0	511	0	0
	512	0	0	512	0	0	512	0	0		512	0	0	512	0	0	512	0	0		512	0	0	512	0	0	512	0	0		512	0	0	512	0	0	512	0	0
	513	0	0	513	0	0	513	0	0		513	0	0	513	0	0	513	0	0		513	0	0	513	0	0	513	0	0		513	0	0	513	0	0	513	0	0
	514	0	0	514	0	0	514	0	0		514	0	0	514	0	0	514	0	0		514	0	0	514	0	0	514	0	0		514	0	0	514	0	0	514	0	0
	515	0	0	515	0	0	515	0	0		515	0	0	515	0	0	515	0	0		515	0	0	515	0	0	515	0	0		515	0	0	515	0	0	515	0	0
	516	0	0	516	0	0	516	0	0		516	0	0	516	0	0	516	0	0		516	0	0	516	0	0	516	0	0		516	0	0	516	0	0	516	0	0
	517	0	0	517	0	0	517	0	0		517	0	0	517	0	0	517	0	0		517	0	0	517	0	0	517	0	0		517	0	0	517	0	0	517	0	0
	518	0	0	518	0	0	518	0	0		518	0	0	518	0	0	518	0	0		518	0	0	518	0	0	518	0	0		518	0	0	518	0	0	518	0	0
	519	0	0	519	0	0	519	0	0		519	0	0	519	0	0	519	0	0		519	0	0	519	0	0	519	0	0		519	0	0	519	0	0	519	0	0
	520	0	0	520	0	0	520	0	0		520	0	0	520	0	0	520	0	0		520	0	0	520	0	0	520	0	0		520	0	0	520	0	0	520	0	0
	521	0	0	521	0	0	521	0	0		521	0	0	521	0	0	521	0	0		521	0	0	521	0	0	521	0	0		521	0	0	521	0	0	521	0	0
	522	0	0	522	0	0	522	0	0		522	0	0	522	0	0	522	0	0		522	0	0	522	0	0	522	0	0		522	0	0	522	0	0	522	0	0
	523	0	0	523	0	0	523	0	0		523	0	0	523	0	0	523	0	0		523	0	0	523	0	0	523	0	0		523	0	0	523	0	0	523	0	0
	524	0	0	524	0	0	524	0	0		524	0	0	524	0	0	524	0	0		524	0	0	524	0	0	524	0	0		524	0	0	524	0	0	524	0	0
	525	0	0	525	0	0	525	0	0		525	0	0	525	0	0	525	0	0		525	0	0	525	0	0	525	0	0		525	0	0	525	0	0	525	0	0
	526	0	0	526	0	0	526	0	0		526	0	0	526	0	0	526	0	0		526	0	0	526	0	0	526	0	0		526	0	0	526	0	0	526	0	0
	527	0	0	527	0	0	527	0	0		527	0	0	527	0	0	527	0	0		527	0	0	527	0	0	527	0	0		527	0	0	527	0	0	527	0	0
	528	0	0	528	0	0	528	0	0		528	0	0	528	0	0	528	0	0		528	0	0	528	0	0	528	0	0		528	0	0	528	0	0	528	0	0
	529	0	0	529	0	0	529	0	0		529	0	0	529	0	0	529	0	0		529	0	0	529	0	0	529	0	0		529	0	0	529	0	0	529	0	0
	530	0	0	530	0	0	530	0	0		530	0	0	530	0	0	530	0	0		530	0	0	530	0	0	530	0	0		530	0	0	530	0	0	530	0	0
	531	0	0	531	0	0	531	0	0		531	0	0	531	0	0	531	0	0		531	0	0	531	0	0	531	0	0		531	0	0	531	0	0	531	0	0
	532	0	0	532	0	0	532	0	0		532	0	0	532	0	0	532	0	0		532	0	0	532	0	0	532	0	0		532	0	0	532	0	0	532	0	0
	533	0	0	533	0	0	533	0	0		533	0	0	533	0	0	533	0	0		533	0	0	533	0	0	533	0	0		533	0	0	533	0	0	533	0	0
	534	0	0	534	0	0	534	0	0		534	0	0	534	0	0	534	0	0		534	0	0	534	0	0	534	0	0		534	0	0	534	0	0	534	0	0
	535	0	0	535	0	0	535	0	0		535	0	0	535	0	0	535	0	0		535	0	0	535	0	0	535	0	0		535	0	0	535	0	0	535	0	0
	536	0	0	536	0	0	536	0	0		536	0	0	536	0	0	536	0	0		536	0	0	536	0	0	536	0	0		536	0	0	536	0	0	536	0	0
	537	0	0	537	0	0	537	0	0		537	0	0	537	0	0	537	0	0		537	0	0	537	0	0	537	0	0		537	0	0	537	0	0	537	0	0
	538	0	0	538	0	0	538	0	0		538	0	0	538	0	0	538	0	0		538	0	0	538	0	0	538	0	0		538	0	0	538	0	0	538	0	0
	539	0	0	539	0	0	539	0	0		539	0	0	539	0	0	539	0	0		539	0	0	539	0	0	539	0	0		539	0	0	539	0	0	539	0	0
	540	0	0	540	0	0	540	0	0		540	0	0	540	0	0	540	0	0		540	0	0	540	0	0	540	0	0		540	0	0	540	0	0	540	0	0
	541	0	0	541	0	0	541	0	0		541	0	0	541	0	0	541	0	0		541	0	0	541	0	0	541	0	0		541	0	0	541	0	0	541	0	0
	542	0	0	542	0	0	542	0	0		542	0	0	542	0	0	542	0	0		542	0	0	542	0	0	542	0	0		542	0	0	542	0	0	542	0	0
	543	0	0	543	0	0	543	0	0		543	0	0	543	0	0	543	0	0		543	0	0	543	0	0	543	0	0		543	0	0	543	0	0	543	0	0
	544	0	0	544	0	0	544	0	0		544	0	0	544	0	0	544	0	0		544	0	0	544	0	0	544	0	0		544	0	0	544	0	0	544	0	0
	545	0	0	545	0	0	545	0	0		545	0	0	545	0	0	545	0	0		545	0	0	545	0	0	545	0	0		545	0	0	545	0	0	545	0	0
	546	0	0	546	0	0	546	0	0		546	0	0	546	0	0	546	0	0		546	0	0	546	0	0	546	0	0		546	0	0	546	0	0	546	0	0
	547	0	0	547	0	0	547	0	0		547	0	0	547	0	0	547	0	0		547	0	0	547	0	0	547	0	0		547	0	0	547	0	0	547	0	0
	548	0	0	548	0	0	548	0	0		548	0	0	548	0	0	548	0	0		548	0	0	548	0	0	548	0	0		548	0	0	548	0	0	548	0	0
	549	0	0	549	0	0	549	0	0		549	0	0	549	0	0	549	0	0		549	0	0	549	0	0	549	0	0		549	0	0	549	0	0	549	0	0
	550	0	0	550	0	0	550	0	0		550	0	0	550	0	0	550	0	0		550	0	0	550	0	0	550	0	0		550	0	0	550	0	0	550	0	0
	551	0	0	551	0	0	551	0	0		551	0	0	551	0	0	551	0	0		551	0	0	551	0	0	551	0	0		551	0	0	551	0	0	551	0	0
	552	0	0	552	0	0	552	0	0		552	0	0	552	0	0	552	0	0		552	0	0	552	0	0	552	0	0		552	0	0	552	0	0	552	0	0
	553	0	0	553	0	0	553	0	0		553	0	0	553	0	0	553	0	0		553	0	0	553	0	0	553	0	0		553	0	0	553	0	0	553	0	0
	554	0	0	554	0	0	554	0	0		554	0	0	554	0	0	554	0	0		554	0	0	554	0	0	554	0	0		554	0	0	554	0	0	554	0	0
	555	0	0	555	0	0	555	0	0		555	0	0	555	0	0	555	0	0		555	0	0	555	0	0	555	0	0		555	0	0	555	0	0	555	0	0
	556	0	0	556	0	0	556	0	0		556	0	0	556	0	0	556	0	0		556	0	0	556	0	0	556	0	0		556	0	0	556	0	0	556	0	0
	557	0	0	557	0	0	557	0	0		557	0	0	557	0	0	557	0	0		557	0	0	557	0	0	557	0	0		557	0	0	557	0	0	557	0	0
	558	0	0	558	0	0	558	0	0		558	0	0	558	0	0	558	0	0		558	0	0	558	0	0	558	0	0		558	0	0	558	0	0	558	0	0
	559	0	0	559	0	0	559	0	0		559	0	0	559	0	0	559	0	0		559	0	0	559	0	0	559	0	0		559	0	0	559	0	0	559	0	0
	560	0	0	560	0	0	560	0	0		560	0	0	560	0	0	560	0	0		560	0	0	560	0	0	560	0	0		560	0	0	560	0	0	560	0	0
	561	0	0	561	0	0	561	0	0		561	0	0	561	0	0	561	0	0		561	0	0	561	0	0	561	0	0		561	0	0	561	0	0	561	0	0
	562	0	0	562	0	0	562	0	0		562	0	0	562	0	0	562	0	0		562	0	0	562	0	0	562	0	0		562	0	0	562	0	0	562	0	0
	563	0	0	563	0	0	563	0	0		563	0	0	563	0	0	563	0	0		563	0	0	563	0	0	563	0	0		563	0	0	563	0	0	563	0	0
	564	0	0	564	0	0	564	0	0		564	0	0	564	0	0	564	0	0		564	0	0	564	0	0	564	0	0		564	0	0	564	0	0	564	0	0
	565	0	0	565	0	0	565	0	0		565	0	0	565	0	0	565	0	0		565	0	0	565	0	0	565	0	0		565	0	0	565	0	0	565	0	0
	566	0	0	566	0	0	566	0	0		566	0	0	566	0	0	566	0	0		566	0	0	566	0	0	566	0	0		566	0	0	566	0	0	566	0	0
	567	0	0	567	0	0	567	0	0		567	0	0	567	0	0	567	0	0		567	0	0	567	0	0	567	0	0		567	0	0	567	0	0	567	0	0
	568	0	0	568	0	0	568	0	0		568	0	0	568	0	0	568	0	0		568	0	0	568	0	0	568	0	0		568	0	0	568	0	0	568	0	0
	569	0	0	569	0	0	569	0	0		569	0	0	569	0	0	569	0	0		569	0	0	569	0	0	569	0	0		569	0	0	569	0	0	569	0	0
	570	0	0	570	0	0	570	0	0		570	0	0	570	0	0	570	0	0		570	0	0	570	0	0	570	0	0		570	0	0	570	0	0	570	0	0
	571	0	0	571	0	0	571	0	0		571	0	0	571	0	0	571	0	0		571	0	0	571	0	0	571	0	0		571	0	0	571	0	0	571	0	0
	572	0	0	572	0	0	572	0	0		572	0	0	572	0	0	572	0	0		572	0	0	572	0	0	572	0	0		572	0	0	572	0	0	572	0	0
	573	0	0	573	0	0	573	0	0		573	0	0	573	0	0	573	0	0		573	0	0	573	0	0	573	0	0		573	0	0	573	0	0	573	0	0
	574	0	0	574	0	0	574	0	0		574	0	0	574	0	0	574	0	0		574	0	0	574	0	0	574	0	0		574	0	0	574	0	0	574	0	0
	575	0	0	575	0	0	575	0	0		575	0	0	575	0	0	575	0	0		575	0	0	575	0	0	575	0	0		575	0	0	575	0	0	575	0	0
	576	0	0	576	0	0	576	0	0		576	0	0	576	0	0	576	0	0		576	0	0	576	0	0	576	0	0		576	0	0	576	0	0	576	0	0
	577	0	0	577	0	0	577	0	0		577	0	0	577	0	0	577	0	0		577	0	0	577	0	0	577	0	0		577	0	0	577	0	0	577	0	0
	578	0	0	578	0	0	578	0	0		578	0	0	578	0	0	578	0	0		578	0	0	578	0	0	578	0	0		578	0	0	578	0	0	578	0	0
	579	0	0	579	0	0	579	0	0		579	0	0	579	0	0	579	0	0		579	0	0	579	0	0	579	0	0		579	0	0	579	0	0	579	0	0
	580	0	0	580	0	0	580	0	0		580	0	0	580	0	0	580	0	0		580	0	0	580	0	0	580	0	0		580	0	0	580	0	0	580	0	0
	581	0	0	581	0	0	581	0	0		581	0	0	581	0	0	581	0	0		581	0	0	581	0	0	581	0	0		581	0	0	581	0	0	581	0	0
	582	0	0	582	0	0	582	0	0		582	0	0	582	0	0	582	0	0		582	0	0	582	0	0	582	0	0		582	0	0	582	0	0	582	0	0
	583	0	0	583	0	0	583	0	0		583	0	0	583	0	0	583	0	0		583	0	0	583	0	0	583	0	0		583	0	0	583	0	0	583	0	0
	584	0	0	584	0	0	584	0	0		584	0	0	584	0	0	584	0	0		584	0	0	584	0	0	584	0	0		584	0	0	584	0	0	584	0	0
	585	0	0	585	0	0	585	0	0		585	0	0	585	0	0	585	0	0		585	0	0	585	0	0	585	0	0		585	0	0	585	0	0	585	0	0
	586	0	0	586	0	0	586	0	0		586	0	0	586	0	0	586	0	0		586	0	0	586	0	0	586	0	0		586	0	0	586	0	0	586	0	0
	587	0	0	587	0	0	587	0	0		587	0	0	587	0	0	587	0	0		587	0	0	587	0	0	587	0	0		587	0	0	587	0	0	587	0	0
	588	0	0	588	0	0	588	0	0		588	0	0	588	0	0	588	0	0		588	0	0	588	0	0	588	0	0		588	0	0	588	0	0	588	0	0
	589	0	0	589	0	0	589	0	0		589	0	0	589	0	0	589	0	0		589	0	0	589	0	0	589	0	0		589	0	0	589	0	0	589	0	0
	590	0	0	590	0	0	590	0	0		590	0	0	590	0	0	590	0	0		590	0	0	590	0	0	590	0	0		590	0	0	590	0	0	590	0	0
	591	0	0	591	0	0	591	0	0		591	0	0	591	0	0	591	0	0		591	0	0	591	0	0	591	0	0		591	0	0	591	0	0	591	0	0
	592	0	0	592	0	0	592	0	0		592	0	0	592	0	0	592	0	0		592	0	0	592	0	0	592	0	0		592	0	0	592	0	0	592	0	0
	593	0	0	593	0	0	593	0	0		593	0	0	593	0	0	593	0	0		593	0	0	593	0	0	593	0	0		593	0	0	593	0	0	593	0	0
	594	0	0	594	0	0	594	0	0		594	0	0	594	0	0	594	0	0		594	0	0	594	0	0	594	0	0		594	0	0	594	0	0	594	0	0
	595	0	0	595	0	0	595	0	0		595	0	0	595	0	0	595	0	0		595	0	0	595	0	0	595	0	0		595	0	0	595	0	0	595	0	0
	596	0	0	596	0	0	596	0	0		596	0	0	596	0	0	596	0	0		596	0	0	596	0	0	596	0	0		596	0	0	596	0	0	596	0	0
	597	0	0	597	0	0	597	0	0		597	0	0	597	0	0	597	0	0		597	0	0	597	0	0	597	0	0		597	0	0	597	0	0	597	0	0
	598	0	0	598	0	0	598	0	0		598	0	0	598	0	0	598	0	0		598	0	0	598	0	0	598	0	0		598	0	0	598	0	0	598	0	0
	599	0	0	599	0	0	599	0	0		599	0	0	599	0	0	599	0	0		599	0	0	599	0	0	599	0	0		599	0	0	599	0	0	599	0	0
	600	0	0	600	0	0	600	0	0		600	0	0	600	0	0	600	0	0		600	0	0	600	0	0	600	0	0		600	0	0	600	0	0	600	0	0
	601	0	0	601	0	0	601	0	0		601	0	0	601	0	0	601	0	0		601	0	0	601	0	0	601	0	0		601	0	0	601	0	0	601	0	0
	602	0	0	602	0	0	602	0	0		602	0	0	602	0	0	602	0	0		602	0	0	602	0	0	602	0	0		602	0	0	602	0	0	602	0	0
	603	0	0	603	0	0	603	0	0		603	0	0	603	0	0	603	0	0		603	0	0	603	0	0	603	0	0		603	0	0	603	0	0	603	0	0
	604	0	0	604	0	0	604	0	0		604	0	0	604	0	0	604	0	0		604	0	0	604	0	0	604	0	0		604	0	0	604	0	0	604	0	0
	605	0	0	605	0	0	605	0	0		605	0	0	605	0	0	605	0	0		605	0	0	605	0	0	605	0	0		605	0	0	605	0	0	605	0	0
	606	0	0	606	0	0	606	0	0		606	0	0	606	0	0	606	0	0		606	0	0	606	0	0	606	0	0		606	0	0	606	0	0	606	0	0
	607	0	0	607	0	0	607	0	0		607	0	0	607	0	0	607	0	0		607	0	0	607	0	0	607	0	0		607	0	0	607	0	0	607	0	0
	608	0	0	608	0	0	608	0	0		608	0	0	608	0	0	608	0	0		608	0	0	608	0	0	608	0	0		608	0	0	608	0	0	608	0	0
	609	0	0	609	0	0	609	0	0		609	0	0	609	0	0	609	0	0		609	0	0	609	0	0	609	0	0		609	0	0	609	0	0	609	0	0
	610	0	0	610	0	0	610	0	0		610	0	0	610	0	0	610	0	0		610	0	0	610	0	0	610	0	0		610	0	0	610	0	0	610	0	0
	611	0	0	611	0	0	611	0	0		611	0	0	611	0	0	611	0	0		611	0	0	611	0	0	611	0	0		611	0	0	611	0	0	611	0	0
	612	0	0	612	0	0	612	0	0		612	0	0	612	0	0	612	0	0		612	0	0	612	0	0	612	0	0		612	0	0	612	0	0	612	0	0
	613	0	0	613	0	0	613	0	0		613	0	0	613	0	0	613	0	0		613	0	0	613	0	0	613	0	0		613	0	0	613	0	0	613	0	0
	614	0	0	614	0	0	614	0	0		614	0	0	614	0	0	614	0	0		614	0	0	614	0	0	614	0	0		614	0	0	614	0	0	614	0	0
	615	0	0	615	0	0	615	0	0		615	0	0	615	0	0	615	0	0		615	0	0	615	0	0	615	0	0		615	0	0	615	0	0	615	0	0
	616	0	0	616	0	0	616	0	0		616	0	0	616	0	0	616	0	0		616	0	0	616	0	0	616	0	0		616	0	0	616	0	0	616	0	0
	617	0	0	617	0	0	617	0	0		617	0	0	617	0	0	617	0	0		617	0	0	617	0	0	617	0	0		617	0	0	617	0	0	617	0	0
	618	0	0	618	0	0	618	0	0		618	0	0	618	0	0	618	0	0		618	0	0	618	0	0	618	0	0		618	0	0	618	0	0	618	0	0
	619	0	0	619	0	0	619	0	0		619	0	0	619	0	0	619	0	0		619	0	0	619	0	0	619	0	0		619	0	0	619	0	0	619	0	0
	620	0	0	620	0	0	620	0	0		620	0	0	620	0	0	620	0	0		620	0	0	620	0	0	620	0	0		620	0	0	620	0	0	620	0	0
	621	0	0	621	0	0	621	0	0		621	0	0	621	0	0	621	0	0		621	0	0	621	0	0	621	0	0		621	0	0	621	0	0	621	0	0
	622	0	0	622	0	0	622	0	0		622	0	0	622	0	0	622	0	0		622	0	0	622	0	0	622	0	0		622	0	0	622	0	0	622	0	0
	623	0	0	623	0	0	623	0	0		623	0	0	623	0	0	623	0	0		623	0	0	623	0	0	623	0	0		623	0	0	623	0	0	623	0	0
	624	0	0	624	0	0	624	0	0		624	0	0	624	0	0	624	0	0		624	0	0	624	0	0	624	0	0		624	0	0	624	0	0	624	0	0
	625	0	0	625	0	0	625	0	0		625	0	0	625	0	0	625	0	0		625	0	0	625	0	0	625	0	0		625	0	0	625	0	0	625	0	0
	626	0	0	626	0	0	626	0	0		626	0	0	626	0	0	626	0	0		626	0	0	626	0	0	626	0	0		626	0	0	626	0	0	626	0	0
	627	0	0	627	0	0	627	0	0		627	0	0	627	0	0	627	0	0		627	0	0	627	0	0	627	0	0		627	0	0	627	0	0	627	0	0
	628	0	0	628	0	0	628	0	0		628	0	0	628	0	0	628	0	0		628	0	0	628	0	0	628	0	0		628	0	0	628	0	0	628	0	0
	629	0	0	629	0	0	629	0	0		629	0	0	629	0	0	629	0	0		629	0	0	629	0	0	629	0	0		629	0	0	629	0	0	629	0	0
	630	0	0	630	0	0	630	0	0		630	0	0	630	0	0	630	0	0		630	0	0	630	0	0	630	0	0		630	0	0	630	0	0	630	0	0
	631	0	0	631	0	0	631	0	0		631	0	0	631	0	0	631	0	0		631	0	0	631	0	0	631	0	0		631	0	0	631	0	0	631	0	0
	632	0	0	632	0	0	632	0	0		632	0	0	632	0	0	632	0	0		632	0	0	632	0	0	632	0	0		632	0	0	632	0	0	632	0	0
	633	0	0	633	0	0	633	0	0		633	0	0	633	0	0	633	0	0		633	0	0	633	0	0	633	0	0		633	0	0	633	0	0	633	0	0
	634	0	0	634	0	0	634	0	0		634	0	0	634	0	0	634	0	0		634	0	0	634	0	0	634	0	0		634	0	0	634	0	0	634	0	0
	635	0	0	635	0	0	635	0	0		635	0	0	635	0	0	635	0	0		635	0	0	635	0	0	635	0	0		635	0	0	635	0	0	635	0	0
	636	0	0	636	0	0	636	0	0		636	0	0	636	0	0	636	0	0		636	0	0	636	0	0	636	0	0		636	0	0	636	0	0	636	0	0
	637	0	0	637	0	0	637	0	0		637	0	0	637	0	0	637	0	0		637	0	0	637	0	0	637	0	0		637	0	0	637	0	0	637	0	0
	638	0	0	638	0	0	638	0	0		638	0	0	638	0	0	638	0	0		638	0	0	638	0	0	638	0	0		638	0	0	638	0	0	638	0	0
	639	0	0	639	0	0	639	0	0		639	0	0	639	0	0	639	0	0		639	0	0	639	0	0	639	0	0		639	0	0	639	0	0	639	0	0
	640	0	0	640	0	0	640	0	0		640	0	0	640	0	0	640	0	0		640	0	0	640	0	0	640	0	0		640	0	0	640	0	0	640	0	0
	641	0	0	641	0	0	641	0	0		641	0	0	641	0	0	641	0	0		641	0	0	641	0	0	641	0	0		641	0	0	641	0	0	641	0	0
	642	0	0	642	0	0	642	0	0		642	0	0	642	0	0	642	0	0		642	0	0	642	0	0	642	0	0		642	0	0	642	0	0	642	0	0
	643	0	0	643	0	0	643	0	0		643	0	0	643	0	0	643	0	0		643	0	0	643	0	0	643	0	0		643	0	0	643	0	0	643	0	0
	644	0	0	644	0	0	644	0	0		644	0	0	644	0	0	644	0	0		644	0	0	644	0	0	644	0	0		644	0	0	644	0	0	644	0	0
	645	0	0	645	0	0	645	0	0		645	0	0	645	0	0	645	0	0		645	0	0	645	0	0	645	0	0		645	0	0	645	0	0	645	0	0
	646	0	0	646	0	0	646	0	0		646	0	0	646	0	0	646	0	0		646	0	0	646	0	0	646	0	0		646	0	0	646	0	0	646	0	0
	647	0	0	647	0	0	647	0	0		647	0	0	647	0	0	647	0	0		647	0	0	647	0	0	647	0	0		647	0	0	647	0	0	647	0	0
	648	0	0	648	0	0	648	0	0		648	0	0	648	0	0	648	0	0		648	0	0	648	0	0	648	0	0		648	0	0	648	0	0	648	0	0
	649	0	0	649	0	0	649	0	0		649	0	0	649	0	0	649	0	0		649	0	0	649	0	0	649	0	0		649	0	0	649	0	0	649	0	0
	650	0	0	650	0	0	650	0	0		650	0	0	650	0	0	650	0	0		650	0	0	650	0	0	650	0	0		650	0	0	650	0	0	650	0	0
	651	0	0	651	0	0	651	0	0		651	0	0	651	0	0	651	0	0		651	0	0	651	0	0	651	0	0		651	0	0	651	0	0	651	0	0
	652	0	0	652	0	0	652	0	0		652	0	0	652	0	0	652	0	0		652	0	0	652	0	0	652	0	0		652	0	0	652	0	0	652	0	0
	653	0	0	653	0	0	653	0	0		653	0	0	653	0	0	653	0	0		653	0	0	653	0	0	653	0	0		653	0	0	653	0	0	653	0	0
	654	0	0	654	0	0	654	0	0		654	0	0	654	0	0	654	0	0		654	0	0	654	0	0	654	0	0		654	0	0	654	0	0	654	0	0
	655	0	0	655	0	0	655	0	0		655	0	0	655	0	0	655	0	0		655	0	0	655	0	0	655	0	0		655	0	0	655	0	0	655	0	0
	656	0	0	656	0	0	656	0	0		656	0	0	656	0	0	656	0	0		656	0	0	656	0	0	656	0	0		656	0	0	656	0	0	656	0	0
	657	0	0	657	0	0	657	0	0		657	0	0	657	0	0	657	0	0		657	0	0	657	0	0	657	0	0		657	0	0	657	0	0	657	0	0
	658	0	0	658	0	0	658	0	0		658	0	0	658	0	0	658	0	0		658	0	0	658	0	0	658	0	0		658	0	0	658	0	0	658	0	0
	659	0	0	659	0	0	659	0	0		659	0	0	659	0	0	659	0	0		659	0	0	659	0	0	659	0	0		659	0	0	659	0	0	659	0	0
	660	0	0	660	0	0	660	0	0		660	0	0	660	0	0	660	0	0		660	0	0	660	0	0	660	0	0		660	0	0	660	0	0	660	0	0
	661	0	0	661	0	0	661	0	0		661	0	0	661	0	0	661	0	0		661	0	0	661	0	0	661	0	0		661	0	0	661	0	0	661	0	0
	662	0	0	662	0	0	662	0	0		662	0	0	662	0	0	662	0	0		662	0	0	662	0	0	662	0	0		662	0	0	662	0	0	662	0	0
	663	0	0	663	0	0	663	0	0		663	0	0	663	0	0	663	0	0		663	0	0	663	0	0	663	0	0		663	0	0	663	0	0	663	0	0
	664	0	0	664	0	0	664	0	0		664	0	0	664	0	0	664	0	0		664	0	0	664	0	0	664	0	0		664	0	0	664	0	0	664	0	0
	665	0	0	665	0	0	665	0	0		665	0	0	665	0	0	665	0	0		665	0	0	665	0	0	665	0	0		665	0	0	665	0	0	665	0	0
	666	0	0	666	0	0	666	0	0		666	0	0	666	0	0	666	0	0		666	0	0	666	0	0	666	0	0		666	0	0	666	0	0	666	0	0
	667	0	0	667	0	0	667	0	0		667	0	0	667	0	0	667	0	0		667	0	0	667	0	0	667	0	0		667	0	0	667	0	0	667	0	0
	668	0	0	668	0	0	668	0	0		668	0	0	668	0	0	668	0	0		668	0	0	668	0	0	668	0	0		668	0	0	668	0	0	668	0	0
	669	0	0	669	0	0	669	0	0		669	0	0	669	0	0	669	0	0		669	0	0	669	0	0	669	0	0		669	0	0	669	0	0	669	0	0
	670	0	0	670	0	0	670	0	0		670	0	0	670	0	0	670	0	0		670	0	0	670	0	0	670	0	0		670	0	0	670	0	0	670	0	0
	671	0	0	671	0	0	671	0	0		671	0	0	671	0	0	671	0	0		671	0	0	671	0	0	671	0	0		671	0	0	671	0	0	671	0	0
	672	0	0	672	0	0	672	0	0		672	0	0	672	0	0	672	0	0		672	0	0	672	0	0	672	0	0		672	0	0	672	0	0	672	0	0
	673	0	0	673	0	0	673	0	0		673	0	0	673	0	0	673	0	0		673	0	0	673	0	0	673	0	0		673	0	0	673	0	0	673	0	0
	674	0	0	674	0	0	674	0	0		674	0	0	674	0	0	674	0	0		674	0	0	674	0	0	674	0	0		674	0	0	674	0	0	674	0	0
	675	0	0	675	0	0	675	0	0		675	0	0	675	0	0	675	0	0		675	0	0	675	0	0	675	0	0		675	0	0	675	0	0	675	0	0
	676	0	0	676	0	0	676	0	0		676	0	0	676	0	0	676	0	0		676	0	0	676	0	0	676	0	0		676	0	0	676	0	0	676	0	0
	677	0	0	677	0	0	677	0	0		677	0	0	677	0	0	677	0	0		677	0	0	677	0	0	677	0	0		677	0	0	677	0	0	677	0	0
	678	0	0	678	0	0	678	0	0		678	0	0	678	0	0	678	0	0		678	0	0	678	0	0	678	0	0		678	0	0	678	0	0	678	0	0
	679	0	0	679	0	0	679	0	0		679	0	0	679	0	0	679	0	0		679	0	0	679	0	0	679	0	0		679	0	0	679	0	0	679	0	0
	680	0	0	680	0	0	680	0	0		680	0	0	680	0	0	680	0	0		680	0	0	680	0	0	680	0	0		680	0	0	680	0	0	680	0	0
	681	0	0	681	0	0	681	0	0		681	0	0	681	0	0	681	0	0		681	0	0	681	0	0	681	0	0		681	0	0	681	0	0	681	0	0
	682	0	0	682	0	0	682	0	0		682	0	0	682	0	0	682	0	0		682	0	0	682	0	0	682	0	0		682	0	0	682	0	0	682	0	0
	683	0	0	683	0	0	683	0	0		683	0	0	683	0	0	683	0	0		683	0	0	683	0	0	683	0	0		683	0	0	683	0	0	683	0	0
	684	0	0	684	0	0	684	0	0		684	0	0	684	0	0	684	0	0		684	0	0	684	0	0	684	0	0		684	0	0	684	0	0	684	0	0
	685	0	0	685	0	0	685	0	0		685	0	0	685	0	0	685	0	0		685	0	0	685	0	0	685	0	0		685	0	0	685	0	0	685	0	0
	686	0	0	686	0	0	686	0	0		686	0	0	686	0	0	686	0	0		686	0	0	686	0	0	686	0	0		686	0	0	686	0	0	686	0	0
	687	0	0	687	0	0	687	0	0		687	0	0	687	0	0	687	0	0		687	0	0	687	0	0	687	0	0		687	0	0	687	0	0	687	0	0
	688	0	0	688	0	0	688	0	0		688	0	0	688	0	0	688	0	0		688	0	0	688	0	0	688	0	0		688	0	0	688	0	0	688	0	0
	689	0	0	689	0	0	689	0	0		689	0	0	689	0	0	689	0	0		689	0	0	689	0	0	689	0	0		689	0	0	689	0	0	689	0	0
	690	0	0	690	0	0	690	0	0		690	0	0	690	0	0	690	0	0		690	0	0	690	0	0	690	0	0		690	0	0	690	0	0	690	0	0
	691	0	0	691	0	0	691	0	0		691	0	0	691	0	0	691	0	0		691	0	0	691	0	0	691	0	0		691	0	0	691	0	0	691	0	0
	692	0	0	692	0	0	692	0	0		692	0	0	692	0	0	692	0	0		692	0	0	692	0	0	692	0	0		692	0	0	692	0	0	692	0	0
	693	0	0	693	0	0	693	0	0		693	0	0	693	0	0	693	0	0		693	0	0	693	0	0	693	0	0		693	0	0	693	0	0	693	0	0
	694	0	0	694	0	0	694	0	0		694	0	0	694	0	0	694	0	0		694	0	0	694	0	0	694	0	0		694	0	0	694	0	0	694	0	0
	695	0	0	695	0	0	695	0	0		695	0	0	695	0	0	695	0	0		695	0	0	695	0	0	695	0	0		695	0	0	695	0	0	695	0	0
	696	0	0	696	0	0	696	0	0		696	0	0	696	0	0	696	0	0		696	0	0	696	0	0	696	0	0		696	0	0	696	0	0	696	0	0
	697	0	0	697	0	0	697	0	0		697	0	0	697	0	0	697	0	0		697	0	0	697	0	0	697	0	0		697	0	0	697	0	0	697	0	0
	698	0	0	698	0	0	698	0	0		698	0	0	698	0	0	698	0	0		698	0	0	698	0	0	698	0	0		698	0	0	698	0	0	698	0	0
	699	0	0	699	0	0	699	0	0		699	0	0	699	0	0	699	0	0		699	0	0	699	0	0	699	0	0		699	0	0	699	0	0	699	0	0
	700	0	0	700	0	0	700	0	0		700	0	0	700	0	0	700	0	0		700	0	0	700	0	0	700	0	0		700	0	0	700	0	0	700	0	0
	701	0	0	701	0	0	701	0	0		701	0	0	701	0	0	701	0	0		701	0	0	701	0	0	701	0	0		701	0	0	701	0	0	701	0	0
	702	0	0	702	0	0	702	0	0		702	0	0	702	0	0	702	0	0		702	0	0	702	0	0	702	0	0		702	0	0	702	0	0	702	0	0
	703	0	0	703	0	0	703	0	0		703	0	0	703	0	0	703	0	0		703	0	0	703	0	0	703	0	0		703	0	0	703	0	0	703	0	0
	704	0	0	704	0	0	704	0	0		704	0	0	704	0	0	704	0	0		704	0	0	704	0	0	704	0	0		704	0	0	704	0	0	704	0	0
	705	0	0	705	0	0	705	0	0		705	0	0	705	0	0	705	0	0		705	0	0	705	0	0	705	0	0		705	0	0	705	0	0	705	0	0
	706	0	0	706	0	0	706	0	0		706	0	0	706	0	0	706	0	0		706	0	0	706	0	0	706	0	0		706	0	0	706	0	0	706	0	0
	707	0	0	707	0	0	707	0	0		707	0	0	707	0	0	707	0	0		707	0	0	707	0	0	707	0	0		707	0	0	707	0	0	707	0	0
	708	0	0	708	0	0	708	0	0		708	0	0	708	0	0	708	0	0		708	0	0	708	0	0	708	0	0		708	0	0	708	0	0	708	0	0
	709	0	0	709	0	0	709	0	0		709	0	0	709	0	0	709	0	0		709	0	0	709	0	0	709	0	0		709	0	0	709	0	0	709	0	0
	710	0	0	710	0	0	710	0	0		710	0	0	710	0	0	710	0	0		710	0	0	710	0	0	710	0	0		710	0	0	710	0	0	710	0	0
	711	0	0	711	0	0	711	0	0		711	0	0	711	0	0	711	0	0		711	0	0	711	0	0	711	0	0		711	0	0	711	0	0	711	0	0
	712	0	0	712	0	0	712	0	0		712	0	0	712	0	0	712	0	0		712	0	0	712	0	0	712	0	0		712	0	0	712	0	0	712	0	0
	713	0	0	713	0	0	713	0	0		713	0	0	713	0	0	713	0	0		713	0	0	713	0	0	713	0	0		713	0	0	713	0	0	713	0	0
	714	0	0	714	0	0	714	0	0		714	0	0	714	0	0	714	0	0		714	0	0	714	0	0	714	0	0		714	0	0	714	0	0	714	0	0
	715	0	0	715	0	0	715	0	0		715	0	0	715	0	0	715	0	0		715	0	0	715	0	0	715	0	0		715	0	0	715	0	0	715	0	0
	716	0	0	716	0	0	716	0	0		716	0	0	716	0	0	716	0	0		716	0	0	716	0	0	716	0	0		716	0	0	716	0	0	716	0	0
	717	0	0	717	0	0	717	0	0		717	0	0	717	0	0	717	0	0		717	0	0	717	0	0	717	0	0		717	0	0	717	0	0	717	0	0
	718	0	0	718	0	0	718	0	0		718	0	0	718	0	0	718	0	0		718	0	0	718	0	0	718	0	0		718	0	0	718	0	0	718	0	0
	719	0	0	719	0	0	719	0	0		719	0	0	719	0	0	719	0	0		719	0	0	719	0	0	719	0	0		719	0	0	719	0	0	719	0	0
	720	0	0	720	0	0	720	0	0		720	0	0	720	0	0	720	0	0		720	0	0	720	0	0	720	0	0		720	0	0	720	0	0	720	0	0
	721	0	0	721	0	0	721	0	0		721	0	0	721	0	0	721	0	0		721	0	0	721	0	0	721	0	0		721	0	0	721	0	0	721	0	0
	722	0	0	722	0	0	722	0	0		722	0	0	722	0	0	722	0	0		722	0	0	722	0	0	722	0	0		722	0	0	722	0	0	722	0	0
	723	0	0	723	0	0	723	0	0		723	0	0	723	0	0	723	0	0		723	0	0	723	0	0	723	0	0		723	0	0	723	0	0	723	0	0
	724	0	0	724	0	0	724	0	0		724	0	0	724	0	0	724	0	0		724	0	0	724	0	0	724	0	0		724	0	0	724	0	0	724	0	0
	725	0	0	725	0	0	725	0	0		725	0	0	725	0	0	725	0	0		725	0	0	725	0	0	725	0	0		725	0	0	725	0	0	725	0	0
	726	0	0	726	0	0	726	0	0		726	0	0	726	0	0	726	0	0		726	0	0	726	0	0	726	0	0		726	0	0	726	0	0	726	0	0
	727	0	0	727	0	0	727	0	0		727	0	0	727	0	0	727	0	0		727	0	0	727	0	0	727	0	0		727	0	0	727	0	0	727	0	0
	728	0	0	728	0	0	728	0	0		728	0	0	728	0	0	728	0	0		728	0	0	728	0	0	728	0	0		728	0	0	728	0	0	728	0	0
	729	0	0	729	0	0	729	0	0		729	0	0	729	0	0	729	0	0		729	0	0	729	0	0	729	0	0		729	0	0	729	0	0	729	0	0
	730	0	0	730	0	0	730	0	0		730	0	0	730	0	0	730	0	0		730	0	0	730	0	0	730	0	0		730	0	0	730	0	0	730	0	0
	731	0	0	731	0	0	731	0	0		731	0	0	731	0	0	731	0	0		731	0	0	731	0	0	731	0	0		731	0	0	731	0	0	731	0	0
	732	0	0	732	0	0	732	0	0		732	0	0	732	0	0	732	0	0		732	0	0	732	0	0	732	0	0		732	0	0	732	0	0	732	0	0
	733	0	0	733	0	0	733	0	0		733	0	0	733	0	0	733	0	0		733	0	0	733	0	0	733	0	0		733	0	0	733	0	0	733	0	0
	734	0	0	734	0	0	734	0	0		734	0	0	734	0	0	734	0	0		734	0	0	734	0	0	734	0	0		734	0	0	734	0	0	734	0	0
	735	0	0	735	0	0	735	0	0		735	0	0	735	0	0	735	0	0		735	0	0	735	0	0	735	0	0		735	0	0	735	0	0	735	0	0
	736	0	0	736	0	0	736	0	0		736	0	0	736	0	0	736	0	0		736	0	0	736	0	0	736	0	0		736	0	0	736	0	0	736	0	0
	737	0	0	737	0	0	737	0	0		737	0	0	737	0	0	737	0	0		737	0	0	737	0	0	737	0	0		737	0	0	737	0	0	737	0	0
	738	0	0	738	0	0	738	0	0		738	0	0	738	0	0	738	0	0		738	0	0	738	0	0	738	0	0		738	0	0	738	0	0	738	0	0
	739	0	0	739	0	0	739	0	0		739	0	0	739	0	0	739	0	0		739	0	0	739	0	0	739	0	0		739	0	0	739	0	0	739	0	0
	740	0	0	740	0	0	740	0	0		740	0	0	740	0	0	740	0	0		740	0	0	740	0	0	740	0	0		740	0	0	740	0	0	740	0	0
	741	0	0	741	0	0	741	0	0		741	0	0	741	0	0	741	0	0		741	0	0	741	0	0	741	0	0		741	0	0	741	0	0	741	0	0
	742	0	0	742	0	0	742	0	0		742	0	0	742	0	0	742	0	0		742	0	0	742	0	0	742	0	0		742	0	0	742	0	0	742	0	0
	743	0	0	743	0	0	743	0	0		743	0	0	743	0	0	743	0	0		743	0	0	743	0	0	743	0	0		743	0	0	743	0	0	743	0	0
	744	0	0	744	0	0	744	0	0		744	0	0	744	0	0	744	0	0		744	0	0	744	0	0	744	0	0		744	0	0	744	0	0	744	0	0
	745	0	0	745	0	0	745	0	0		745	0	0	745	0	0	745	0	0		745	0	0	745	0	0	745	0	0		745	0	0	745	0	0	745	0	0
	746	0	0	746	0	0	746	0	0		746	0	0	746	0	0	746	0	0		746	0	0	746	0	0	746	0	0		746	0	0	746	0	0	746	0	0
	747	0	0	747	0	0	747	0	0		747	0	0	747	0	0	747	0	0		747	0	0	747	0	0	747	0	0		747	0	0	747	0	0	747	0	0
	748	0	0	748	0	0	748	0	0		748	0	0	748	0	0	748	0	0		748	0	0	748	0	0	748	0	0		748	0	0	748	0	0	748	0	0
	749	0	0	749	0	0	749	0	0		749	0	0	749	0	0	749	0	0		749	0	0	749	0	0	749	0	0		749	0	0	749	0	0	749	0	0
	750	0	0	750	0	0	750	0	0		750	0	0	750	0	0	750	0	0		750	0	0	750	0	0	750	0	0		750	0	0	750	0	0	750	0	0
	751	0	0	751	0	0	751	0	0		751	0	0	751	0	0	751	0	0		751	0	0	751	0	0	751	0	0		751	0	0	751	0	0	751	0	0
	752	0	0	752	0	0	752	0	0		752	0	0	752	0	0	752	0	0		752	0	0	752	0	0	752	0	0		752	0	0	752	0	0	752	0	0
	753	0	0	753	0	0	753	0	0		753	0	0	753	0	0	753	0	0		753	0	0	753	0	0	753	0	0		753	0	0	753	0	0	753	0	0
	754	0	0	754	0	0	754	0	0		754	0	0	754	0	0	754	0	0		754	0	0	754	0	0	754	0	0		754	0	0	754	0	0	754	0	0
	755	0	0	755	0	0	755	0	0		755	0	0	755	0	0	755	0	0		755	0	0	755	0	0	755	0	0		755	0	0	755	0	0	755	0	0
	756	0	0	756	0	0	756	0	0		756	0	0	756	0	0	756	0	0		756	0	0	756	0	0	756	0	0		756	0	0	756	0	0	756	0	0
	757	0	0	757	0	0	757	0	0		757	0	0	757	0	0	757	0	0		757	0	0	757	0	0	757	0	0		757	0	0	757	0	0	757	0	0
	758	0	0	758	0	0	758	0	0		758	0	0	758	0	0	758	0	0		758	0	0	758	0	0	758	0	0		758	0	0	758	0	0	758	0	0
	759	0	0	759	0	0	759	0	0		759	0	0	759	0	0	759	0	0		759	0	0	759	0	0	759	0	0		759	0	0	759	0	0	759	0	0
	760	0	0	760	0	0	760	0	0		760	0	0	760	0	0	760	0	0		760	0	0	760	0	0	760	0	0		760	0	0	760	0	0	760	0	0
	761	0	0	761	0	0	761	0	0		761	0	0	761	0	0	761	0	0		761	0	0	761	0	0	761	0	0		761	0	0	761	0	0	761	0	0
	762	0	0	762	0	0	762	0	0		762	0	0	762	0	0	762	0	0		762	0	0	762	0	0	762	0	0		762	0	0	762	0	0	762	0	0
	763	0	0	763	0	0	763	0	0		763	0	0	763	0	0	763	0	0		763	0	0	763	0	0	763	0	0		763	0	0	763	0	0	763	0	0
	764	0	0	764	0	0	764	0	0		764	0	0	764	0	0	764	0	0		764	0	0	764	0	0	764	0	0		764	0	0	764	0	0	764	0	0
	765	0	0	765	0	0	765	0	0		765	0	0	765	0	0	765	0	0		765	0	0	765	0	0	765	0	0		765	0	0	765	0	0	765	0	0
	766	0	0	766	0	0	766	0	0		766	0	0	766	0	0	766	0	0		766	0	0	766	0	0	766	0	0		766	0	0	766	0	0	766	0	0
	767	0	0	767	0	0	767	0	0		767	0	0	767	0	0	767	0	0		767	0	0	767	0	0	767	0	0		767	0	0	767	0	0	767	0	0
	768	0	0	768	0	0	768	0	0		768	0	0	768	0	0	768	0	0		768	0	0	768	0	0	768	0	0		768	0	0	768	0	0	768	0	0
	769	0	0	769	0	0	769	0	0		769	0	0	769	0	0	769	0	0		769	0	0	769	0	0	769	0	0		769	0	0	769	0	0	769	0	0
	770	0	0	770	0	0	770	0	0		770	0	0	770	0	0	770	0	0		770	0	0	770	0	0	770	0	0		770	0	0	770	0	0	770	0	0
	771	0	0	771	0	0	771	0	0		771	0	0	771	0	0	771	0	0		771	0	0	771	0	0	771	0	0		771	0	0	771	0	0	771	0	0
	772	0	0	772	0	0	772	0	0		772	0	0	772	0	0	772	0	0		772	0	0	772	0	0	772	0	0		772	0	0	772	0	0	772	0	0
	773	0	0	773	0	0	773	0	0		773	0	0	773	0	0	773	0	0		773	0	0	773	0	0	773	0	0		773	0	0	773	0	0	773	0	0
	774	0	0	774	0	0	774	0	0		774	0	0	774	0	0	774	0	0		774	0	0	774	0	0	774	0	0		774	0	0	774	0	0	774	0	0
	775	0	0	775	0	0	775	0	0		775	0	0	775	0	0	775	0	0		775	0	0	775	0	0	775	0	0		775	0	0	775	0	0	775	0	0
	776	0	0	776	0	0	776	0	0		776	0	0	776	0	0	776	0	0		776	0	0	776	0	0	776	0	0		776	0	0	776	0	0	776	0	0
	777	0	0	777	0	0	777	0	0		777	0	0	777	0	0	777	0	0		777	0	0	777	0	0	777	0	0		777	0	0	777	0	0	777	0	0
	778	0	0	778	0	0	778	0	0		778	0	0	778	0	0	778	0	0		778	0	0	778	0	0	778	0	0		778	0	0	778	0	0	778	0	0
	779	0	0	779	0	0	779	0	0		779	0	0	779	0	0	779	0	0		779	0	0	779	0	0	779	0	0		779	0	0	779	0	0	779	0	0
	780	0	0	780	0	0	780	0	0		780	0	0	780	0	0	780	0	0		780	0	0	780	0	0	780	0	0		780	0	0	780	0	0	780	0	0
	781	0	0	781	0	0	781	0	0		781	0	0	781	0	0	781	0	0		781	0	0	781	0	0	781	0	0		781	0	0	781	0	0	781	0	0
	782	0	0	782	0	0	782	0	0		782	0	0	782	0	0	782	0	0		782	0	0	782	0	0	782	0	0		782	0	0	782	0	0	782	0	0
	783	0	0	783	0	0	783	0	0		783	0	0	783	0	0	783	0	0		783	0	0	783	0	0	783	0	0		783	0	0	783	0	0	783	0	0
	784	0	0	784	0	0	784	0	0		784	0	0	784	0	0	784	0	0		784	0	0	784	0	0	784	0	0		784	0	0	784	0	0	784	0	0
	785	0	0	785	0	0	785	0	0		785	0	0	785	0	0	785	0	0		785	0	0	785	0	0	785	0	0		785	0	0	785	0	0	785	0	0
	786	0	0	786	0	0	786	0	0		786	0	0	786	0	0	786	0	0		786	0	0	786	0	0	786	0	0		786	0	0	786	0	0	786	0	0
	787	0	0	787	0	0	787	0	0		787	0	0	787	0	0	787	0	0		787	0	0	787	0	0	787	0	0		787	0	0	787	0	0	787	0	0
	788	0	0	788	0	0	788	0	0		788	0	0	788	0	0	788	0	0		788	0	0	788	0	0	788	0	0		788	0	0	788	0	0	788	0	0
	789	0	0	789	0	0	789	0	0		789	0	0	789	0	0	789	0	0		789	0	0	789	0	0	789	0	0		789	0	0	789	0	0	789	0	0
	790	0	0	790	0	0	790	0	0		790	0	0	790	0	0	790	0	0		790	0	0	790	0	0	790	0	0		790	0	0	790	0	0	790	0	0
	791	0	0	791	0	0	791	0	0		791	0	0	791	0	0	791	0	0		791	0	0	791	0	0	791	0	0		791	0	0	791	0	0	791	0	0
	792	0	0	792	0	0	792	0	0		792	0	0	792	0	0	792	0	0		792	0	0	792	0	0	792	0	0		792	0	0	792	0	0	792	0	0
	793	0	0	793	0	0	793	0	0		793	0	0	793	0	0	793	0	0		793	0	0	793	0	0	793	0	0		793	0	0	793	0	0	793	0	0
	794	0	0	794	0	0	794	0	0		794	0	0	794	0	0	794	0	0		794	0	0	794	0	0	794	0	0		794	0	0	794	0	0	794	0	0
	795	0	0	795	0	0	795	0	0		795	0	0	795	0	0	795	0	0		795	0	0	795	0	0	795	0	0		795	0	0	795	0	0	795	0	0
	796	0	0	796	0	0	796	0	0		796	0	0	796	0	0	796	0	0		796	0	0	796	0	0	796	0	0		796	0	0	796	0	0	796	0	0
	797	0	0	797	0	0	797	0	0		797	0	0	797	0	0	797	0	0		797	0	0	797	0	0	797	0	0		797	0	0	797	0	0	797	0	0
	798	0	0	798	0	0	798	0	0		798	0	0	798	0	0	798	0	0		798	0	0	798	0	0	798	0	0		798	0	0	798	0	0	798	0	0
	799	0	0	799	0	0	799	0	0		799	0	0	799	0	0	799	0	0		799	0	0	799	0	0	799	0	0		799	0	0	799	0	0	799	0	0
	800	0	0	800	0	0	800	0	0		800	0	0	800	0	0	800	0	0		800	0	0	800	0	0	800	0	0		800	0	0	800	0	0	800	0	0
	801	0	0	801	0	0	801	0	0		801	0	0	801	0	0	801	0	0		801	0	0	801	0	0	801	0	0		801	0	0	801	0	0	801	0	0
	802	0	0	802	0	0	802	0	0		802	0	0	802	0	0	802	0	0		802	0	0	802	0	0	802	0	0		802	0	0	802	0	0	802	0	0
	803	0	0	803	0	0	803	0	0		803	0	0	803	0	0	803	0	0		803	0	0	803	0	0	803	0	0		803	0	0	803	0	0	803	0	0
	804	0	0	804	0	0	804	0	0		804	0	0	804	0	0	804	0	0		804	0	0	804	0	0	804	0	0		804	0	0	804	0	0	804	0	0
	805	0	0	805	0	0	805	0	0		805	0	0	805	0	0	805	0	0		805	0	0	805	0	0	805	0	0		805	0	0	805	0	0	805	0	0
	806	0	0	806	0	0	806	0	0		806	0	0	806	0	0	806	0	0		806	0	0	806	0	0	806	0	0		806	0	0	806	0	0	806	0	0
	807	0	0	807	0	0	807	0	0		807	0	0	807	0	0	807	0	0		807	0	0	807	0	0	807	0	0		807	0	0	807	0	0	807	0	0
	808	0	0	808	0	0	808	0	0		808	0	0	808	0	0	808	0	0		808	0	0	808	0	0	808	0	0		808	0	0	808	0	0	808	0	0
	809	0	0	809	0	0	809	0	0		809	0	0	809	0	0	809	0	0		809	0	0	809	0	0	809	0	0		809	0	0	809	0	0	809	0	0
	810	0	0	810	0	0	810	0	0		810	0	0	810	0	0	810	0	0		810	0	0	810	0	0	810	0	0		810	0	0	810	0	0	810	0	0
	811	0	0	811	0	0	811	0	0		811	0	0	811	0	0	811	0	0		811	0	0	811	0	0	811	0	0		811	0	0	811	0	0	811	0	0
	812	0	0	812	0	0	812	0	0		812	0	0	812	0	0	812	0	0		812	0	0	812	0	0	812	0	0		812	0	0	812	0	0	812	0	0
	813	0	0	813	0	0	813	0	0		813	0	0	813	0	0	813	0	0		813	0	0	813	0	0	813	0	0		813	0	0	813	0	0	813	0	0
	814	0	0	814	0	0	814	0	0		814	0	0	814	0	0	814	0	0		814	0	0	814	0	0	814	0	0		814	0	0	814	0	0	814	0	0
	815	0	0	815	0	0	815	0	0		815	0	0	815	0	0	815	0	0		815	0	0	815	0	0	815	0	0		815	0	0	815	0	0	815	0	0
	816	0	0	816	0	0	816	0	0		816	0	0	816	0	0	816	0	0		816	0	0	816	0	0	816	0	0		816	0	0	816	0	0	816	0	0
	817	0	0	817	0	0	817	0	0		817	0	0	817	0	0	817	0	0		817	0	0	817	0	0	817	0	0		817	0	0	817	0	0	817	0	0
	818	0	0	818	0	0	818	0	0		818	0	0	818	0	0	818	0	0		818	0	0	818	0	0	818	0	0		818	0	0	818	0	0	818	0	0
	819	0	0	819	0	0	819	0	0		819	0	0	819	0	0	819	0	0		819	0	0	819	0	0	819	0	0		819	0	0	819	0	0	819	0	0
	820	0	0	820	0	0	820	0	0		820	0	0	820	0	0	820	0	0		820	0	0	820	0	0	820	0	0		820	0	0	820	0	0	820	0	0
	821	0	0	821	0	0	821	0	0		821	0	0	821	0	0	821	0	0		821	0	0	821	0	0	821	0	0		821	0	0	821	0	0	821	0	0
	822	0	0	822	0	0	822	0	0		822	0	0	822	0	0	822	0	0		822	0	0	822	0	0	822	0	0		822	0	0	822	0	0	822	0	0
	823	0	0	823	0	0	823	0	0		823	0	0	823	0	0	823	0	0		823	0	0	823	0	0	823	0	0		823	0	0	823	0	0	823	0	0
	824	0	0	824	0	0	824	0	0		824	0	0	824	0	0	824	0	0		824	0	0	824	0	0	824	0	0		824	0	0	824	0	0	824	0	0
	825	0	0	825	0	0	825	0	0		825	0	0	825	0	0	825	0	0		825	0	0	825	0	0	825	0	0		825	0	0	825	0	0	825	0	0
	826	0	0	826	0	0	826	0	0		826	0	0	826	0	0	826	0	0		826	0	0	826	0	0	826	0	0		826	0	0	826	0	0	826	0	0
	827	0	0	827	0	0	827	0	0		827	0	0	827	0	0	827	0	0		827	0	0	827	0	0	827	0	0		827	0	0	827	0	0	827	0	0
	828	0	0	828	0	0	828	0	0		828	0	0	828	0	0	828	0	0		828	0	0	828	0	0	828	0	0		828	0	0	828	0	0	828	0	0
	829	0	0	829	0	0	829	0	0		829	0	0	829	0	0	829	0	0		829	0	0	829	0	0	829	0	0		829	0	0	829	0	0	829	0	0
	830	0	0	830	0	0	830	0	0		830	0	0	830	0	0	830	0	0		830	0	0	830	0	0	830	0	0		830	0	0	830	0	0	830	0	0
	831	0	0	831	0	0	831	0	0		831	0	0	831	0	0	831	0	0		831	0	0	831	0	0	831	0	0		831	0	0	831	0	0	831	0	0
	832	0	0	832	0	0	832	0	0		832	0	0	832	0	0	832	0	0		832	0	0	832	0	0	832	0	0		832	0	0	832	0	0	832	0	0
	833	0	0	833	0	0	833	0	0		833	0	0	833	0	0	833	0	0		833	0	0	833	0	0	833	0	0		833	0	0	833	0	0	833	0	0
	834	0	0	834	0	0	834	0	0		834	0	0	834	0	0	834	0	0		834	0	0	834	0	0	834	0	0		834	0	0	834	0	0	834	0	0
	835	0	0	835	0	0	835	0	0		835	0	0	835	0	0	835	0	0		835	0	0	835	0	0	835	0	0		835	0	0	835	0	0	835	0	0
	836	0	0	836	0	0	836	0	0		836	0	0	836	0	0	836	0	0		836	0	0	836	0	0	836	0	0		836	0	0	836	0	0	836	0	0
	837	0	0	837	0	0	837	0	0		837	0	0	837	0	0	837	0	0		837	0	0	837	0	0	837	0	0		837	0	0	837	0	0	837	0	0
	838	0	0	838	0	0	838	0	0		838	0	0	838	0	0	838	0	0		838	0	0	838	0	0	838	0	0		838	0	0	838	0	0	838	0	0
	839	0	0	839	0	0	839	0	0		839	0	0	839	0	0	839	0	0		839	0	0	839	0	0	839	0	0		839	0	0	839	0	0	839	0	0
	840	0	0	840	0	0	840	0	0		840	0	0	840	0	0	840	0	0		840	0	0	840	0	0	840	0	0		840	0	0	840	0	0	840	0	0
	841	0	0	841	0	0	841	0	0		841	0	0	841	0	0	841	0	0		841	0	0	841	0	0	841	0	0		841	0	0	841	0	0	841	0	0
	842	0	0	842	0	0	842	0	0		842	0	0	842	0	0	842	0	0		842	0	0	842	0	0	842	0	0		842	0	0	842	0	0	842	0	0
	843	0	0	843	0	0	843	0	0		843	0	0	843	0	0	843	0	0		843	0	0	843	0	0	843	0	0		843	0	0	843	0	0	843	0	0
	844	0	0	844	0	0	844	0	0		844	0	0	844	0	0	844	0	0		844	0	0	844	0	0	844	0	0		844	0	0	844	0	0	844	0	0
	845	0	0	845	0	0	845	0	0		845	0	0	845	0	0	845	0	0		845	0	0	845	0	0	845	0	0		845	0	0	845	0	0	845	0	0
	846	0	0	846	0	0	846	0	0		846	0	0	846	0	0	846	0	0		846	0	0	846	0	0	846	0	0		846	0	0	846	0	0	846	0	0
	847	0	0	847	0	0	847	0	0		847	0	0	847	0	0	847	0	0		847	0	0	847	0	0	847	0	0		847	0	0	847	0	0	847	0	0
	848	0	0	848	0	0	848	0	0		848	0	0	848	0	0	848	0	0		848	0	0	848	0	0	848	0	0		848	0	0	848	0	0	848	0	0
	849	0	0	849	0	0	849	0	0		849	0	0	849	0	0	849	0	0		849	0	0	849	0	0	849	0	0		849	0	0	849	0	0	849	0	0
	850	0	0	850	0	0	850	0	0		850	0	0	850	0	0	850	0	0		850	0	0	850	0	0	850	0	0		850	0	0	850	0	0	850	0	0
	851	0	0	851	0	0	851	0	0		851	0	0	851	0	0	851	0	0		851	0	0	851	0	0	851	0	0		851	0	0	851	0	0	851	0	0
	852	0	0	852	0	0	852	0	0		852	0	0	852	0	0	852	0	0		852	0	0	852	0	0	852	0	0		852	0	0	852	0	0	852	0	0
	853	0	0	853	0	0	853	0	0		853	0	0	853	0	0	853	0	0		853	0	0	853	0	0	853	0	0		853	0	0	853	0	0	853	0	0
	854	0	0	854	0	0	854	0	0		854	0	0	854	0	0	854	0	0		854	0	0	854	0	0	854	0	0		854	0	0	854	0	0	854	0	0
	855	0	0	855	0	0	855	0	0		855	0	0	855	0	0	855	0	0		855	0	0	855	0	0	855	0	0		855	0	0	855	0	0	855	0	0
[truncated: 3,645 more rows]

[truncated: 2 more sheets: Figure 6c, Figure 6d]
